# Supplementary material for: Transcriptional Dysregulation Study Reveals a Core Network Involving the Progression of Alzheimer's Disease
Source: Front Aging Neurosci. 2019 May 7;11:101. doi: 10.3389/fnagi.2019.00101 (PMC6513962; doi:10.3389/fnagi.2019.00101)
Supplement: Table S1 — The 87,539 dysregulated gene pairs between AD and normal. [file Table_1.XLSX]

## Sheet: Table S1 87,539 dif_coexpressed
# 87,539 dysregulated gene pairs between AD and normal
gene1	gene2	coexpression_ad	coexpression_normal	p(differential correlation)	z_score	changes	is.dif.exp1	is.dif.exp2	is.ad1	is.ad2	is.aging1	is.aging2
ZMYND10	TSPAN6	0.166	-0.149	3.85206e-10	6.25991	appear	No	No	No	No	No	No
BZRAP1	TSPAN6	-0.295	0.013	4.17264e-10	-6.24743	appear	Yes	No	No	No	No	No
ATP1B3	TSPAN6	0.159	-0.178	2.00805e-11	6.70544	neg_pos	No	No	No	No	No	No
RAPGEF4	TSPAN6	-0.026	0.308	1.15683e-11	-6.7855	disappear	Yes	No	No	No	No	No
ACO2	TSPAN6	-0.11	0.224	2.61652e-11	-6.66668	disappear	No	No	No	No	No	No
SCG3	TSPAN6	0.132	0.428	1.57526e-10	-6.3979	weak	Yes	No	No	No	No	No
SLC1A2	TSPAN6	0.22	0.498	1.95646e-10	-6.36472	weak	No	No	Yes	No	No	No
MSH6	TSPAN6	0.351	0.059	1.36259e-09	6.05984	appear	No	No	No	No	No	No
TNR	TSPAN6	-0.047	0.252	1.9486e-09	-6.00203	disappear	Yes	No	No	No	No	No
CUTC	TSPAN6	0.323	0.022	6.92858e-10	6.16771	appear	No	No	No	No	No	No
PRUNE	TSPAN6	0.072	-0.238	5.54139e-10	6.20295	disappear	No	No	No	No	No	No
SHC3	TSPAN6	-0.421	-0.12	9.80503e-11	-6.46993	appear	Yes	No	No	No	No	No
WIF1	TSPAN6	0.009	0.352	1.561e-12	-7.06896	disappear	Yes	No	No	No	No	No
FBXO32	TSPAN6	0.209	-0.127	2.1372e-11	6.69633	appear	No	No	No	No	No	No
PPP1R36	TSPAN6	0.385	0.071	4.18303e-11	6.59745	appear	No	No	No	No	No	No
HOPX	TSPAN6	-0.02	0.312	1.43419e-11	-6.75441	disappear	Yes	No	No	No	No	No
DSCAM	TSPAN6	-0.404	-0.113	5.43309e-10	-6.20606	appear	No	No	No	No	No	No
GMNC	TSPAN6	0.486	0.199	8.84056e-11	6.48556	strong	No	No	No	No	No	No
TMEM97	DPM1	0.672	0.453	1.34165e-10	6.42237	strong	No	Yes	No	No	No	Yes
KDM3B	DPM1	-0.626	-0.403	1.35086e-09	-6.06123	strong	No	Yes	No	No	No	Yes
LRP1	DPM1	-0.686	-0.465	3.25109e-11	-6.63472	strong	Yes	Yes	Yes	No	No	Yes
CDK7	DPM1	0.816	0.679	3.94884e-10	6.25604	strong	Yes	Yes	No	No	No	Yes
NOTCH1	DPM1	-0.729	-0.545	5.15843e-10	-6.21421	strong	Yes	Yes	No	No	No	Yes
MTERF3	DPM1	0.663	0.452	8.94036e-10	6.12726	strong	No	Yes	No	No	No	Yes
SUPV3L1	DPM1	0.395	0.104	6.63791e-10	6.17449	appear	No	Yes	No	No	Yes	Yes
DCHS1	DPM1	-0.685	-0.487	1.57049e-09	-6.03696	strong	No	Yes	No	No	No	Yes
CTNND2	DPM1	-0.623	-0.384	1.48073e-10	-6.40735	strong	No	Yes	No	No	No	Yes
TRAK1	DPM1	-0.638	-0.407	2.00829e-10	-6.36071	strong	No	Yes	No	No	No	Yes
GRB10	SCYL3	-0.238	0.072	5.54139e-10	-6.20295	appear	No	No	No	No	No	No
UBC	SCYL3	0.173	0.48	6.78601e-12	-6.86209	weak	No	No	No	No	No	No
KIAA0100	FGR	0.179	-0.133	5.56623e-10	6.20225	appear	No	Yes	No	No	No	Yes
NFE2L1	FGR	0.431	0.101	1.34374e-12	7.08973	appear	No	Yes	No	No	No	Yes
CERK	FGR	0.076	-0.246	1.12099e-10	6.44966	disappear	No	Yes	No	No	No	Yes
ZNF394	CFH	0.307	-0.016	5.14797e-11	6.56659	appear	No	Yes	No	No	No	Yes
DIRAS2	CFH	-0.496	-0.232	1.33458e-09	-6.06318	strong	Yes	Yes	No	No	No	Yes
TP53I11	CFH	0.079	-0.244	9.9829e-11	6.46721	disappear	Yes	Yes	No	No	No	Yes
BNIP3	CFH	-0.23	0.077	8.50248e-10	-6.13525	appear	Yes	Yes	No	No	No	Yes
PPP2R2C	FUCA2	-0.535	-0.278	8.22384e-10	-6.14055	strong	No	No	No	No	Yes	No
PPP2R2C	GCLC	-0.45	-0.161	2.14017e-10	-6.35093	strong	No	No	No	No	Yes	No
FBXL14	GCLC	-0.291	0.007	1.51316e-09	-6.04296	appear	No	No	No	No	No	No
GAS7	NFYA	-0.449	-0.168	6.23167e-10	-6.18446	strong	Yes	No	Yes	No	No	No
SARS	NFYA	-0.452	-0.156	7.9537e-11	-6.50147	strong	Yes	No	No	No	No	No
ATP6V1H	NFYA	-0.482	-0.205	3.86578e-10	-6.25935	strong	Yes	No	No	No	No	No
NEDD4	NFYA	0.576	0.335	1.283e-09	6.06951	strong	Yes	No	Yes	No	No	No
SLC25A3	NFYA	-0.397	-0.112	1.34674e-09	-6.06172	appear	Yes	No	No	No	Yes	No
EPB41L3	NFYA	-0.357	-0.063	9.60167e-10	-6.11589	appear	No	No	No	No	No	No
POLR3H	NFYA	0.011	-0.29	1.05894e-09	6.10026	disappear	No	No	No	No	No	No
PGK1	NFYA	-0.347	-0.002	1.29665e-12	-7.09466	appear	Yes	No	No	No	Yes	No
EIF4H	NFYA	-0.285	0.053	9.01126e-12	-6.82147	appear	No	No	No	No	No	No
TPI1	NFYA	-0.482	-0.201	2.27444e-10	-6.34156	strong	Yes	No	No	No	Yes	No
SERINC1	NFYA	-0.129	0.178	1.0495e-09	-6.10169	pos_neg	Yes	No	No	No	No	No
STK38	NFYA	0.485	0.209	3.99674e-10	6.25415	strong	No	No	No	No	No	No
SKP1	NFYA	-0.181	0.139	1.97281e-10	-6.36344	appear	Yes	No	No	No	No	No
PLEKHB2	NFYA	-0.374	-0.077	4.80576e-10	-6.22532	appear	Yes	No	No	No	Yes	No
ATP6V1E1	NFYA	-0.465	-0.192	1.09986e-09	-6.0942	strong	Yes	No	No	No	No	No
PREPL	NFYA	-0.35	-0.06	1.77027e-09	-6.0176	appear	Yes	No	No	No	No	No
UQCRC2	NFYA	-0.321	-0.007	1.36817e-10	-6.41939	appear	Yes	No	No	No	Yes	No
GABPB2	NFYA	0.453	0.175	8.18563e-10	6.14129	strong	Yes	No	No	No	No	No
ENOPH1	NFYA	-0.152	0.161	4.99825e-10	-6.21916	pos_neg	Yes	No	No	No	Yes	No
MDH2	NFYA	-0.604	-0.362	2.78145e-10	-6.31049	strong	Yes	No	No	No	Yes	No
SLC25A4	NFYA	-0.512	-0.237	1.7525e-10	-6.3816	strong	No	No	No	No	Yes	No
PFKM	NFYA	-0.382	-0.097	1.83122e-09	-6.01211	appear	Yes	No	No	No	Yes	No
VBP1	NFYA	-0.064	0.238	1.49807e-09	-6.04457	disappear	Yes	No	No	No	Yes	No
GPRASP2	NFYA	-0.448	-0.166	5.63444e-10	-6.20033	strong	Yes	No	No	No	No	No
DYNC1I1	NFYA	-0.416	-0.129	6.81473e-10	-6.17033	appear	Yes	No	No	No	No	No
ABCE1	NFYA	-0.058	0.256	2.90698e-10	-6.30366	disappear	Yes	No	No	No	No	No
VCP	NFYA	-0.289	0.015	7.38593e-10	-6.15759	appear	No	No	No	No	No	No
GHITM	NFYA	-0.335	-0.026	2.0976e-10	-6.35402	appear	Yes	No	No	No	No	No
PGAM1	NFYA	-0.438	-0.159	1.08188e-09	-6.09684	strong	Yes	No	Yes	No	No	No
BNIP3	NFYA	-0.311	-0.013	1.18525e-09	-6.08223	appear	Yes	No	No	No	No	No
RUFY1	NFYA	0.408	0.128	1.96725e-09	6.00049	appear	No	No	No	No	No	No
GRB2	NFYA	-0.45	-0.142	1.64892e-11	-6.73415	appear	No	No	No	No	Yes	No
SEPHS2	NFYA	-0.356	-0.062	9.77123e-10	-6.1131	appear	Yes	No	No	No	No	No
HIGD1A	NFYA	-0.196	0.177	1.02202e-13	-7.43802	pos_neg	Yes	No	No	No	No	No
ATP6AP2	NFYA	-0.344	-0.046	7.28195e-10	-6.15984	appear	Yes	No	No	No	Yes	No
VAC14-AS1	NFYA	0.355	0.049	2.18818e-10	6.34752	appear	Yes	No	No	No	No	No
TCAF1P1	NFYA	-0.3	0.014	1.82683e-10	-6.37524	appear	No	No	No	No	No	No
PRR34-AS1	NFYA	0.309	0.001	3.4939e-10	6.27511	appear	No	No	No	No	No	No
EID1	NFYA	-0.269	0.055	7.05458e-11	-6.51949	appear	Yes	No	Yes	No	No	No
ETFDH	LAS1L	-0.164	0.143	1.07013e-09	-6.09858	appear	No	No	No	No	No	Yes
LIME1	LAS1L	-0.034	0.271	7.87909e-10	-6.14734	disappear	No	No	No	No	Yes	Yes
C6orf89	ENPP4	0.086	0.373	1.70285e-09	-6.02388	disappear	No	No	No	No	No	No
TLN2	ANKIB1	-0.669	-0.45	1.66728e-10	-6.38923	strong	No	No	No	No	No	No
NAP1L4	ANKIB1	0.561	0.311	7.23744e-10	6.16081	strong	No	No	No	No	No	No
MFAP3	CYP51A1	0.095	0.393	2.84572e-10	-6.30696	disappear	No	No	No	No	No	No
SLC1A1	CYP51A1	0.297	0.568	2.60644e-11	-6.66725	weak	No	No	No	No	Yes	No
GNB3	CYP51A1	-0.266	-0.526	7.79269e-10	6.14909	weak	No	No	No	No	No	No
DR1	CYP51A1	0.384	0.619	3.4066e-10	-6.27904	weak	No	No	No	No	No	No
SCO1	CYP51A1	0.423	0.649	2.1562e-10	-6.34978	weak	No	No	No	No	Yes	No
SCRN1	CYP51A1	-0.085	0.329	4.00852e-17	-8.41265	disappear	No	No	No	No	Yes	No
AZIN1	CYP51A1	0.418	0.641	5.66384e-10	-6.19951	weak	No	No	No	No	Yes	No
PEX19	CYP51A1	0.244	0.517	1.9003e-10	-6.36919	weak	No	No	No	No	No	No
CTNNB1	CYP51A1	0.181	0.466	2.23969e-10	-6.34394	weak	No	No	No	No	Yes	No
CCDC57	CYP51A1	-0.368	-0.6	1.44433e-09	6.05046	weak	No	No	No	No	No	No
FAM91A1	CYP51A1	0.215	0.488	5.37302e-10	-6.2078	weak	No	No	No	No	Yes	No
PUS1	CYP51A1	-0.213	-0.481	1.28828e-09	6.06885	weak	No	No	No	No	Yes	No
ZBTB38	CYP51A1	0.159	0.435	1.70365e-09	-6.0238	weak	No	No	No	No	No	No
MCFD2	CYP51A1	0.221	0.485	1.89898e-09	-6.00622	weak	No	No	No	No	No	No
HGS	CYP51A1	-0.207	-0.495	5.57627e-11	6.55468	weak	No	No	No	No	Yes	No
KIAA0100	BAD	0.009	-0.327	6.56589e-12	6.8668	disappear	No	No	No	No	No	Yes
GANAB	BAD	-0.055	-0.363	1.45583e-10	6.40993	disappear	No	No	No	No	No	Yes
AARS	BAD	-0.193	-0.489	2.29257e-11	6.68606	weak	No	No	No	No	No	Yes
UTP6	BAD	-0.002	0.305	4.17874e-10	-6.2472	disappear	No	No	No	No	No	Yes
SREK1IP1	BAD	0.172	0.453	5.56659e-10	-6.20224	weak	No	No	Yes	No	No	Yes
PSMD2	BAD	0.169	-0.19	8.50856e-13	7.1527	neg_pos	No	No	No	No	No	Yes
PHC1P1	BAD	-0.244	-0.507	1.04675e-09	6.10211	weak	No	No	No	No	No	Yes
PSAP	BAD	-0.046	-0.406	3.39219e-14	7.5824	disappear	No	No	Yes	No	No	Yes
MTOR	BAD	-0.126	-0.432	3.71948e-11	6.61484	weak	No	No	No	No	No	Yes
TIGD1	BAD	-0.262	0.048	4.58224e-10	-6.23278	appear	No	No	No	No	No	Yes
CLEC11A	LAP3	0.015	-0.284	1.44619e-09	6.05025	disappear	No	No	No	No	No	No
DSE	LAP3	0.339	0.598	3.09129e-11	-6.64216	weak	Yes	No	No	No	No	No
TMED5	LAP3	0.333	0.585	1.75508e-10	-6.38137	weak	No	No	No	No	No	No
PPP1R15B	LAP3	0.15	0.441	2.12814e-10	-6.3518	weak	No	No	No	No	No	No
SMCR8	LAP3	-0.098	0.209	9.50594e-10	-6.11749	disappear	No	No	No	No	No	No
IGF2R	LAP3	0.283	0.591	1.99419e-14	-7.651	weak	No	No	No	No	Yes	No
PHB2	LAP3	0.172	-0.135	1.06032e-09	6.10006	appear	No	No	No	No	No	No
MGAM2	LAP3	-0.051	0.276	4.4145e-11	-6.58945	disappear	No	No	No	No	No	No
IKZF4	HS3ST1	-0.223	0.097	1.69187e-10	-6.38699	appear	Yes	No	No	Yes	Yes	No
BNIP3	HS3ST1	0.376	0.077	3.58322e-10	6.27118	appear	Yes	No	No	Yes	No	No
SLC7A11-AS1	AOC1	0.15	-0.16	7.33902e-10	6.1586	neg_pos	No	No	No	No	No	No
EEF1G	WNT16	-0.067	-0.388	1.51824e-11	6.74615	disappear	No	No	No	No	No	No
KIAA0100	HECW1	-0.018	0.289	5.07636e-10	-6.21673	disappear	No	No	No	Yes	No	No
CSDE1	HECW1	-0.351	-0.039	1.08279e-10	-6.45492	appear	No	No	No	Yes	No	No
SLC6A7	HECW1	0.731	0.532	2.74941e-11	6.6594	strong	Yes	No	No	Yes	No	No
CBX5	HECW1	-0.269	0.048	1.75724e-10	-6.38118	appear	No	No	No	Yes	No	No
RHBDL1	HECW1	0.402	0.09	3.66623e-11	6.61698	appear	No	No	No	Yes	Yes	No
RGP1	HECW1	0.167	0.457	1.5227e-10	-6.40308	weak	No	No	No	Yes	No	No
LAMA4	HECW1	-0.51	-0.251	1.59056e-09	-6.03491	strong	No	No	No	Yes	No	No
DPYSL3	HECW1	-0.554	-0.3	5.65571e-10	-6.19974	strong	Yes	No	No	Yes	No	No
IGFBP5	HECW1	-0.31	0.003	1.82099e-10	-6.37573	appear	Yes	No	No	Yes	No	No
ATP6V0B	HECW1	0.34	0.037	4.15121e-10	6.24823	appear	No	No	No	Yes	No	No
KLF7	HECW1	-0.338	-0.019	5.428e-11	-6.5587	appear	No	No	No	Yes	No	No
NDUFA1	HECW1	0.125	-0.189	4.21372e-10	6.2459	neg_pos	Yes	No	No	Yes	No	No
ROMO1	HECW1	-0.227	-0.495	8.19689e-10	6.14107	weak	Yes	No	No	Yes	No	No
APOL2	HECW1	0.544	0.29	8.59678e-10	6.1335	strong	Yes	No	No	Yes	No	No
MYO5C	HECW1	-0.05	0.254	1.03836e-09	-6.1034	disappear	No	No	No	Yes	No	No
LAMC1	HECW1	-0.354	-0.056	6.14537e-10	-6.18666	appear	Yes	No	No	Yes	No	No
SCRN1	HECW1	-0.242	0.101	6.77077e-12	-6.86241	appear	No	No	No	Yes	Yes	No
FRMD6	HECW1	-0.239	0.061	1.90019e-09	-6.00612	appear	No	No	Yes	Yes	No	No
ASXL2	HECW1	-0.391	-0.059	3.0781e-12	-6.97411	appear	Yes	No	No	Yes	No	No
FRMPD3	HECW1	0.103	0.408	8.0415e-11	-6.49982	disappear	Yes	No	No	Yes	No	No
UTRN	HECW1	-0.464	-0.13	2.41042e-13	-7.3238	appear	Yes	No	No	Yes	No	No
BCL2L11	HECW1	-0.39	-0.104	1.37813e-09	-6.05801	appear	Yes	No	Yes	Yes	No	No
SEMA3D	HECW1	-0.218	0.095	4.27495e-10	-6.24364	appear	No	No	No	Yes	No	No
ADCY8	HECW1	-0.28	0.162	6.12599e-19	-8.88973	pos_neg	No	No	No	Yes	No	No
EEF1A1	HECW1	-0.592	-0.341	1.41234e-10	-6.41456	strong	No	No	No	Yes	No	No
HIPK1	HECW1	-0.362	-0.07	1.12563e-09	-6.09049	appear	No	No	No	Yes	No	No
SLMAP	HECW1	-0.409	-0.129	1.92391e-09	-6.0041	appear	No	No	No	Yes	No	No
TRPV6	HECW1	0.491	0.22	6.32431e-10	6.18213	strong	No	No	No	Yes	No	No
AMOTL1	HECW1	-0.239	0.111	2.57862e-12	-6.99896	appear	No	No	No	Yes	No	No
RAB26	HECW1	0.285	-0.026	3.20444e-10	6.28855	appear	No	No	No	Yes	No	No
ANTXR1	HECW1	-0.539	-0.261	3.77734e-11	-6.61256	strong	Yes	No	No	Yes	No	No
SIK2	HECW1	-0.031	0.277	5.09998e-10	-6.216	disappear	No	No	No	Yes	No	No
SYNPO2	HECW1	0.132	0.443	1.35455e-11	-6.76269	weak	No	No	No	Yes	No	No
PTPRM	HECW1	0.086	0.413	3.49213e-12	-6.95635	disappear	No	No	No	Yes	No	No
ANO6	HECW1	-0.651	-0.415	3.86281e-11	-6.60925	strong	Yes	No	No	Yes	No	No
LRRC55	HECW1	0.199	0.498	1.06407e-11	-6.79756	weak	No	No	No	Yes	No	No
PDIA2	HECW1	0.135	-0.205	1.24943e-11	6.77438	neg_pos	No	No	No	Yes	No	No
BCAP31	HECW1	0.11	-0.211	1.57652e-10	6.39778	disappear	No	No	No	Yes	No	No
GABRD	HECW1	0.728	0.551	1.93425e-09	6.00323	strong	No	No	Yes	Yes	No	No
GMNC	HECW1	-0.259	0.08	1.02751e-11	-6.8026	appear	No	No	No	Yes	No	No
TMEM191A	HECW1	0.473	0.205	1.6435e-09	6.02962	strong	No	No	No	Yes	No	No
ARHGDIG	HECW1	0.471	0.189	2.84609e-10	6.30694	strong	Yes	No	No	Yes	No	No
SLC7A11-AS1	HECW1	-0.372	-0.078	7.28768e-10	-6.15971	appear	No	No	No	Yes	No	No
LRRC37A16P	HECW1	-0.375	-0.069	1.48672e-10	-6.40673	appear	No	No	No	Yes	No	No
KIAA0100	MAD1L1	-0.069	-0.363	8.62466e-10	6.13298	disappear	No	No	No	No	No	No
HSCB	MAD1L1	0.015	0.323	2.86896e-10	-6.3057	disappear	No	No	No	No	No	No
BUD31	MAD1L1	0.034	0.33	1.16162e-09	-6.08545	disappear	No	No	No	No	No	No
ATP5E	MAD1L1	-0.187	0.117	1.49361e-09	-6.04505	appear	Yes	No	No	No	No	No
RBMX2	MAD1L1	-0.037	0.268	8.1085e-10	-6.14279	disappear	Yes	No	No	No	Yes	No
SREK1IP1	MAD1L1	-0.266	0.046	3.4293e-10	-6.27801	appear	No	No	Yes	No	No	No
LBHD1	MAD1L1	0.008	0.303	1.8932e-09	-6.00671	disappear	No	No	No	No	No	No
ARNT2	MAD1L1	0.021	-0.289	3.47694e-10	6.27587	disappear	No	No	No	No	No	No
POLR2A	MAD1L1	0.184	-0.137	1.72048e-10	6.38442	appear	No	No	No	No	No	No
KRT10	MAD1L1	-0.088	0.218	1.03099e-09	-6.10454	disappear	No	No	No	No	No	No
LIME1	MAD1L1	0.065	0.358	1.06791e-09	-6.09891	disappear	No	No	No	No	Yes	No
OSER1-AS1	MAD1L1	-0.056	0.244	1.83383e-09	-6.01188	disappear	No	No	No	No	No	No
FLNB-AS1	MAD1L1	0.086	-0.219	1.16115e-09	6.08552	disappear	No	No	No	No	No	No
ARID1B	SNX11	-0.212	-0.511	6.25417e-12	6.87374	weak	No	No	Yes	No	No	No
POLR1A	KLHL13	-0.402	-0.081	1.07837e-11	-6.79563	appear	No	No	No	No	No	No
GNB1	KLHL13	0.188	0.463	9.02571e-10	-6.12575	weak	No	No	No	No	No	No
UIMC1	KLHL13	-0.038	-0.33	1.89538e-09	6.00653	disappear	No	No	No	No	No	No
AAMDC	KLHL13	-0.145	-0.49	1.51948e-14	7.68588	weak	No	No	No	No	No	No
GALNT18	KLHL13	0.017	0.316	9.79878e-10	-6.11265	disappear	No	No	No	No	No	No
STX2	KLHL13	-0.027	-0.342	8.57837e-11	6.49009	disappear	No	No	Yes	No	No	No
C1orf54	KLHL13	0.029	-0.288	1.43513e-10	6.41212	disappear	No	No	No	No	No	No
HMGN3	KLHL13	0.028	-0.273	1.26677e-09	6.07156	disappear	No	No	No	No	No	No
BECN1	KLHL13	0.223	0.489	1.29435e-09	-6.0681	weak	Yes	No	Yes	No	Yes	No
RBSN	KLHL13	0.218	0.488	7.9572e-10	-6.14578	weak	No	No	No	No	No	No
SCRN1	KLHL13	0.174	0.447	1.81726e-09	-6.01335	weak	No	No	No	No	Yes	No
SNRPG	KLHL13	0.303	0.006	1.48368e-09	6.04613	appear	No	No	No	No	No	No
POMGNT2	KLHL13	0.168	0.449	6.23167e-10	-6.18446	weak	No	No	No	No	No	No
DYNLT1	KLHL13	-0.228	-0.494	1.09985e-09	6.0942	weak	No	No	No	No	No	No
SLC25A4	KLHL13	0.472	0.686	1.06102e-10	-6.45799	weak	No	No	No	No	Yes	No
PFKM	KLHL13	0.473	0.681	4.1654e-10	-6.2477	weak	Yes	No	No	No	Yes	No
SREK1IP1	KLHL13	0.247	-0.062	5.88657e-10	6.19344	appear	No	No	Yes	No	No	No
DYNC1I1	KLHL13	0.504	0.701	5.65887e-10	-6.19965	weak	Yes	No	No	No	No	No
TOMM40L	KLHL13	0.145	0.432	4.5637e-10	-6.23342	weak	No	No	No	No	No	No
C1orf74	KLHL13	0.45	0.658	1.94953e-09	-6.00196	weak	No	No	No	No	No	No
ETFDH	KLHL13	0.148	-0.186	3.00169e-11	6.64649	neg_pos	No	No	No	No	No	No
RWDD4	KLHL13	0.364	0.068	6.59597e-10	6.17549	appear	No	No	No	No	No	No
RPS17	KLHL13	-0.106	-0.415	3.94541e-11	6.60611	disappear	No	No	No	No	No	No
RPS27L	KLHL13	0.22	-0.126	5.0728e-12	6.90352	appear	No	No	No	No	No	No
LDOC1L	KLHL13	-0.072	0.289	3.25847e-13	-7.28326	disappear	No	No	No	No	Yes	No
LIME1	KLHL13	-0.09	-0.391	2.02055e-10	6.35977	disappear	No	No	No	No	Yes	No
TIMM23B	KLHL13	-0.213	0.114	7.08383e-11	-6.51887	appear	No	No	No	No	No	No
TMA7	KLHL13	0.135	-0.178	4.90776e-10	6.22203	neg_pos	Yes	No	No	No	No	No
LINC01158	KLHL13	0.077	-0.241	1.95614e-10	6.36475	disappear	No	No	No	No	No	No
EEF1G	KLHL13	0.051	-0.315	1.07235e-13	7.43167	disappear	No	No	No	No	No	No
RPS27	CYP26B1	-0.332	-0.581	3.29722e-10	6.28412	weak	Yes	Yes	No	No	No	Yes
RPL39	CYP26B1	-0.22	-0.503	8.23848e-11	6.49618	weak	No	Yes	No	No	No	Yes
TMA7	CYP26B1	-0.154	-0.441	3.58484e-10	6.27111	weak	Yes	Yes	No	No	No	Yes
ZMYND10	ICA1	-0.464	-0.159	1.58276e-11	-6.7401	strong	No	Yes	No	No	No	Yes
GCK	ICA1	-0.294	0.008	8.93763e-10	-6.12731	appear	No	Yes	No	No	No	Yes
CCDC40	ICA1	-0.425	-0.144	1.168e-09	-6.08458	appear	No	Yes	No	No	No	Yes
NLGN4X	ICA1	0.44	0.152	3.23627e-10	6.28702	strong	Yes	Yes	No	No	Yes	Yes
TMEM169	ICA1	0.645	0.407	4.24929e-11	6.59511	strong	Yes	Yes	No	No	Yes	Yes
GRM8	ICA1	0.617	0.351	3.23221e-12	6.96724	strong	Yes	Yes	Yes	No	No	Yes
ST6GAL1	ALS2	-0.451	-0.178	1.63215e-09	-6.03074	strong	No	No	No	No	No	No
SERBP1	ALS2	-0.462	-0.176	2.22054e-10	-6.34526	strong	No	No	No	No	No	No
LRRC37A16P	CASP10	0.462	0.172	1.3054e-10	6.42654	strong	No	Yes	No	No	No	No
ASNS	CFLAR	-0.69	-0.492	1.09971e-09	-6.09422	strong	Yes	Yes	No	No	No	Yes
NUDT10	CFLAR	-0.794	-0.646	6.29346e-10	-6.1829	strong	Yes	Yes	No	No	No	Yes
MAP1B	CFLAR	-0.616	-0.377	2.22734e-10	-6.34479	strong	Yes	Yes	Yes	No	Yes	Yes
RTN1	CFLAR	-0.727	-0.511	1.66916e-12	-7.05966	strong	Yes	Yes	No	No	Yes	Yes
TMEM178A	CFLAR	-0.544	-0.296	1.92327e-09	-6.00416	strong	Yes	Yes	No	No	Yes	Yes
UTRN	CFLAR	0.686	0.477	2.43845e-10	6.33083	strong	Yes	Yes	No	No	No	Yes
TSPAN7	CFLAR	-0.434	-0.118	8.89244e-12	-6.82338	appear	Yes	Yes	No	No	No	Yes
YWHAB	CFLAR	-0.679	-0.472	5.65495e-10	-6.19976	strong	Yes	Yes	Yes	No	Yes	Yes
FRMPD2	CFLAR	0.008	-0.297	5.93734e-10	6.19209	disappear	No	Yes	No	No	No	Yes
CAMTA1	CFLAR	-0.41	-0.124	8.90398e-10	-6.12791	appear	No	Yes	No	No	No	Yes
AFF1	CFLAR	0.729	0.522	7.4959e-12	6.84787	strong	Yes	Yes	Yes	No	No	Yes
BNIP3	CFLAR	-0.598	-0.349	1.37493e-10	-6.41864	strong	Yes	Yes	No	No	No	Yes
GMNC	CFLAR	0.134	-0.209	8.10605e-12	6.83666	neg_pos	No	Yes	No	No	No	Yes
ME1	NDUFAF7	0.358	0.053	2.35481e-10	6.33621	appear	No	No	No	No	No	No
LRRC29	RBM5	0.032	-0.266	1.95256e-09	6.00171	disappear	No	No	No	No	No	No
PRDX3	RBM5	-0.198	0.106	1.44248e-09	-6.05067	appear	No	No	No	No	Yes	No
KIAA0100	MTMR7	-0.163	0.171	3.05109e-11	-6.64408	pos_neg	No	Yes	No	No	No	No
CSDE1	MTMR7	-0.008	0.293	1.0232e-09	-6.10575	disappear	No	Yes	No	No	No	No
TRIT1	MTMR7	0.491	0.227	1.5707e-09	6.03693	strong	No	Yes	No	No	No	No
NOP58	MTMR7	0.276	-0.029	7.49768e-10	6.15521	appear	No	Yes	No	No	No	No
ASNS	MTMR7	0.652	0.428	2.42076e-10	6.33195	strong	Yes	Yes	No	No	No	No
CLCN4	MTMR7	0.69	0.822	5.39088e-10	-6.20728	weak	No	Yes	No	No	Yes	No
HUWE1	MTMR7	-0.306	0.012	1.00628e-10	-6.466	appear	No	Yes	No	No	Yes	No
GCN1	MTMR7	-0.503	-0.239	1.05448e-09	-6.10094	strong	No	Yes	No	No	No	No
CERK	MTMR7	-0.039	0.282	9.12881e-11	-6.48072	disappear	No	Yes	No	No	No	No
ERH	MTMR7	0.329	0.017	1.56836e-10	6.39857	appear	Yes	Yes	No	No	No	No
GRB10	MTMR7	-0.175	0.143	2.58599e-10	-6.32176	appear	No	Yes	No	No	No	No
TMEM97	MTMR7	0.583	0.341	8.0613e-10	6.14372	strong	No	Yes	No	No	No	No
GPR89A	MTMR7	0.55	0.303	1.72976e-09	6.02134	strong	No	Yes	No	No	No	No
SLIRP	MTMR7	0.409	0.115	3.29634e-10	6.28416	appear	Yes	Yes	No	No	No	No
XPO7	MTMR7	0.569	0.741	1.51463e-09	-6.0428	weak	No	Yes	No	No	No	No
C14orf1	MTMR7	0.094	-0.215	7.19521e-10	6.16174	disappear	No	Yes	No	No	No	No
RBMX2	MTMR7	0.096	-0.208	1.38593e-09	6.0571	disappear	Yes	Yes	No	No	Yes	No
PCNXL2	MTMR7	-0.067	-0.359	1.18735e-09	6.08194	disappear	No	Yes	No	No	Yes	No
SCRN1	MTMR7	-0.111	0.3	1.07919e-16	-8.29573	disappear	No	Yes	No	No	Yes	No
SMARCC2	MTMR7	-0.426	-0.14	6.05148e-10	-6.18908	appear	No	Yes	No	No	Yes	No
NOVA1	MTMR7	0.44	0.152	3.23627e-10	6.28702	strong	Yes	Yes	No	No	Yes	No
NME7	MTMR7	0.17	-0.175	6.5468e-12	6.86721	neg_pos	No	Yes	No	No	Yes	No
MSRB2	MTMR7	0.019	-0.35	3.56861e-14	7.57582	disappear	No	Yes	No	No	No	No
IMMP1L	MTMR7	0.444	0.159	4.27564e-10	6.24362	strong	No	Yes	No	No	Yes	No
TGOLN2	MTMR7	-0.136	0.167	1.75839e-09	-6.01869	pos_neg	No	Yes	No	No	No	No
SUPV3L1	MTMR7	0.306	-0.063	7.8604e-14	7.47264	appear	No	Yes	No	No	Yes	No
TRAPPC10	MTMR7	0.243	0.535	5.96157e-12	-6.88056	weak	No	Yes	No	No	No	No
SLC9B2	MTMR7	0.703	0.841	4.38802e-12	-6.92409	weak	Yes	Yes	No	No	No	No
CTNND2	MTMR7	-0.51	-0.249	1.22494e-09	-6.07694	strong	No	Yes	No	No	No	No
ARNT2	MTMR7	-0.1	0.212	4.99847e-10	-6.21915	disappear	No	Yes	No	No	No	No
COMMD1	MTMR7	0.519	0.247	2.01563e-10	6.36015	strong	No	Yes	No	No	No	No
DDX23	MTMR7	-0.457	-0.175	4.35651e-10	-6.24069	strong	No	Yes	No	No	No	No
MEIS3P1	MTMR7	-0.349	-0.052	7.58913e-10	-6.15329	appear	No	Yes	No	No	No	No
TRAK1	MTMR7	-0.546	-0.298	1.77681e-09	-6.017	strong	No	Yes	No	No	No	No
RPS17	MTMR7	-0.19	-0.476	1.42213e-10	6.4135	weak	No	Yes	No	No	No	No
IRAK1	MTMR7	-0.687	-0.489	1.36401e-09	-6.05967	strong	No	Yes	No	No	No	No
IGF2R	MTMR7	-0.374	-0.041	3.99707e-12	-6.93728	appear	No	Yes	No	No	Yes	No
PSAP	MTMR7	0.359	0.595	1.05025e-09	-6.10158	weak	No	Yes	Yes	No	No	No
FAM228B	MTMR7	-0.053	-0.402	1.98322e-13	7.34992	disappear	No	Yes	No	No	No	No
ANKRD18B	MTMR7	-0.06	-0.362	3.20775e-10	6.28839	disappear	No	Yes	No	No	No	No
TMA7	MTMR7	0.104	-0.216	1.75464e-10	6.38141	disappear	Yes	Yes	No	No	No	No
CHCHD10	MTMR7	-0.294	-0.556	1.69873e-10	6.38637	weak	No	Yes	No	No	No	No
EEF1G	MTMR7	-0.074	-0.401	4.81532e-12	6.91092	disappear	No	Yes	No	No	No	No
RBM6	ARF5	-0.563	-0.247	3.28098e-14	-7.58672	strong	No	Yes	No	No	No	Yes
ZMYND10	ARF5	-0.168	0.147	3.84594e-10	-6.26016	appear	No	Yes	No	No	No	Yes
GAS7	ARF5	0.561	0.3	1.55489e-10	6.39989	strong	Yes	Yes	Yes	No	No	Yes
CAMK1G	ARF5	0.637	0.416	9.71648e-10	6.114	strong	Yes	Yes	No	No	No	Yes
EHD3	ARF5	0.56	0.3	1.87607e-10	6.37116	strong	Yes	Yes	No	No	No	Yes
ALAS1	ARF5	0.553	0.294	2.95726e-10	6.301	strong	Yes	Yes	No	No	No	Yes
SARS	ARF5	0.676	0.429	8.42811e-13	7.15401	strong	Yes	Yes	No	No	No	Yes
ATP2B3	ARF5	0.59	0.324	1.68914e-11	6.73064	strong	No	Yes	No	No	No	Yes
SLC25A3	ARF5	0.64	0.403	6.95591e-11	6.5216	strong	Yes	Yes	No	No	Yes	Yes
AMPH	ARF5	0.576	0.336	1.47288e-09	6.04731	strong	No	Yes	Yes	No	No	Yes
ZCWPW1	ARF5	-0.179	0.151	5.22909e-11	-6.56426	pos_neg	No	Yes	Yes	No	No	Yes
EPB41L3	ARF5	0.569	0.3	3.32374e-11	6.63146	strong	No	Yes	No	No	No	Yes
YY1	ARF5	-0.34	-0.04	6.05363e-10	-6.18903	appear	No	Yes	No	No	No	Yes
SLC32A1	ARF5	0.529	0.259	1.7807e-10	6.37915	strong	No	Yes	No	No	Yes	Yes
PGK1	ARF5	0.46	0.157	2.3844e-11	6.68031	strong	Yes	Yes	No	No	Yes	Yes
CD99L2	ARF5	0.746	0.574	9.54691e-10	6.11681	strong	No	Yes	No	No	No	Yes
USP11	ARF5	0.714	0.512	8.02341e-11	6.50016	strong	Yes	Yes	No	No	No	Yes
EIF4H	ARF5	0.503	0.205	1.00522e-11	6.80575	strong	No	Yes	No	No	No	Yes
PNPO	ARF5	0.335	0.008	1.96183e-11	6.70884	appear	No	Yes	No	No	No	Yes
ATP5B	ARF5	0.503	0.221	9.45188e-11	6.47547	strong	Yes	Yes	No	No	No	Yes
GAPDH	ARF5	0.698	0.478	1.3884e-11	6.75911	strong	No	Yes	Yes	No	No	Yes
USP5	ARF5	0.782	0.585	6.50835e-14	7.49743	strong	Yes	Yes	No	No	No	Yes
TPI1	ARF5	0.675	0.459	1.75598e-10	6.38129	strong	Yes	Yes	No	No	Yes	Yes
STK38	ARF5	-0.632	-0.328	1.66324e-15	-7.96418	strong	No	Yes	No	No	No	Yes
HMGCS1	ARF5	0.444	0.166	1.04792e-09	6.10194	strong	Yes	Yes	No	No	No	Yes
PLEKHB2	ARF5	0.596	0.349	2.05187e-10	6.35741	strong	Yes	Yes	No	No	Yes	Yes
NT5C1A	ARF5	0.373	0.078	6.30568e-10	6.18259	appear	No	Yes	No	No	No	Yes
CYP20A1	ARF5	-0.616	-0.383	5.41445e-10	-6.2066	strong	Yes	Yes	No	No	No	Yes
MXI1	ARF5	-0.556	-0.277	1.4672e-11	-6.75111	strong	No	Yes	No	No	No	Yes
GOT1	ARF5	0.606	0.367	3.87367e-10	6.25904	strong	Yes	Yes	No	No	No	Yes
PHF24	ARF5	0.587	0.332	1.02274e-10	6.46355	strong	Yes	Yes	No	No	No	Yes
GOT2	ARF5	0.597	0.364	1.4542e-09	6.04936	strong	Yes	Yes	No	No	No	Yes
DPP6	ARF5	0.65	0.404	8.17036e-12	6.83553	strong	Yes	Yes	Yes	No	No	Yes
TAF4	ARF5	-0.712	-0.492	3.73276e-12	-6.94695	strong	Yes	Yes	No	No	No	Yes
C12orf65	ARF5	-0.235	0.097	3.21117e-11	-6.63655	appear	No	Yes	No	No	No	Yes
ARHGEF9	ARF5	0.618	0.392	1.34822e-09	6.06154	strong	Yes	Yes	No	No	No	Yes
ATP6V1E1	ARF5	0.773	0.587	2.77021e-12	6.98891	strong	Yes	Yes	No	No	No	Yes
ACLY	ARF5	0.506	0.235	3.75819e-10	6.26375	strong	No	Yes	No	No	No	Yes
IMMT	ARF5	0.513	0.217	8.86207e-12	6.82387	strong	Yes	Yes	No	No	No	Yes
LANCL2	ARF5	0.645	0.421	3.79693e-10	6.26216	strong	Yes	Yes	No	No	Yes	Yes
MYH10	ARF5	0.462	0.171	1.14203e-10	6.44684	strong	Yes	Yes	No	No	No	Yes
RBM17	ARF5	-0.741	-0.553	7.8768e-11	-6.50293	strong	No	Yes	No	No	Yes	Yes
STXBP1	ARF5	0.444	0.16	4.86502e-10	6.2234	strong	Yes	Yes	No	No	No	Yes
TUBB2A	ARF5	0.694	0.444	8.83412e-14	7.45726	strong	Yes	Yes	No	No	No	Yes
RTN1	ARF5	0.57	0.3	2.72658e-11	6.66063	strong	Yes	Yes	No	No	Yes	Yes
ABHD2	ARF5	-0.398	-0.64	3.15909e-11	6.63896	weak	No	Yes	No	No	No	Yes
UQCRC2	ARF5	0.517	0.225	1.32939e-11	6.7654	strong	Yes	Yes	No	No	Yes	Yes
DOPEY2	ARF5	0.518	0.257	9.19621e-10	6.12277	strong	No	Yes	Yes	No	Yes	Yes
MDH2	ARF5	0.659	0.379	1.09521e-14	7.72768	strong	Yes	Yes	No	No	Yes	Yes
SHC3	ARF5	0.299	0.001	1.3784e-09	6.05798	appear	Yes	Yes	No	No	No	Yes
PAK1	ARF5	0.693	0.486	1.97973e-10	6.36291	strong	Yes	Yes	Yes	No	No	Yes
TMEM132D	ARF5	0.616	0.382	4.67392e-10	6.22968	strong	Yes	Yes	No	No	Yes	Yes
ASTN1	ARF5	0.369	0.065	2.17163e-10	6.34869	appear	No	Yes	No	No	Yes	Yes
ATP5A1	ARF5	0.654	0.442	1.35798e-09	6.06038	strong	Yes	Yes	No	No	Yes	Yes
PFKM	ARF5	0.567	0.303	7.60301e-11	6.50825	strong	Yes	Yes	No	No	Yes	Yes
PTPRN2	ARF5	0.421	0.094	2.7835e-12	6.98824	appear	Yes	Yes	No	No	No	Yes
CDK20	ARF5	0.657	0.441	6.0733e-10	6.18852	strong	Yes	Yes	No	No	No	Yes
CLSTN2	ARF5	0.486	0.199	8.84056e-11	6.48556	strong	Yes	Yes	No	No	No	Yes
GPRASP2	ARF5	0.722	0.521	4.58909e-11	6.58369	strong	Yes	Yes	No	No	No	Yes
DYNC1I1	ARF5	0.656	0.404	1.89959e-12	7.04166	strong	Yes	Yes	No	No	No	Yes
SV2A	ARF5	0.697	0.494	2.82815e-10	6.30792	strong	Yes	Yes	No	No	No	Yes
GPBP1L1	ARF5	-0.518	-0.26	1.36614e-09	-6.05942	strong	No	Yes	No	No	No	Yes
CHRNB2	ARF5	0.637	0.379	2.94879e-12	6.98014	strong	Yes	Yes	Yes	No	No	Yes
ZNF394	ARF5	-0.418	-0.089	2.28537e-12	-7.01586	appear	No	Yes	No	No	No	Yes
ZNF577	ARF5	-0.548	-0.297	1.09536e-09	-6.09486	strong	Yes	Yes	No	No	No	Yes
SVOP	ARF5	0.731	0.555	1.78721e-09	6.01605	strong	Yes	Yes	No	No	Yes	Yes
SGPL1	ARF5	-0.663	-0.423	8.25065e-12	-6.83413	strong	No	Yes	No	No	No	Yes
ANAPC16	ARF5	-0.525	-0.229	5.24874e-12	-6.89868	strong	Yes	Yes	No	No	No	Yes
TMEM130	ARF5	0.657	0.448	1.78109e-09	6.01661	strong	Yes	Yes	No	No	No	Yes
MAP1A	ARF5	0.24	-0.074	3.29178e-10	6.28437	appear	No	Yes	No	No	Yes	Yes
DLGAP1	ARF5	0.556	0.299	3.42204e-10	6.27834	strong	Yes	Yes	No	No	Yes	Yes
PGAM1	ARF5	0.521	0.218	2.24514e-12	7.01834	strong	Yes	Yes	Yes	No	No	Yes
TLN2	ARF5	0.568	0.303	6.26312e-11	6.53732	strong	No	Yes	No	No	No	Yes
CTBP2	ARF5	-0.709	-0.522	1.62284e-09	-6.03166	strong	Yes	Yes	No	No	No	Yes
RUFY1	ARF5	-0.613	-0.319	4.32363e-14	-7.55087	strong	No	Yes	No	No	No	Yes
GRB2	ARF5	0.613	0.359	2.73667e-11	6.66009	strong	No	Yes	No	No	Yes	Yes
MAGED1	ARF5	0.629	0.373	7.14163e-12	6.85479	strong	Yes	Yes	No	No	Yes	Yes
SEPHS2	ARF5	0.498	0.237	1.84092e-09	6.01126	strong	Yes	Yes	No	No	No	Yes
CHRM4	ARF5	0.543	0.261	1.76804e-11	6.724	strong	No	Yes	Yes	No	No	Yes
COPG1	ARF5	0.789	0.632	1.70921e-10	6.38543	strong	Yes	Yes	No	No	No	Yes
ZNF804B	ARF5	0.395	0.106	8.5355e-10	6.13463	appear	No	Yes	No	No	No	Yes
CSMD1	ARF5	0.478	0.205	7.41679e-10	6.15693	strong	Yes	Yes	Yes	No	No	Yes
NIPSNAP1	ARF5	0.739	0.535	4.52712e-12	6.91967	strong	Yes	Yes	No	No	No	Yes
KCNQ3	ARF5	0.551	0.287	1.60574e-10	6.39497	strong	Yes	Yes	No	No	No	Yes
HS6ST3	ARF5	0.519	0.23	1.87603e-11	6.71536	strong	Yes	Yes	No	No	No	Yes
ZNF652	ARF5	-0.577	-0.33	5.3051e-10	-6.2098	strong	Yes	Yes	No	No	No	Yes
MAGEE1	ARF5	0.599	0.357	3.62767e-10	6.26926	strong	Yes	Yes	No	No	No	Yes
LRRC73	ARF5	0.699	0.493	1.44735e-10	6.41082	strong	No	Yes	No	No	No	Yes
MRPL38	ARF5	-0.197	0.116	4.67394e-10	-6.22968	appear	No	Yes	No	No	Yes	Yes
NAP1L4	ARF5	-0.438	-0.113	2.20975e-12	-7.02056	appear	No	Yes	No	No	No	Yes
TCAF1P1	ARF5	0.349	0.034	7.58228e-11	6.50866	appear	No	Yes	No	No	No	Yes
PCDHGC5	ARF5	0.632	0.322	5.66195e-16	8.09638	strong	Yes	Yes	No	No	No	Yes
PRR34-AS1	ARF5	-0.413	-0.109	8.0995e-11	-6.49874	appear	No	Yes	No	No	No	Yes
PCDHAC2	ARF5	0.528	0.261	2.79864e-10	6.30954	strong	Yes	Yes	No	No	Yes	Yes
LSM14A	ARF5	-0.724	-0.538	5.62078e-10	-6.20071	strong	No	Yes	No	No	No	Yes
UBC	PLXND1	-0.297	-0.56	1.22617e-10	6.43606	weak	No	No	No	No	No	No
SUPV3L1	PLXND1	-0.334	-0.026	2.42269e-10	-6.33183	appear	No	No	No	No	Yes	No
STAT5B	PLXND1	0.479	0.183	3.28947e-11	6.63299	strong	No	No	No	No	Yes	No
LINC01106	PLXND1	-0.305	0.019	4.63398e-11	-6.58224	appear	No	No	No	No	No	No
SEMA5A	AK2	0.313	0.016	1.30518e-09	6.06676	appear	No	No	No	No	Yes	No
APOL2	AK2	-0.384	-0.084	2.67391e-10	-6.31659	appear	Yes	No	No	No	No	No
GPR107	AK2	0.414	0.091	5.95138e-12	6.88081	appear	No	No	No	No	No	No
ADCY8	AK2	0.212	-0.151	4.47131e-13	7.24047	neg_pos	No	No	No	No	No	No
DRAXIN	AK2	0.162	-0.195	1.13385e-12	7.1132	neg_pos	No	No	No	No	No	No
ERMAP	AK2	0.346	0.041	2.91392e-10	6.30329	appear	No	No	No	No	No	No
ZNF608	AK2	0.492	0.229	1.72975e-09	6.02134	strong	No	No	No	No	No	No
FRMPD2	AK2	0.084	-0.237	1.36285e-10	6.41999	disappear	No	No	No	No	No	No
COMMD1	KDM1A	0.486	0.203	1.51941e-10	6.40341	strong	No	No	No	No	No	No
KIAA0100	RBM6	0.26	-0.103	3.31834e-13	7.28081	appear	No	No	No	No	No	No
LTBP1	RBM6	0.231	-0.082	3.9696e-10	6.25522	appear	No	No	No	No	No	No
NOP58	RBM6	0.074	0.383	8.4824e-11	-6.49179	disappear	No	No	No	No	No	No
ATP11A	RBM6	0.321	0.005	1.05531e-10	6.45881	appear	Yes	No	No	No	No	No
ST6GAL1	RBM6	0.287	-0.072	4.47745e-13	7.24028	appear	No	No	No	No	No	No
MAPRE3	RBM6	-0.279	0.028	5.66282e-10	-6.19954	appear	Yes	No	No	No	Yes	No
HUWE1	RBM6	0.288	-0.043	2.25685e-11	6.68836	appear	No	No	No	No	Yes	No
DOCK9	RBM6	0.512	0.249	8.77221e-10	6.13028	strong	No	No	No	No	Yes	No
COQ9	RBM6	0.268	0.524	1.42837e-09	-6.05225	weak	No	No	No	No	No	No
PEBP1	RBM6	-0.568	-0.297	2.60644e-11	-6.66725	strong	Yes	No	Yes	No	No	No
ORC6	RBM6	-0.427	-0.112	1.25378e-11	-6.77388	appear	No	No	No	No	No	No
CDC45	RBM6	0.152	-0.16	5.68474e-10	6.19893	neg_pos	No	No	No	No	No	No
NDUFB7	RBM6	-0.243	0.075	1.92801e-10	-6.36697	appear	No	No	No	No	No	No
EIF3L	RBM6	-0.356	-0.063	1.10593e-09	-6.09332	appear	No	No	No	No	No	No
EP300	RBM6	0.528	0.259	2.12796e-10	6.35181	strong	No	No	No	No	No	No
ERH	RBM6	-0.306	0.021	3.06515e-11	-6.64341	appear	Yes	No	No	No	No	No
NOP56	RBM6	0.119	0.416	1.88452e-10	-6.37047	disappear	No	No	No	No	No	No
EMD	RBM6	-0.275	0.027	1.09817e-09	-6.09445	appear	No	No	No	No	No	No
MEGF9	RBM6	0.197	-0.168	3.44556e-13	7.27573	neg_pos	No	No	No	No	No	No
EDF1	RBM6	-0.264	0.083	3.21776e-12	-6.96787	appear	Yes	No	No	No	No	No
MRPL27	RBM6	-0.148	0.177	1.02584e-10	-6.46309	pos_neg	No	No	No	No	Yes	No
NDUFC1	RBM6	-0.421	-0.121	1.11901e-10	-6.44993	appear	Yes	No	No	No	No	No
CBL	RBM6	0.162	-0.17	4.01433e-11	6.60355	neg_pos	No	No	No	No	No	No
CORO1C	RBM6	0.254	-0.046	1.69745e-09	6.02439	appear	No	No	No	No	Yes	No
DUSP16	RBM6	0.312	-0.012	4.20351e-11	6.59672	appear	No	No	No	No	No	No
GABRR2	RBM6	0.294	-0.038	1.83173e-11	6.71884	appear	No	No	No	No	No	No
ARSB	RBM6	-0.1	-0.43	1.38595e-12	7.08545	disappear	No	No	No	No	Yes	No
RPL24	RBM6	0.073	0.387	3.99831e-11	-6.60414	disappear	No	No	No	No	No	No
DGUOK	RBM6	-0.409	-0.096	2.68667e-11	-6.6628	appear	No	No	No	No	No	No
COX7A2L	RBM6	-0.598	-0.36	6.79796e-10	-6.17072	strong	Yes	No	No	No	No	No
TMEM9	RBM6	-0.44	-0.156	5.42543e-10	-6.20628	strong	Yes	No	No	No	No	No
SLIRP	RBM6	-0.266	0.043	5.01046e-10	-6.21878	appear	Yes	No	No	No	No	No
ADRA1A	RBM6	0.175	-0.166	1.15205e-11	6.7861	neg_pos	No	No	Yes	No	No	No
CLCC1	RBM6	0.195	-0.152	4.80714e-12	6.91116	neg_pos	No	No	No	No	No	No
PFDN5	RBM6	0.143	0.428	6.53481e-10	-6.17696	weak	No	No	No	No	No	No
RREB1	RBM6	0.549	0.301	1.57513e-09	6.03648	strong	Yes	No	No	No	No	No
NDUFA1	RBM6	-0.305	0.036	4.59667e-12	-6.91751	appear	Yes	No	No	No	No	No
SNRPD2	RBM6	-0.274	0.072	3.34938e-12	-6.96223	appear	Yes	No	No	No	No	No
COX6B1	RBM6	-0.414	-0.083	1.92712e-12	-7.03966	appear	Yes	No	No	No	No	No
HP1BP3	RBM6	0.619	0.392	1.10498e-09	6.09346	strong	No	No	No	No	No	No
ATP6V1F	RBM6	-0.514	-0.256	1.57554e-09	-6.03644	strong	Yes	No	No	No	No	No
RPL36	RBM6	0.145	0.471	6.06404e-13	-7.19903	weak	Yes	No	No	No	No	No
CALY	RBM6	-0.414	-0.134	1.7179e-09	-6.02246	appear	Yes	No	No	No	No	No
NDUFA2	RBM6	-0.443	-0.133	1.55545e-11	-6.74263	appear	Yes	No	No	No	No	No
SCO1	RBM6	-0.419	-0.639	1.0034e-09	6.10887	weak	No	No	No	No	Yes	No
PIK3C2B	RBM6	0.324	0.024	7.73427e-10	6.15029	appear	No	No	No	No	No	No
TMTC1	RBM6	-0.176	-0.464	1.60104e-10	6.39542	weak	No	No	No	No	No	No
SWAP70	RBM6	0.519	0.251	3.47145e-10	6.27611	strong	Yes	No	No	No	No	No
C14orf1	RBM6	-0.312	0.007	8.1296e-11	-6.49818	appear	No	No	No	No	No	No
CDC73	RBM6	0.147	-0.168	3.84594e-10	6.26016	neg_pos	No	No	No	No	No	No
RBMX2	RBM6	0.022	0.343	3.81718e-11	-6.61101	disappear	Yes	No	No	No	Yes	No
PCNXL2	RBM6	0.033	0.35	5.72149e-11	-6.55084	disappear	No	No	No	No	Yes	No
LAMC1	RBM6	0.388	0.085	1.6657e-10	6.38937	appear	Yes	No	No	No	No	No
SCRN1	RBM6	0.012	-0.357	3.06634e-14	7.59549	disappear	No	No	No	No	Yes	No
RPL35	RBM6	0.124	0.408	1.19746e-09	-6.08058	weak	Yes	No	No	No	No	No
C12orf10	RBM6	-0.389	-0.1	9.68997e-10	-6.11443	appear	No	No	No	No	No	No
NOVA1	RBM6	-0.111	0.244	1.21552e-12	-7.1036	disappear	Yes	No	No	No	Yes	No
IFNAR1	RBM6	0.134	-0.195	5.79091e-11	6.54904	neg_pos	No	No	No	No	No	No
URB1	RBM6	-0.088	-0.384	4.45521e-10	6.23718	disappear	No	No	No	No	No	No
HMCN1	RBM6	0.203	-0.099	1.81094e-09	6.01392	appear	No	No	No	No	No	No
ASXL2	RBM6	0.52	0.215	1.74673e-12	7.05334	strong	Yes	No	No	No	No	No
SETD7	RBM6	0.1	-0.254	1.29843e-12	7.09448	disappear	No	No	No	No	No	No
NHP2	RBM6	-0.602	-0.367	8.51918e-10	-6.13494	strong	No	No	No	No	No	No
GPR107	RBM6	0.134	-0.201	2.52173e-11	6.6721	neg_pos	No	No	No	No	No	No
MSRB2	RBM6	-0.113	0.247	5.74434e-13	-7.20642	disappear	No	No	No	No	No	No
IMMP1L	RBM6	-0.225	0.102	6.66563e-11	-6.52799	appear	No	No	No	No	Yes	No
TMEM178A	RBM6	-0.136	0.184	1.96131e-10	-6.36434	pos_neg	Yes	No	No	No	Yes	No
TGOLN2	RBM6	0.042	-0.298	5.81189e-12	6.88419	disappear	No	No	No	No	No	No
UTRN	RBM6	0.42	0.097	5.033e-12	6.90464	appear	Yes	No	No	No	No	No
TEX29	RBM6	-0.145	0.158	1.77189e-09	-6.01745	pos_neg	No	No	No	No	No	No
ADCY8	RBM6	0.143	-0.19	3.4133e-11	6.62754	neg_pos	No	No	No	No	No	No
SUPV3L1	RBM6	-0.043	0.343	2.96249e-15	-7.89248	disappear	No	No	No	No	Yes	No
ALG8	RBM6	-0.017	0.333	8.23674e-13	-7.15716	disappear	No	No	No	No	No	No
PSMD4	RBM6	-0.243	0.079	1.14642e-10	-6.44626	appear	Yes	No	No	No	No	No
PSMB4	RBM6	-0.484	-0.185	1.81142e-11	-6.72047	strong	Yes	No	No	No	No	No
TRAPPC10	RBM6	-0.101	-0.444	1.2962e-13	7.40656	disappear	No	No	No	No	No	No
CLPB	RBM6	-0.304	-0.576	1.47918e-11	6.74993	weak	No	No	No	No	No	No
NBPF20	RBM6	0.207	0.476	1.32157e-09	-6.06475	weak	No	No	No	No	No	No
MRPL55	RBM6	-0.464	-0.194	1.65861e-09	-6.02814	strong	Yes	No	No	No	Yes	No
FZD5	RBM6	0.185	-0.137	1.50547e-10	6.40482	appear	No	No	No	No	No	No
HIPK1	RBM6	0.389	0.076	4.36611e-11	6.59109	appear	No	No	No	No	No	No
TGFBR2	RBM6	0.334	0.018	8.60905e-11	6.48955	appear	Yes	No	Yes	No	No	No
UQCRQ	RBM6	-0.397	-0.087	5.40544e-11	-6.55932	appear	Yes	No	No	No	Yes	No
CAMLG	RBM6	-0.512	-0.244	4.51236e-10	-6.23519	strong	Yes	No	No	No	No	No
FAAH2	RBM6	-0.116	0.223	1.32663e-11	-6.7657	disappear	No	No	No	No	No	No
NSD1	RBM6	0.532	0.263	1.8078e-10	6.37684	strong	No	No	No	No	No	No
AMOTL1	RBM6	0.082	-0.235	2.31912e-10	6.33857	disappear	No	No	No	No	No	No
TCP11L2	RBM6	0.193	-0.161	1.7635e-12	7.05201	neg_pos	Yes	No	No	No	No	No
CDK12	RBM6	0.444	0.157	3.29889e-10	6.28404	strong	No	No	No	No	No	No
ATP5L	RBM6	-0.405	-0.095	4.45161e-11	-6.58821	appear	Yes	No	No	No	Yes	No
CTNNB1	RBM6	-0.071	-0.372	3.00686e-10	6.29842	disappear	No	No	No	No	Yes	No
COPS6	RBM6	-0.122	0.247	1.51024e-13	-7.38625	pos_neg	No	No	No	No	No	No
NPNT	RBM6	0.158	-0.149	1.07396e-09	6.09801	appear	Yes	No	No	No	No	No
RNF181	RBM6	-0.429	-0.148	1.05779e-09	-6.10044	appear	Yes	No	No	No	No	No
BOLA2B	RBM6	-0.265	0.034	1.7446e-09	-6.01996	appear	No	No	No	No	No	No
SIK2	RBM6	0.138	-0.25	7.84971e-15	7.76998	neg_pos	No	No	No	No	No	No
PFKFB3	RBM6	0.428	0.134	2.04689e-10	6.35778	appear	Yes	No	No	No	No	No
CXCR6	RBM6	0.417	0.09	3.12177e-12	6.97213	appear	Yes	No	No	No	No	No
KLHL6	RBM6	0.261	-0.043	9.78392e-10	6.1129	appear	Yes	No	No	No	No	No
COMMD1	RBM6	-0.358	-0.057	3.92075e-10	-6.25715	appear	No	No	No	No	No	No
PEAK1	RBM6	0.657	0.441	6.0733e-10	6.18852	strong	No	No	No	No	No	No
RNF152	RBM6	0.286	-0.069	8.10288e-13	7.1594	appear	No	No	No	No	No	No
PDE4DIP	RBM6	0.555	0.308	1.40861e-09	6.05449	strong	No	No	No	No	No	No
NDUFB1	RBM6	-0.222	0.079	1.86935e-09	-6.00877	appear	Yes	No	No	No	Yes	No
CMTM4	RBM6	0.366	0.079	1.93689e-09	6.00301	appear	No	No	No	No	No	No
UQCR10	RBM6	-0.389	-0.043	4.3644e-13	-7.24375	appear	Yes	No	Yes	No	No	No
MRPL40	RBM6	-0.331	-0.019	1.51978e-10	-6.40338	appear	No	No	No	No	No	No
PDIA2	RBM6	0.262	0.541	2.99044e-11	-6.64704	weak	No	No	No	No	No	No
C9orf47	RBM6	0.24	-0.115	1.25017e-12	7.09971	appear	No	No	No	No	No	No
PCDH18	RBM6	0.124	-0.227	2.40575e-12	7.00868	neg_pos	Yes	No	No	No	No	No
PPIA	RBM6	-0.505	-0.221	6.65206e-11	-6.5283	strong	Yes	No	Yes	No	Yes	No
IGF2R	RBM6	0.278	-0.137	7.23984e-17	8.34305	appear	No	No	No	No	Yes	No
UBL5	RBM6	-0.405	-0.091	2.59806e-11	-6.66772	appear	Yes	No	No	No	No	No
RPL39	RBM6	0.086	0.374	1.47769e-09	-6.04678	disappear	No	No	No	No	No	No
GIGYF2	RBM6	0.648	0.406	1.81362e-11	6.72029	strong	No	No	No	No	No	No
PFDN6	RBM6	-0.245	0.07	2.79351e-10	-6.30983	appear	Yes	No	No	No	No	No
LCMT1	RBM6	-0.51	-0.247	9.42004e-10	-6.11894	strong	Yes	No	No	No	Yes	No
ITPRIPL2	RBM6	0.497	0.197	9.59901e-12	6.81239	strong	Yes	No	No	No	No	No
GMNC	RBM6	0.045	-0.271	1.95992e-10	6.36445	disappear	No	No	No	No	No	No
SFT2D2	RBM6	0.293	-0.005	1.47908e-09	6.04663	appear	Yes	No	No	No	No	No
NDUFS3	RBM6	-0.403	-0.034	9.29334e-15	-7.74857	appear	Yes	No	No	No	Yes	No
S1PR3	RBM6	0.401	0.104	2.70204e-10	6.31498	appear	No	No	No	No	No	No
RPL17-C18orf32	RBM6	-0.334	0.019	5.24664e-13	-7.21875	appear	No	No	No	No	No	No
FAM228B	RBM6	0.37	0.619	4.09377e-11	-6.60064	weak	No	No	No	No	No	No
PPP3CB-AS1	RBM6	0.556	0.295	1.95557e-10	6.36479	strong	Yes	No	No	No	No	No
NPIPA3	RBM6	-0.094	0.215	7.19521e-10	-6.16174	disappear	No	No	No	No	No	No
MFI2-AS1	RBM6	0.314	0.61	3.85069e-14	-7.56594	weak	No	No	No	No	No	No
ITPKB-IT1	RBM6	0.424	0.147	1.97144e-09	6.00014	appear	No	No	No	No	No	No
ANKRD18B	RBM6	0.385	0.637	7.82552e-12	-6.84171	weak	No	No	No	No	No	No
TMA7	RBM6	-0.127	0.28	2.71774e-16	-8.18523	pos_neg	Yes	No	No	No	No	No
SLC7A11-AS1	RBM6	0.36	0.07	1.49246e-09	6.04518	appear	No	No	No	No	No	No
CHCHD10	RBM6	0.027	0.333	3.1759e-10	-6.28994	disappear	No	No	No	No	No	No
EEF1G	RBM6	0.178	0.487	3.90831e-12	-6.94046	weak	No	No	No	No	No	No
SNHG19	RBM6	0.156	0.464	1.04096e-11	-6.80072	weak	No	No	No	No	No	No
LRRC37A16P	RBM6	0.385	0.09	4.95317e-10	6.22058	appear	No	No	No	No	No	No
PPP2R2C	RECQL	-0.462	-0.156	1.47279e-11	-6.75056	strong	No	No	No	No	Yes	No
EIF4H	RECQL	0.273	0.532	7.0693e-10	-6.16453	weak	No	No	No	No	No	No
SREK1IP1	RECQL	0.38	0.09	1.02694e-09	6.10517	appear	No	No	Yes	No	No	No
TOR2A	RECQL	-0.512	-0.704	1.0352e-09	6.10389	weak	No	No	No	No	No	No
RPL17-C18orf32	RECQL	0.208	-0.101	7.43235e-10	6.1566	appear	No	No	No	No	No	No
KIAA0100	VPS50	-0.095	0.207	1.78091e-09	-6.01663	disappear	No	Yes	No	No	No	No
SS18L2	VPS50	0.46	0.167	9.2985e-11	6.47794	strong	No	Yes	No	No	No	No
ST6GAL1	VPS50	-0.405	-0.097	5.81444e-11	-6.54843	appear	No	Yes	No	No	No	No
NFE2L1	VPS50	-0.478	-0.204	6.51257e-10	-6.1775	strong	No	Yes	No	No	No	No
TMEM97	VPS50	0.653	0.41	1.07166e-11	6.79653	strong	No	Yes	No	No	No	No
EIF4G1	VPS50	-0.699	-0.506	1.28334e-09	-6.06947	strong	No	Yes	No	No	No	No
SLIRP	VPS50	0.468	0.19	5.27607e-10	6.21067	strong	Yes	Yes	No	No	No	No
KDM3B	VPS50	-0.622	-0.38	9.96605e-11	-6.46747	strong	No	Yes	No	No	No	No
C6orf203	VPS50	0.18	-0.124	1.51953e-09	6.04228	appear	No	Yes	No	No	No	No
C14orf1	VPS50	0.118	-0.191	7.90728e-10	6.14678	disappear	No	Yes	No	No	No	No
SCRN1	VPS50	-0.105	0.211	3.01317e-10	-6.2981	disappear	No	Yes	No	No	Yes	No
NOVA1	VPS50	0.442	0.162	8.5749e-10	6.1339	strong	Yes	Yes	No	No	Yes	No
NME7	VPS50	0.297	-0.037	1.34341e-11	6.76388	appear	No	Yes	No	No	Yes	No
HDAC8	VPS50	0.499	0.229	5.49846e-10	6.20417	strong	No	Yes	No	No	No	No
MSRB2	VPS50	0.058	-0.309	1.01423e-13	7.43904	disappear	No	Yes	No	No	No	No
UBC	VPS50	0.319	0.564	1.2611e-09	-6.07228	weak	No	Yes	No	No	No	No
DLG5	VPS50	-0.7	-0.494	1.33299e-10	-6.42336	strong	No	Yes	No	No	No	No
TGOLN2	VPS50	-0.275	0.039	2.43299e-10	-6.33118	appear	No	Yes	No	No	No	No
MTERF3	VPS50	0.706	0.489	1.14456e-11	6.78704	strong	No	Yes	No	No	No	No
SUPV3L1	VPS50	0.267	-0.068	1.64854e-11	6.73418	appear	No	Yes	No	No	Yes	No
COMMD1	VPS50	0.512	0.249	8.77221e-10	6.13028	strong	No	Yes	No	No	No	No
IGF2R	VPS50	-0.388	-0.076	5.10365e-11	-6.56788	appear	No	Yes	No	No	Yes	No
TIMM23B	VPS50	-0.245	0.058	1.26028e-09	-6.07238	appear	No	Yes	No	No	No	No
FAM228B	VPS50	0.007	-0.332	3.97933e-12	6.93791	disappear	No	Yes	No	No	No	No
CHCHD10	VPS50	-0.291	-0.567	1.30933e-11	6.7676	weak	No	Yes	No	No	No	No
GGCX	NDUFAB1	-0.275	0.033	5.20528e-10	-6.21279	appear	No	Yes	No	No	Yes	No
ZBTB20-AS1	NDUFAB1	-0.37	-0.056	5.77255e-11	-6.54951	appear	Yes	Yes	No	No	No	No
SEPHS1	PDK4	0.266	-0.051	1.80858e-10	6.37677	appear	No	No	No	No	No	Yes
AKR1C1	PDK4	0.243	-0.081	8.81876e-11	6.48593	appear	No	No	No	No	No	Yes
KIAA0100	ZMYND10	0.1	-0.25	2.37796e-12	7.01031	disappear	No	No	No	No	No	No
SLC6A7	ZMYND10	-0.21	0.121	4.19962e-11	-6.59686	appear	Yes	No	No	No	No	No
QPCTL	ZMYND10	-0.006	0.311	1.07044e-10	-6.45665	disappear	No	No	No	No	No	No
RNF19A	ZMYND10	-0.014	-0.33	9.18381e-11	6.47981	disappear	No	No	No	No	No	No
CTNNA1	ZMYND10	0.228	-0.088	2.75613e-10	6.31191	appear	No	No	No	No	No	No
LTBP1	ZMYND10	0.155	-0.223	4.39578e-14	7.54871	neg_pos	No	No	No	No	No	No
MRTO4	ZMYND10	-0.176	0.155	4.58158e-11	-6.58393	pos_neg	Yes	No	No	No	No	No
PRKCZ	ZMYND10	-0.012	0.319	1.47936e-11	-6.74991	disappear	No	No	No	No	No	No
ST6GAL1	ZMYND10	0.147	-0.207	1.70374e-12	7.05681	neg_pos	No	No	No	No	No	No
TRPM3	ZMYND10	0.051	-0.255	8.03547e-10	6.14423	disappear	No	No	No	No	No	No
GCN1	ZMYND10	0.23	-0.131	5.54299e-13	7.21128	appear	No	No	No	No	No	No
GANAB	ZMYND10	0.084	-0.266	2.06382e-12	7.0301	disappear	No	No	No	No	No	No
GLG1	ZMYND10	0.108	-0.226	2.58767e-11	6.66831	disappear	No	No	Yes	No	No	No
NAT14	ZMYND10	0.156	0.437	8.61902e-10	-6.13309	weak	Yes	No	No	No	No	No
ORC6	ZMYND10	-0.272	0.035	6.07981e-10	-6.18835	appear	No	No	No	No	No	No
MTMR3	ZMYND10	0.224	-0.095	1.91572e-10	6.36795	appear	No	No	No	No	Yes	No
CCNB1IP1	ZMYND10	-0.132	0.171	1.7489e-09	-6.01956	pos_neg	Yes	No	No	No	No	No
EMC9	ZMYND10	-0.07	0.245	2.79351e-10	-6.30983	disappear	No	No	No	No	No	No
MAP1LC3A	ZMYND10	-0.064	0.276	7.56881e-12	-6.84648	disappear	Yes	No	No	No	No	No
EMD	ZMYND10	-0.096	0.229	8.48763e-11	-6.49169	disappear	No	No	No	No	No	No
PARP4	ZMYND10	0.09	-0.241	3.5264e-11	6.62272	disappear	Yes	No	No	No	No	No
RHBDL1	ZMYND10	0.049	0.405	6.40295e-14	-7.49957	disappear	No	No	No	No	Yes	No
RBL2	ZMYND10	-0.014	-0.318	5.11289e-10	6.2156	disappear	No	No	No	No	No	No
CPQ	ZMYND10	0.328	-0.073	3.56176e-16	8.1526	appear	Yes	No	No	No	No	No
WISP1	ZMYND10	0.193	-0.122	3.66484e-10	6.26767	appear	No	No	No	No	No	No
MEGF9	ZMYND10	0.135	-0.189	1.14579e-10	6.44635	neg_pos	No	No	No	No	No	No
ECM2	ZMYND10	0.15	-0.234	1.63435e-14	7.67655	neg_pos	Yes	No	No	No	No	No
RUNDC3A	ZMYND10	0.018	0.341	3.02747e-11	-6.64523	disappear	No	No	No	No	No	No
NFKB1	ZMYND10	0.287	-0.011	1.58198e-09	6.03578	appear	Yes	No	No	No	Yes	No
KLF3	ZMYND10	0.165	-0.154	2.29035e-10	6.34049	neg_pos	Yes	No	No	No	No	No
EIF4G2	ZMYND10	0.028	-0.286	2.16092e-10	6.34945	disappear	No	No	No	No	No	No
CBL	ZMYND10	0.041	-0.258	1.85491e-09	6.01003	disappear	No	No	No	No	No	No
DUSP16	ZMYND10	0.172	-0.152	1.17827e-10	6.44211	neg_pos	No	No	No	No	No	No
DSE	ZMYND10	0.028	-0.28	4.9426e-10	6.22092	disappear	Yes	No	No	No	No	No
SOBP	ZMYND10	-0.01	0.288	1.56469e-09	-6.03755	disappear	No	No	No	No	No	No
SPARC	ZMYND10	0.286	-0.023	4.08219e-10	6.25085	appear	Yes	No	No	No	No	No
HDLBP	ZMYND10	0.274	-0.084	6.01481e-13	7.20015	appear	No	No	No	No	No	No
DOCK7	ZMYND10	-0.031	-0.343	1.24676e-10	6.43353	disappear	No	No	No	No	No	No
WLS	ZMYND10	0.135	-0.188	1.3108e-10	6.42591	neg_pos	Yes	No	No	No	No	No
GALE	ZMYND10	-0.159	0.158	2.97918e-10	-6.29986	pos_neg	No	No	No	No	No	No
TJP2	ZMYND10	0.292	-0.045	9.49813e-12	6.81391	appear	Yes	No	No	No	No	No
PPP2R4	ZMYND10	0.083	0.421	5.73156e-13	-7.20672	disappear	No	No	Yes	No	No	No
OGFRL1	ZMYND10	0.105	-0.213	2.30713e-10	6.33937	disappear	Yes	No	No	No	No	No
GNA13	ZMYND10	0.17	-0.133	1.75147e-09	6.01932	appear	Yes	No	No	No	No	No
SNX19	ZMYND10	0.061	-0.274	1.53558e-11	6.7445	disappear	No	No	No	No	No	No
PLXDC2	ZMYND10	0.159	-0.189	4.21566e-12	6.92976	neg_pos	Yes	No	Yes	No	No	No
ELF1	ZMYND10	0.183	-0.124	1.03829e-09	6.10341	appear	Yes	No	No	No	No	No
CLU	ZMYND10	0.078	-0.231	6.57928e-10	6.17589	disappear	Yes	No	Yes	No	No	No
ADRA1A	ZMYND10	0.101	-0.214	3.37825e-10	6.28034	disappear	No	No	Yes	No	No	No
AHNAK	ZMYND10	0.237	-0.091	5.41721e-11	6.55899	appear	Yes	No	No	No	Yes	No
ARHGEF6	ZMYND10	0.175	-0.153	6.88075e-11	6.52323	neg_pos	Yes	No	No	No	Yes	No
UBE2M	ZMYND10	0.007	0.38	9.51631e-15	-7.74556	disappear	Yes	No	No	No	No	No
SCRN1	ZMYND10	-0.014	-0.336	3.77138e-11	6.61279	disappear	No	No	No	No	Yes	No
TEX2	ZMYND10	0.062	-0.242	1.13871e-09	6.08864	disappear	No	No	No	No	No	No
PRCP	ZMYND10	0.198	-0.11	8.76477e-10	6.13042	appear	Yes	No	No	No	No	No
BCAR3	ZMYND10	0.27	-0.03	1.47404e-09	6.04718	appear	Yes	No	No	No	Yes	No
TMBIM6	ZMYND10	0.181	-0.133	4.29314e-10	6.24298	appear	No	No	No	No	No	No
NOVA1	ZMYND10	-0.217	0.119	2.06432e-11	-6.7014	appear	Yes	No	No	No	Yes	No
TMX1	ZMYND10	0.195	-0.117	5.34352e-10	6.20867	appear	Yes	No	No	No	No	No
RNF165	ZMYND10	-0.284	0.066	1.69989e-12	-7.05712	appear	Yes	No	No	No	Yes	No
SERBP1	ZMYND10	0.139	-0.188	7.70525e-11	6.50624	neg_pos	No	No	No	No	No	No
TOR1AIP1	ZMYND10	0.11	-0.28	4.31385e-15	7.84546	disappear	Yes	No	No	No	No	No
ACTA1	ZMYND10	-0.026	0.276	1.08721e-09	-6.09605	disappear	No	No	No	No	No	No
PARP1	ZMYND10	0.25	-0.086	1.67331e-11	6.73201	appear	No	No	No	No	No	No
ASXL2	ZMYND10	0.127	-0.2	7.45355e-11	6.51123	neg_pos	Yes	No	No	No	No	No
ATP10D	ZMYND10	0.056	-0.261	1.89393e-10	6.3697	disappear	Yes	No	No	No	No	No
LPAR4	ZMYND10	0.183	-0.14	1.32477e-10	6.4243	appear	No	No	No	No	No	No
IMMP1L	ZMYND10	-0.2	0.115	3.58164e-10	-6.27125	appear	No	No	No	No	Yes	No
ZC3H12C	ZMYND10	0.169	-0.137	1.20692e-09	6.07932	appear	Yes	No	No	No	No	No
NCAM1	ZMYND10	0.16	-0.194	1.76039e-12	7.05226	neg_pos	No	No	No	No	No	No
EPS8	ZMYND10	0.131	-0.203	2.87156e-11	6.65301	neg_pos	Yes	No	No	No	No	No
WWC2	ZMYND10	0.012	-0.308	7.53927e-11	6.50952	disappear	No	No	No	No	No	No
UTRN	ZMYND10	0.058	-0.304	2.29654e-13	7.33029	disappear	Yes	No	No	No	No	No
ANGPT1	ZMYND10	0.22	-0.086	1.02017e-09	6.10622	appear	Yes	No	No	No	No	No
RNF20	ZMYND10	0.029	-0.275	8.57567e-10	6.13389	disappear	No	No	No	No	No	No
ADCY8	ZMYND10	0.184	-0.152	2.28857e-11	6.68632	neg_pos	No	No	No	No	No	No
SUPV3L1	ZMYND10	-0.202	0.156	9.64391e-13	-7.1355	pos_neg	No	No	No	No	Yes	No
PPP1R15B	ZMYND10	0.154	-0.17	1.18015e-10	6.44186	neg_pos	No	No	No	No	No	No
NPM2	ZMYND10	-0.116	0.187	1.6903e-09	-6.02508	disappear	No	No	No	No	No	No
JAK1	ZMYND10	-0.065	-0.37	1.8718e-10	6.37151	disappear	No	No	No	No	No	No
CAMK2N1	ZMYND10	-0.106	0.211	2.64924e-10	-6.31803	disappear	Yes	No	Yes	No	No	No
DDR2	ZMYND10	0.105	-0.246	2.12701e-12	7.02589	disappear	Yes	No	No	No	Yes	No
ANTXR2	ZMYND10	0.263	-0.04	1.0876e-09	6.09599	appear	Yes	No	No	No	No	No
HIPK1	ZMYND10	0.147	-0.201	4.10741e-12	6.93344	neg_pos	No	No	No	No	No	No
TGFBR2	ZMYND10	0.124	-0.184	9.13683e-10	6.1238	neg_pos	Yes	No	Yes	No	No	No
WDFY3	ZMYND10	-0.038	-0.337	7.19537e-10	6.16173	disappear	No	No	No	No	Yes	No
SEPT8	ZMYND10	0.293	-0.008	1.0232e-09	6.10575	appear	No	No	No	No	No	No
ABCA1	ZMYND10	0.189	-0.125	4.21372e-10	6.2459	appear	No	No	Yes	No	No	No
KIAA1958	ZMYND10	0.273	-0.032	7.72633e-10	6.15045	appear	Yes	No	No	No	No	No
ARHGAP42	ZMYND10	0.102	-0.224	7.65428e-11	6.50724	disappear	Yes	No	No	No	No	No
TCP11L2	ZMYND10	0.173	-0.174	4.92235e-12	6.9078	neg_pos	Yes	No	No	No	No	No
YPEL4	ZMYND10	-0.213	0.106	2.02684e-10	-6.35929	appear	Yes	No	No	No	No	No
HSD11B1L	ZMYND10	-0.013	0.318	1.50218e-11	-6.74769	disappear	Yes	No	No	No	No	No
RAB26	ZMYND10	0.115	0.44	2.07344e-12	-7.02945	disappear	No	No	No	No	No	No
TET2	ZMYND10	-0.041	-0.352	1.21118e-10	6.43792	disappear	No	No	No	No	No	No
ZBTB5	ZMYND10	0.198	-0.165	4.64053e-13	7.23543	neg_pos	No	No	No	No	No	No
ANTXR1	ZMYND10	0.118	-0.185	1.69937e-09	6.02421	disappear	Yes	No	No	No	No	No
SIK2	ZMYND10	0.173	-0.157	5.26102e-11	6.56336	neg_pos	No	No	No	No	No	No
THOP1	ZMYND10	0.198	0.473	6.6839e-10	-6.17339	weak	No	No	Yes	No	Yes	No
SLFN11	ZMYND10	0.178	-0.177	1.54427e-12	7.07045	neg_pos	Yes	No	No	No	No	No
C11orf80	ZMYND10	-0.25	0.06	5.07112e-10	-6.21689	appear	No	No	No	No	No	No
DDX23	ZMYND10	0.343	0.025	5.68265e-11	6.55186	appear	No	No	No	No	No	No
RIN1	ZMYND10	-0.041	0.289	2.55152e-11	-6.67037	disappear	No	No	No	No	No	No
ANO6	ZMYND10	0.123	-0.209	3.68413e-11	6.61625	neg_pos	Yes	No	No	No	No	No
ZBTB38	ZMYND10	0.074	-0.236	5.61707e-10	6.20082	disappear	No	No	No	No	No	No
PDE4DIP	ZMYND10	0.196	-0.124	1.90101e-10	6.36913	appear	No	No	No	No	No	No
MEIS3P1	ZMYND10	0.099	-0.24	1.19545e-11	6.78076	disappear	No	No	No	No	No	No
GCC1	ZMYND10	0.227	-0.096	1.1176e-10	6.45012	appear	No	No	No	No	No	No
HERC2P3	ZMYND10	0.254	-0.049	1.17481e-09	6.08364	appear	Yes	No	No	No	No	No
RELL1	ZMYND10	0.032	-0.269	1.31643e-09	6.06538	disappear	Yes	No	No	No	No	No
VPS33B	ZMYND10	-0.299	0.038	8.67875e-12	-6.82687	appear	Yes	No	No	No	No	No
SS18L1	ZMYND10	-0.253	0.05	1.18441e-09	-6.08234	appear	No	No	No	No	No	No
COPB2	ZMYND10	-0.146	-0.455	1.22226e-11	6.77756	weak	No	No	No	No	No	No
ZBTB40	ZMYND10	0.384	0.089	5.05713e-10	6.21732	appear	Yes	No	No	No	Yes	No
ANKFY1	ZMYND10	0.125	-0.188	4.80126e-10	6.22547	neg_pos	No	No	No	No	No	No
TEAD1	ZMYND10	0.168	-0.146	4.37522e-10	6.24002	appear	Yes	No	No	No	No	No
NBR1	ZMYND10	0.077	-0.234	5.01743e-10	6.21856	disappear	No	No	No	No	No	No
PCDH18	ZMYND10	0.187	-0.216	8.05027e-16	8.05343	neg_pos	Yes	No	No	No	No	No
TRAPPC2	ZMYND10	-0.037	0.275	3.13993e-10	-6.29171	disappear	No	No	No	No	No	No
NHLRC2	ZMYND10	0.009	-0.299	3.97401e-10	6.25505	disappear	Yes	No	No	No	No	No
IGF2R	ZMYND10	0.199	-0.214	1.48463e-16	8.25773	neg_pos	No	No	No	No	Yes	No
PSAP	ZMYND10	-0.018	-0.314	1.45577e-09	6.04919	disappear	No	No	Yes	No	No	No
MCMBP	ZMYND10	0.092	-0.219	5.4802e-10	6.2047	disappear	No	No	No	No	No	No
SULT1C4	ZMYND10	0.048	-0.298	2.51146e-12	7.00266	disappear	Yes	No	No	No	No	No
ZNF521	ZMYND10	0.074	-0.244	1.91383e-10	6.3681	disappear	No	No	No	No	No	No
CIPC	ZMYND10	0.278	-0.045	7.33552e-11	6.51363	appear	No	No	No	No	No	No
SNX2	ZMYND10	-0.055	-0.348	1.26663e-09	6.07157	disappear	No	No	No	No	Yes	No
GMNC	ZMYND10	0.27	-0.036	7.02418e-10	6.16554	appear	No	No	No	No	No	No
SFT2D2	ZMYND10	0.159	-0.151	7.34169e-10	6.15854	neg_pos	Yes	No	No	No	No	No
S1PR3	ZMYND10	0.18	-0.125	1.34193e-09	6.06229	appear	No	No	No	No	No	No
DDX3X	ZMYND10	0.055	-0.324	1.27572e-14	7.70823	disappear	No	No	No	No	No	No
RNASEK	ZMYND10	-0.12	0.182	1.93692e-09	-6.00301	disappear	No	No	No	No	No	No
LINC00937	ZMYND10	-0.202	0.117	2.12162e-10	-6.35227	appear	No	No	No	No	No	No
SLC7A11-AS1	ZMYND10	0.103	-0.214	2.61276e-10	6.32017	disappear	No	No	No	No	No	No
GPR162	ZMYND10	0.132	0.413	1.55258e-09	-6.03881	weak	No	No	No	No	No	No
SEPP1	ZMYND10	0.314	-0.034	1.50326e-12	7.07419	appear	Yes	No	Yes	No	No	No
PCDHGA11	ZMYND10	0.082	-0.233	3.03711e-10	6.29687	disappear	Yes	No	No	No	No	No
ZBED6	ZMYND10	0.129	-0.198	7.50177e-11	6.51027	neg_pos	Yes	No	No	No	No	No
LINC00622	ZMYND10	-0.184	0.13	4.26586e-10	-6.24398	appear	No	No	No	No	No	No
GRB10	CDC27	-0.251	0.054	9.39918e-10	-6.11929	appear	No	Yes	No	No	No	No
SCRN1	CDC27	-0.035	0.279	2.33343e-10	-6.33762	disappear	No	Yes	No	No	Yes	No
MSRB2	CDC27	0.086	-0.249	1.93295e-11	6.711	disappear	No	Yes	No	No	No	No
UBC	CDC27	0.294	0.55	5.09842e-10	-6.21605	weak	No	Yes	No	No	No	No
SUPV3L1	CDC27	0.343	0.013	1.13373e-11	6.78841	appear	No	Yes	No	No	Yes	No
FAM228B	CDC27	-0.021	-0.32	9.27025e-10	6.12149	disappear	No	Yes	No	No	No	No
TMA7	CDC27	0.203	-0.109	5.19392e-10	6.21313	appear	Yes	Yes	No	No	No	No
EEF1G	CDC27	0.001	-0.315	1.15215e-10	6.44551	disappear	No	Yes	No	No	No	No
SS18L2	HCCS	0.604	0.374	1.57026e-09	6.03698	strong	No	Yes	No	No	No	Yes
BCCIP	HCCS	0.003	-0.294	1.65203e-09	6.02878	disappear	No	Yes	No	No	Yes	Yes
GLP1R	HCCS	-0.074	0.262	1.50854e-11	-6.74708	disappear	No	Yes	No	No	No	Yes
CLCC1	HCCS	-0.425	-0.134	3.26761e-10	-6.28552	appear	No	Yes	No	No	No	Yes
SCRN1	HCCS	-0.06	0.317	1.95802e-14	-7.65336	disappear	No	Yes	No	No	Yes	Yes
ADCY8	HCCS	-0.265	0.034	1.7446e-09	-6.01996	appear	No	Yes	No	No	No	Yes
TSPAN7	HCCS	0.482	0.216	1.61406e-09	6.03254	strong	Yes	Yes	No	No	No	Yes
DPY30	HCCS	0.582	0.341	9.72314e-10	6.11389	strong	Yes	Yes	No	No	No	Yes
RPS17	HCCS	-0.254	-0.519	5.1993e-10	6.21297	weak	No	Yes	No	No	No	Yes
FAM228B	HCCS	-0.277	-0.553	2.63329e-11	6.66574	weak	No	Yes	No	No	No	Yes
ANKRD18B	HCCS	-0.156	-0.433	1.58112e-09	6.03587	weak	No	Yes	No	No	No	Yes
TMA7	HCCS	0.132	-0.209	1.07162e-11	6.79654	neg_pos	Yes	Yes	No	No	No	Yes
EEF1G	HCCS	-0.112	-0.413	1.20348e-10	6.43889	disappear	No	Yes	No	No	No	Yes
JADE2	DVL2	0.561	0.314	1.09237e-09	6.09529	strong	No	No	No	No	No	Yes
HDLBP	DVL2	0.48	0.208	7.92974e-10	6.14633	strong	No	No	No	No	No	Yes
EEF1G	UPF1	-0.061	0.252	3.41355e-10	-6.27873	disappear	No	No	No	No	No	Yes
KIAA0100	SKAP2	-0.278	0.058	1.28345e-11	-6.77049	appear	No	Yes	No	No	No	No
NOP58	SKAP2	0.312	0.004	3.35503e-10	6.28142	appear	No	Yes	No	No	No	No
ASB1	SKAP2	-0.431	-0.151	1.14102e-09	-6.08832	strong	No	Yes	No	No	No	No
ST6GAL1	SKAP2	-0.275	0.057	2.28244e-11	-6.68671	appear	No	Yes	No	No	No	No
TIMM9	SKAP2	0.535	0.271	3.18022e-10	6.28973	strong	No	Yes	No	No	No	No
ERH	SKAP2	0.406	0.07	1.17872e-12	7.10784	appear	Yes	Yes	No	No	No	No
BCCIP	SKAP2	0.082	-0.224	9.97885e-10	6.10975	disappear	No	Yes	No	No	Yes	No
TMEM97	SKAP2	0.584	0.348	1.77594e-09	6.01708	strong	No	Yes	No	No	No	No
DUSP22	SKAP2	-0.168	0.144	5.65495e-10	-6.19976	appear	No	Yes	No	No	No	No
SLIRP	SKAP2	0.446	0.135	1.23402e-11	6.77617	appear	Yes	Yes	No	No	No	No
C6orf203	SKAP2	0.26	-0.041	1.42815e-09	6.05227	appear	No	Yes	No	No	No	No
LAMTOR5	SKAP2	0.383	0.088	5.16265e-10	6.21408	appear	Yes	Yes	No	No	No	No
MPHOSPH6	SKAP2	0.563	0.306	2.49475e-10	6.32731	strong	No	Yes	No	No	Yes	No
URB1	SKAP2	-0.041	0.263	9.61154e-10	-6.11573	disappear	No	Yes	No	No	No	No
TSPAN7	SKAP2	0.426	0.122	5.75399e-11	6.54999	appear	Yes	Yes	No	No	No	No
C14orf2	SKAP2	0.633	0.375	3.92258e-12	6.93994	strong	Yes	Yes	No	No	No	No
MTERF3	SKAP2	0.604	0.364	3.72582e-10	6.2651	strong	No	Yes	No	No	No	No
SUPV3L1	SKAP2	0.239	-0.065	1.16306e-09	6.08525	appear	No	Yes	No	No	Yes	No
SLC35A1	SKAP2	0.504	0.222	9.10303e-11	6.48114	strong	No	Yes	No	No	No	No
MRPL16	SKAP2	0.324	0.026	9.91013e-10	6.11085	appear	No	Yes	No	No	No	No
ATP5L	SKAP2	0.492	0.203	5.42399e-11	6.55881	strong	Yes	Yes	No	No	Yes	No
SIK2	SKAP2	-0.231	0.085	2.70597e-10	-6.31475	appear	No	Yes	No	No	No	No
LAMB2	SKAP2	-0.688	-0.491	1.49249e-09	-6.04517	strong	Yes	Yes	No	No	Yes	No
ARNT2	SKAP2	-0.157	0.156	5.00238e-10	-6.21903	pos_neg	No	Yes	No	No	No	No
USMG5	SKAP2	0.574	0.314	9.59568e-11	6.47319	strong	Yes	Yes	No	No	No	No
CSTF3	SKAP2	0.436	0.135	6.51003e-11	6.53153	appear	No	Yes	No	No	No	No
CMTM4	SKAP2	-0.219	0.084	1.48652e-09	-6.04582	appear	No	Yes	No	No	No	No
SUMO2	SKAP2	0.413	0.11	9.24575e-11	6.4788	appear	No	Yes	No	No	No	No
IGF2R	SKAP2	-0.398	-0.076	1.03941e-11	-6.80094	appear	No	Yes	No	No	Yes	No
TMA7	SKAP2	0.224	-0.159	2.00556e-14	7.65027	neg_pos	Yes	Yes	No	No	No	No
KLHL41	SKAP2	0.213	-0.089	1.73267e-09	6.02107	appear	No	Yes	No	No	No	No
KIAA0100	SLC25A5	-0.135	0.199	2.90886e-11	-6.65111	pos_neg	No	Yes	No	No	No	Yes
PQBP1	SLC25A5	0.485	0.203	1.79849e-10	6.37763	strong	Yes	Yes	No	No	No	Yes
NSUN5P2	SLC25A5	-0.029	-0.34	1.49336e-10	6.40605	disappear	No	Yes	No	No	No	Yes
EDF1	SLC25A5	0.022	-0.296	1.14517e-10	6.44643	disappear	Yes	Yes	No	No	No	Yes
BCL9	SLC25A5	0.182	0.464	3.53535e-10	-6.27327	weak	Yes	Yes	No	No	Yes	Yes
DOCK7	SLC25A5	-0.214	0.092	1.05194e-09	-6.10132	appear	No	Yes	No	No	No	Yes
ERI3	SLC25A5	0.102	-0.232	2.49715e-11	6.67353	disappear	No	Yes	No	No	No	Yes
GPR75	SLC25A5	0.168	0.444	1.34948e-09	-6.06139	weak	Yes	Yes	No	No	No	Yes
ADRA1A	SLC25A5	0.093	0.404	3.99098e-11	-6.60441	disappear	No	Yes	Yes	No	No	Yes
PFDN5	SLC25A5	-0.308	-0.563	3.30406e-10	6.2838	weak	No	Yes	No	No	No	Yes
SNRPD2	SLC25A5	-0.032	-0.369	2.54923e-12	7.00057	disappear	Yes	Yes	No	No	No	Yes
MACF1	SLC25A5	-0.497	-0.214	1.02912e-10	-6.46261	strong	No	Yes	No	No	No	Yes
UBE2M	SLC25A5	-0.147	-0.435	3.70572e-10	6.26594	weak	Yes	Yes	No	No	No	Yes
SYNE1	SLC25A5	-0.341	-0.012	1.34706e-11	-6.76349	appear	No	Yes	No	No	No	Yes
EIF5A	SLC25A5	0.161	-0.182	8.64996e-12	6.82735	neg_pos	Yes	Yes	No	No	No	Yes
LAMC1	SLC25A5	0.016	0.333	7.67655e-11	-6.50681	disappear	Yes	Yes	No	No	No	Yes
ARHGAP29	SLC25A5	-0.191	0.115	1.15156e-09	-6.08685	appear	No	Yes	No	No	No	Yes
PFDN2	SLC25A5	0.439	0.157	7.19892e-10	6.16165	strong	Yes	Yes	Yes	No	Yes	Yes
GUK1	SLC25A5	-0.147	-0.441	1.4339e-10	6.41225	weak	Yes	Yes	No	No	No	Yes
GPR107	SLC25A5	0.239	0.539	1.49434e-12	-7.07501	weak	No	Yes	No	No	No	Yes
DST	SLC25A5	-0.481	-0.195	1.20287e-10	-6.43897	strong	No	Yes	No	No	No	Yes
UTRN	SLC25A5	0.043	0.383	1.20484e-12	-7.10482	disappear	Yes	Yes	No	No	No	Yes
ADCY8	SLC25A5	0.051	0.381	5.17566e-12	-6.90067	disappear	No	Yes	No	No	No	Yes
PSMD4	SLC25A5	0.046	-0.281	4.18133e-11	6.59751	disappear	Yes	Yes	No	No	No	Yes
SCNM1	SLC25A5	0.061	-0.247	6.67279e-10	6.17366	disappear	No	Yes	No	No	No	Yes
SPICE1	SLC25A5	-0.379	-0.085	6.3522e-10	-6.18143	appear	No	Yes	No	No	No	Yes
COG5	SLC25A5	-0.114	0.188	1.90673e-09	-6.00556	disappear	No	Yes	No	No	Yes	Yes
C7orf55	SLC25A5	0.091	-0.227	2.14305e-10	6.35072	disappear	No	Yes	No	No	No	Yes
AMOTL1	SLC25A5	0.176	0.48	1.03812e-11	-6.80112	weak	No	Yes	No	No	No	Yes
CENPV	SLC25A5	-0.28	-0.535	1.07533e-09	6.09781	weak	No	Yes	No	No	No	Yes
TET2	SLC25A5	-0.139	0.169	9.38702e-10	-6.1195	pos_neg	No	Yes	No	No	No	Yes
SIK2	SLC25A5	0.007	0.311	5.62936e-10	-6.20047	disappear	No	Yes	No	No	No	Yes
KIRREL	SLC25A5	0.234	0.497	1.46968e-09	-6.04766	weak	Yes	Yes	No	No	No	Yes
IGF2R	SLC25A5	-0.096	0.217	4.2968e-10	-6.24285	disappear	No	Yes	No	No	Yes	Yes
ZNF460	SLC25A5	-0.399	-0.088	4.50953e-11	-6.58629	appear	No	Yes	No	No	No	Yes
UBL5	SLC25A5	0.237	-0.083	1.55231e-10	6.40014	appear	Yes	Yes	No	No	No	Yes
LIME1	SLC25A5	-0.273	-0.532	7.0693e-10	6.16453	weak	No	Yes	No	No	Yes	Yes
LAT	SLC25A5	0.001	-0.313	1.53572e-10	6.40178	disappear	No	Yes	No	No	Yes	Yes
RPL17-C18orf32	SLC25A5	0.243	-0.083	6.77272e-11	6.52561	appear	No	Yes	No	No	No	Yes
NPIPA3	SLC25A5	0.139	-0.174	4.93953e-10	6.22101	neg_pos	No	Yes	No	No	No	Yes
SLC7A11-AS1	SLC25A5	-0.275	0.067	5.79787e-12	-6.88453	appear	No	Yes	No	No	No	Yes
PMF1-BGLAP	SLC25A5	-0.011	-0.314	6.12581e-10	6.18716	disappear	No	Yes	No	No	No	Yes
GANAB	POLR2J	0.249	-0.07	1.61845e-10	6.39377	appear	No	No	No	No	No	No
SNRPF	POLR2J	0.146	0.427	1.11183e-09	-6.09247	weak	Yes	No	No	No	Yes	No
HIF1AN	POLR2J	-0.036	-0.328	1.95144e-09	6.0018	disappear	No	No	No	No	No	No
PSMD2	POLR2J	-0.018	-0.394	4.05403e-15	7.85325	disappear	No	No	No	No	No	No
PSAP	POLR2J	-0.027	-0.344	6.3712e-11	6.53476	disappear	No	No	Yes	No	No	No
MAP1LC3B	LIG3	-0.003	0.293	1.88736e-09	-6.00722	disappear	No	No	No	No	No	No
NOP58	RPAP3	0.431	0.102	1.55135e-12	7.06982	appear	No	No	No	No	No	No
ERH	RPAP3	0.384	0.088	4.45521e-10	6.23718	appear	Yes	No	No	No	No	No
RBBP8	RPAP3	0.447	0.111	3.3132e-13	7.28101	appear	No	No	No	No	No	No
VRK3	RPAP3	-0.467	-0.181	1.90113e-10	-6.36912	strong	No	No	No	No	Yes	No
BCCIP	RPAP3	0.128	-0.226	1.57177e-12	7.068	neg_pos	No	No	No	No	Yes	No
SOBP	RPAP3	-0.026	-0.321	1.49529e-09	6.04487	disappear	No	No	No	No	No	No
HDLBP	RPAP3	-0.321	-0.017	4.89898e-10	-6.22231	appear	No	No	No	No	No	No
NOL10	RPAP3	0.482	0.217	1.83405e-09	6.01186	strong	No	No	No	No	Yes	No
MPL	RPAP3	-0.265	0.033	1.97036e-09	-6.00023	appear	No	No	No	No	No	No
CTNNAL1	RPAP3	0.22	-0.104	1.01858e-10	6.46417	appear	No	No	No	No	No	No
SLIRP	RPAP3	0.42	0.123	1.70298e-10	6.38598	appear	Yes	No	No	No	No	No
CLU	RPAP3	-0.048	0.255	1.16518e-09	-6.08496	disappear	Yes	No	Yes	No	No	No
ATP5E	RPAP3	0.28	-0.024	8.14685e-10	6.14204	appear	Yes	No	No	No	No	No
C6orf203	RPAP3	0.277	-0.075	1.38406e-12	7.08564	appear	No	No	No	No	No	No
RBMX2	RPAP3	0.252	-0.059	4.39888e-10	6.23917	appear	Yes	No	No	No	Yes	No
SCRN1	RPAP3	0.033	0.361	1.05374e-11	-6.79896	disappear	No	No	No	No	Yes	No
SSB	RPAP3	0.611	0.385	1.94458e-09	6.00237	strong	Yes	No	No	No	No	No
RBM26	RPAP3	0.322	0.025	1.15357e-09	6.08657	appear	No	No	No	No	No	No
URB1	RPAP3	-0.082	0.219	1.89998e-09	-6.00614	disappear	No	No	No	No	No	No
NME7	RPAP3	0.337	-0.033	3.98627e-14	7.56144	appear	No	No	No	No	Yes	No
SNRPG	RPAP3	0.335	-0.009	1.87009e-12	7.04384	appear	No	No	No	No	No	No
MSRB2	RPAP3	0.13	-0.211	1.06325e-11	6.79767	neg_pos	No	No	No	No	No	No
SREK1IP1	RPAP3	0.409	0.081	3.38533e-12	6.96072	appear	No	No	Yes	No	No	No
SUPV3L1	RPAP3	0.301	-0.009	3.00822e-10	6.29835	appear	No	No	No	No	Yes	No
ZNF496	RPAP3	-0.446	-0.17	1.27937e-09	-6.06997	strong	No	No	No	No	No	No
RP9	RPAP3	0.216	-0.113	5.34921e-11	6.56088	appear	No	No	No	No	No	No
VCP	RPAP3	0.227	0.518	1.4705e-11	-6.75078	weak	No	No	No	No	No	No
POP5	RPAP3	0.069	-0.243	4.1543e-10	6.24812	disappear	No	No	No	No	No	No
E2F6	RPAP3	0.478	0.208	1.09314e-09	6.09518	strong	No	No	No	No	No	No
ARNT2	RPAP3	-0.259	0.054	3.21781e-10	-6.2879	appear	No	No	No	No	No	No
FAM104B	RPAP3	0.348	0.058	1.82946e-09	6.01227	appear	No	No	No	No	Yes	No
RWDD4	RPAP3	0.483	0.212	8.20924e-10	6.14083	strong	No	No	No	No	No	No
RPS17	RPAP3	0.01	-0.387	1.68941e-16	8.24229	disappear	No	No	No	No	No	No
SNN	RPAP3	-0.296	0.003	1.26368e-09	-6.07195	appear	No	No	No	No	No	No
IGF2R	RPAP3	-0.341	-0.015	2.02288e-11	-6.70436	appear	No	No	No	No	Yes	No
RPL39	RPAP3	0.143	-0.177	1.98584e-10	6.36243	neg_pos	No	No	No	No	No	No
LIME1	RPAP3	0.038	-0.278	1.82424e-10	6.37545	disappear	No	No	No	No	Yes	No
FAM228B	RPAP3	0.075	-0.27	4.0181e-12	6.93654	disappear	No	No	No	No	No	No
TMA7	RPAP3	0.238	-0.096	2.40126e-11	6.67928	appear	Yes	No	No	No	No	No
LINC01158	RPAP3	0.074	-0.231	1.08344e-09	6.09661	disappear	No	No	No	No	No	No
EEF1G	RPAP3	0.088	-0.308	1.13184e-15	8.01164	disappear	No	No	No	No	No	No
INAFM2	RPAP3	0.241	-0.061	1.46712e-09	6.04794	appear	No	No	No	No	No	No
ST6GAL1	CIAPIN1	-0.48	-0.212	1.32886e-09	-6.06387	strong	No	Yes	No	No	No	Yes
C14orf1	CIAPIN1	0.239	-0.073	4.2746e-10	6.24366	appear	No	Yes	No	No	No	Yes
LAMC1	CIAPIN1	-0.555	-0.291	1.34041e-10	-6.42252	strong	Yes	Yes	No	No	No	Yes
SCRN1	CIAPIN1	-0.243	0.106	2.89056e-12	-6.98294	appear	No	Yes	No	No	Yes	Yes
UBC	CIAPIN1	0.435	0.654	4.62987e-10	-6.23116	weak	No	Yes	No	No	No	Yes
TGOLN2	CIAPIN1	-0.273	0.028	1.26677e-09	-6.07156	appear	No	Yes	No	No	No	Yes
GMNC	CIAPIN1	-0.138	0.173	6.38563e-10	-6.18061	pos_neg	No	Yes	No	No	No	Yes
CHCHD10	CIAPIN1	-0.056	-0.367	9.10531e-11	6.48111	disappear	No	Yes	No	No	No	Yes
BCCIP	SPPL2B	-0.437	-0.152	5.17102e-10	-6.21382	strong	No	No	No	No	Yes	No
WWP2	SPPL2B	0.628	0.408	1.87535e-09	6.00825	strong	No	No	No	No	No	No
C6orf89	SPPL2B	0.098	-0.221	1.94748e-10	6.36543	disappear	No	No	No	No	No	No
CNEP1R1	SPPL2B	-0.615	-0.384	7.66239e-10	-6.15177	strong	No	No	No	No	No	No
SS18L2	FAM214B	-0.352	-0.046	2.30949e-10	-6.33921	appear	No	No	No	No	No	No
CEP68	FAM214B	-0.233	-0.502	5.65405e-10	6.19978	weak	No	No	No	No	Yes	No
DKK3	FAM214B	-0.385	-0.617	5.93471e-10	6.19216	weak	No	No	No	No	No	No
FAM168A	FAM214B	0.261	-0.102	3.28833e-13	7.28203	appear	No	No	No	No	No	No
C3orf18	FAM214B	0.06	-0.241	1.65838e-09	6.02816	disappear	Yes	No	No	No	No	No
DCAF11	FAM214B	0.168	-0.136	1.5511e-09	6.03896	appear	No	No	No	No	No	No
BUD31	FAM214B	0.119	0.414	2.56772e-10	-6.32286	disappear	No	No	No	No	No	No
EIF4H	FAM214B	-0.129	-0.409	1.92391e-09	6.0041	weak	No	No	No	No	No	No
NOP2	FAM214B	0.069	0.388	1.99279e-11	-6.70655	disappear	No	No	No	No	No	No
ESYT2	FAM214B	-0.174	-0.464	1.22599e-10	6.43608	weak	No	No	No	No	No	No
MTRF1	FAM214B	-0.456	-0.165	1.37426e-10	-6.41872	strong	No	No	No	No	Yes	No
C6orf203	FAM214B	-0.128	0.175	1.7373e-09	-6.02064	pos_neg	No	No	No	No	No	No
DKC1	FAM214B	-0.053	0.265	1.60451e-10	-6.39509	disappear	No	No	No	No	No	No
RBSN	FAM214B	0.018	-0.323	3.49942e-12	6.95605	disappear	No	No	No	No	No	No
SCRN1	FAM214B	-0.06	-0.398	1.09741e-12	7.1177	disappear	No	No	No	No	Yes	No
KIAA0319L	FAM214B	0.485	0.218	1.29246e-09	6.06833	strong	No	No	No	No	No	No
NME7	FAM214B	-0.265	0.033	1.97036e-09	-6.00023	appear	No	No	No	No	Yes	No
MRPL49	FAM214B	0.151	-0.158	8.33935e-10	6.13833	neg_pos	No	No	No	No	No	No
ASTN1	FAM214B	-0.066	-0.357	1.39089e-09	6.05653	disappear	No	No	No	No	Yes	No
ZNF547	FAM214B	-0.485	-0.218	1.29246e-09	-6.06833	strong	No	No	No	No	No	No
PFKM	FAM214B	-0.3	-0.556	3.93225e-10	6.25669	weak	Yes	No	No	No	Yes	No
NTAN1	FAM214B	-0.413	-0.132	1.55258e-09	-6.03881	appear	No	No	No	No	No	No
POGLUT1	FAM214B	-0.609	-0.373	5.10824e-10	-6.21574	strong	No	No	No	No	No	No
RP9	FAM214B	-0.252	0.077	4.23722e-11	-6.59554	appear	No	No	No	No	No	No
DDB1	FAM214B	-0.032	-0.339	2.53878e-10	6.32461	disappear	No	No	No	No	No	No
ZNF354A	FAM214B	-0.374	-0.04	3.47538e-12	-6.95702	appear	No	No	No	No	No	No
ARNT2	FAM214B	0.212	-0.105	2.63725e-10	6.31873	appear	No	No	No	No	No	No
PSMD2	FAM214B	-0.31	-0.568	1.71313e-10	6.38508	weak	No	No	No	No	No	No
MCFD2	FAM214B	-0.363	-0.599	8.60098e-10	6.13342	weak	No	No	No	No	No	No
ABAT	FAM214B	0.154	-0.177	4.5769e-11	6.58409	neg_pos	No	No	Yes	No	No	No
BCO2	FAM214B	-0.429	-0.143	5.60711e-10	-6.2011	appear	No	No	No	No	No	No
LIME1	FAM214B	-0.003	0.334	5.0767e-12	-6.90342	disappear	No	No	No	No	Yes	No
CRYGS	FAM214B	-0.254	0.046	1.69745e-09	-6.02439	appear	No	No	No	No	No	No
LINC01158	FAM214B	-0.272	0.027	1.63404e-09	-6.03055	appear	No	No	No	No	No	No
CSDE1	COPZ2	0.292	-0.014	5.55914e-10	6.20245	appear	No	Yes	No	No	No	No
SLC6A7	COPZ2	-0.497	-0.214	1.02912e-10	-6.46261	strong	Yes	Yes	No	No	No	No
RNF19A	COPZ2	0.168	-0.185	2.06087e-12	7.0303	neg_pos	No	Yes	No	No	No	No
RHBDL1	COPZ2	-0.279	0.068	2.75475e-12	-6.9897	appear	No	Yes	No	No	Yes	No
NBN	COPZ2	-0.112	-0.399	1.00541e-09	6.10855	disappear	No	Yes	No	No	Yes	No
FSD1	COPZ2	-0.265	0.035	1.54412e-09	-6.03969	appear	No	Yes	No	No	No	No
EPHB6	COPZ2	-0.233	0.071	1.21063e-09	-6.07883	appear	No	Yes	No	No	No	No
EIF3A	COPZ2	0.339	0.036	4.21927e-10	6.24569	appear	No	Yes	No	No	No	No
KPNB1	COPZ2	0.145	-0.182	7.79584e-11	6.50449	neg_pos	No	Yes	No	No	No	No
CHST8	COPZ2	-0.225	0.094	1.9049e-10	-6.36882	appear	No	Yes	No	No	No	No
VSTM2L	COPZ2	-0.416	-0.137	1.85701e-09	-6.00984	appear	Yes	Yes	No	No	No	No
PCNXL2	COPZ2	-0.139	0.181	1.97281e-10	-6.36344	pos_neg	No	Yes	No	No	Yes	No
SCRN1	COPZ2	0.27	-0.121	4.09552e-15	7.85197	appear	No	Yes	No	No	Yes	No
DNAJC13	COPZ2	-0.238	-0.529	9.08927e-12	6.82023	weak	No	Yes	No	No	No	No
FRMD6	COPZ2	0.09	-0.232	1.23585e-10	6.43486	disappear	No	Yes	Yes	No	No	No
TMEM178A	COPZ2	-0.579	-0.301	5.06654e-12	-6.9037	strong	Yes	Yes	No	No	Yes	No
TEX29	COPZ2	-0.21	0.096	1.07191e-09	-6.09832	appear	No	Yes	No	No	No	No
ADCY8	COPZ2	0.286	-0.05	1.17176e-11	6.78365	appear	No	Yes	No	No	No	No
EEF1A1	COPZ2	0.359	0.032	1.25781e-11	6.77341	appear	No	Yes	No	No	No	No
SOHLH1	COPZ2	-0.133	0.213	5.23354e-12	-6.89909	pos_neg	Yes	Yes	No	No	No	No
ZNF641	COPZ2	0.135	-0.191	8.74269e-11	6.48723	neg_pos	No	Yes	No	No	Yes	No
CTNNB1	COPZ2	0.214	-0.118	3.60618e-11	6.61942	appear	No	Yes	No	No	Yes	No
CPT1C	COPZ2	-0.285	0.026	3.20444e-10	-6.28855	appear	No	Yes	No	No	No	No
NEUROD2	COPZ2	-0.235	0.068	1.35177e-09	-6.06112	appear	No	Yes	No	No	Yes	No
PTPRM	COPZ2	-0.019	-0.353	5.4107e-12	6.89436	disappear	No	Yes	No	No	No	No
ASPHD1	COPZ2	0.052	0.364	8.47457e-11	-6.49193	disappear	No	Yes	No	No	No	No
FAM91A1	COPZ2	-0.086	-0.398	4.04074e-11	6.60258	disappear	No	Yes	No	No	Yes	No
GRIN1	COPZ2	-0.072	0.243	2.83524e-10	-6.30753	disappear	No	Yes	Yes	No	No	No
PDIA2	COPZ2	-0.029	0.274	9.80352e-10	-6.11258	disappear	No	Yes	No	No	No	No
CIDECP	COPZ2	-0.218	0.096	3.76358e-10	-6.26353	appear	No	Yes	No	No	No	No
NBR1	COPZ2	0.41	0.125	1.00953e-09	6.1079	appear	No	Yes	No	No	No	No
ZNF407	COPZ2	-0.251	-0.524	1.44144e-10	6.41145	weak	No	Yes	No	No	No	No
CHCHD10	COPZ2	0.06	0.43	3.30362e-15	-7.87887	disappear	No	Yes	No	No	No	No
GPR162	COPZ2	-0.281	0.03	3.34783e-10	-6.28175	appear	No	Yes	No	No	No	No
CD83	PRKAR2B	0.77	0.598	7.57409e-11	6.50883	strong	Yes	No	No	Yes	No	No
TMEM178A	PRKAR2B	0.54	0.282	5.88136e-10	6.19358	strong	Yes	No	No	Yes	Yes	No
TSPAN7	PRKAR2B	0.452	0.166	2.99244e-10	6.29917	strong	Yes	No	No	Yes	No	No
SETD1A	CREBBP	0.782	0.602	2.94766e-12	6.9802	strong	No	Yes	No	No	Yes	No
SCG3	CREBBP	-0.49	-0.189	1.0923e-11	-6.79378	strong	Yes	Yes	No	No	No	No
SLC1A2	CREBBP	-0.31	0.01	7.33352e-11	-6.51367	appear	No	Yes	Yes	No	No	No
SKP1	CREBBP	-0.731	-0.541	1.45171e-10	-6.41037	strong	Yes	Yes	No	No	No	No
ATP5F1	CREBBP	-0.774	-0.607	1.31438e-10	-6.4255	strong	Yes	Yes	No	No	Yes	No
GLO1	CREBBP	-0.74	-0.552	8.71745e-11	-6.48767	strong	Yes	Yes	No	No	Yes	No
IL33	CREBBP	-0.432	-0.122	2.15824e-11	-6.6949	appear	No	Yes	No	No	No	No
UQCRC2	CREBBP	-0.637	-0.407	2.49152e-10	-6.32751	strong	Yes	Yes	No	No	Yes	No
RAB5A	CREBBP	-0.611	-0.354	1.94693e-11	-6.70995	strong	No	Yes	No	No	No	No
VBP1	CREBBP	-0.711	-0.523	1.17199e-09	-6.08403	strong	Yes	Yes	No	No	Yes	No
ABCE1	CREBBP	-0.704	-0.48	3.9087e-12	-6.94044	strong	Yes	Yes	No	No	No	No
HIGD1A	CREBBP	-0.777	-0.566	5.89339e-15	-7.80621	strong	Yes	Yes	No	No	No	No
RNF220	CREBBP	0.487	0.2	8.53542e-11	6.49085	strong	Yes	Yes	No	No	No	No
AKT1S1	CREBBP	0.661	0.454	1.88386e-09	6.00752	strong	Yes	Yes	Yes	No	No	No
RIC1	GCFC2	0.571	0.308	7.21385e-11	6.51614	strong	No	No	No	No	No	No
CPSF6	GCFC2	0.549	0.297	9.18057e-10	6.12304	strong	No	No	No	No	No	No
EDEM1	GCFC2	0.45	0.163	2.78214e-10	6.31046	strong	No	No	No	No	No	No
CNPY3	GCFC2	-0.514	-0.252	9.31669e-10	-6.1207	strong	Yes	No	No	No	No	No
TBC1D32	GCFC2	0.646	0.43	1.20654e-09	6.07937	strong	Yes	No	No	No	No	No
TAB3	GCFC2	0.338	0.037	5.51494e-10	6.2037	appear	No	No	No	No	No	No
RFX7	GCFC2	0.461	0.178	3.39594e-10	6.27953	strong	No	No	No	No	No	No
ERCC6L2	GCFC2	0.569	0.315	2.88196e-10	6.305	strong	No	No	No	No	No	No
C5orf42	GCFC2	0.633	0.403	3.18051e-10	6.28971	strong	No	No	No	No	No	No
ATP1B3	WDR54	-0.171	0.162	3.49977e-11	-6.62384	pos_neg	No	Yes	No	No	No	No
GCK	WDR54	-0.065	0.239	1.16306e-09	-6.08525	disappear	No	Yes	No	No	No	No
PPP2R2C	RHBDD2	0.33	0.033	1.02684e-09	6.10518	appear	No	Yes	No	No	Yes	No
PGK1	RHBDD2	0.106	-0.199	1.26974e-09	6.07118	disappear	Yes	Yes	No	No	Yes	No
EIF4H	RHBDD2	0.113	-0.198	6.0057e-10	6.19028	disappear	No	Yes	No	No	No	No
CCDC18	RHBDD2	-0.475	-0.182	5.70242e-11	-6.55134	strong	No	Yes	No	No	No	No
PFKM	RHBDD2	0.153	-0.153	1.21916e-09	6.0777	neg_pos	Yes	Yes	No	No	Yes	No
PTPRN2	RHBDD2	0.613	0.36	3.19144e-11	6.63746	strong	Yes	Yes	No	No	No	No
SNHG12	RHBDD2	-0.384	-0.08	1.59552e-10	-6.39595	appear	No	Yes	No	No	No	No
KIAA0100	SOX8	0.083	-0.218	1.90999e-09	6.00528	disappear	No	No	No	No	No	No
BRPF3	IBTK	-0.581	-0.337	6.69323e-10	-6.17317	strong	No	No	No	No	No	No
TFIP11	IBTK	-0.144	0.165	8.30654e-10	-6.13896	pos_neg	No	No	No	No	No	No
FBXO4	IBTK	0.714	0.525	7.75932e-10	6.14977	strong	No	No	No	No	No	No
IER2	ZNF195	-0.571	-0.297	1.43088e-11	-6.75474	strong	No	No	No	No	No	No
RALBP1	MYCBP2	0.191	0.467	7.0483e-10	-6.165	weak	No	Yes	No	No	No	No
KLF6	MYCBP2	-0.228	0.086	3.55987e-10	-6.2722	appear	No	Yes	No	No	No	No
ADCYAP1R1	MYCBP2	-0.4	-0.114	1.11456e-09	-6.09208	appear	Yes	Yes	No	No	No	No
ADD1	MYCBP2	-0.132	0.188	1.94371e-10	-6.36572	pos_neg	No	Yes	No	No	Yes	No
TMEM97	MYCBP2	0.269	-0.048	1.75724e-10	6.38118	appear	No	Yes	No	No	No	No
TFDP2	MYCBP2	0.07	0.385	3.65943e-11	-6.61725	disappear	No	Yes	No	No	Yes	No
CSF3R	MYCBP2	-0.353	-0.061	1.31733e-09	-6.06527	appear	Yes	Yes	No	No	No	No
MLLT4	MYCBP2	0.209	0.481	7.68274e-10	-6.15135	weak	No	Yes	No	No	No	No
KCNN3	MYCBP2	-0.27	0.035	7.95554e-10	-6.14581	appear	Yes	Yes	No	No	Yes	No
TACC1	MYCBP2	0.229	0.529	2.42069e-12	-7.00781	weak	No	Yes	No	No	Yes	No
TMEM178A	MYCBP2	0.414	0.134	1.7179e-09	6.02246	appear	Yes	Yes	No	No	Yes	No
AP3S2	MYCBP2	-0.258	0.117	5.5695e-14	-7.51782	appear	Yes	Yes	No	No	Yes	No
SON	MYCBP2	0.327	0.591	2.16002e-11	-6.69478	weak	No	Yes	No	No	Yes	No
DAG1	MYCBP2	-0.54	-0.288	1.32044e-09	-6.06489	strong	Yes	Yes	No	No	No	No
ZHX3	MYCBP2	-0.319	-0.022	1.20308e-09	-6.07983	appear	Yes	Yes	No	No	No	No
NDUFS1	FBXL3	0.365	0.6	9.43121e-10	-6.11875	weak	No	No	No	No	No	No
FAM168A	FBXL3	-0.081	0.259	8.95135e-12	-6.82243	disappear	No	No	No	No	No	No
CSNK2A1	FBXL3	0.396	0.624	7.24284e-10	-6.16069	weak	No	No	No	No	No	No
TMEM106B	FBXL3	0.71	0.838	1.13019e-10	-6.44842	weak	No	No	No	No	No	No
EIF4H	FBXL3	0.093	0.439	9.81881e-14	-7.44332	disappear	No	No	No	No	No	No
SKP1	FBXL3	0.4	0.639	5.42634e-11	-6.55874	weak	Yes	No	No	No	No	No
PCCB	FBXL3	0.155	0.475	1.25681e-12	-7.09898	weak	No	No	No	No	Yes	No
ATP5F1	FBXL3	0.324	0.567	1.45477e-09	-6.0493	weak	Yes	No	No	No	Yes	No
RBSN	FBXL3	0.165	0.457	1.16663e-10	-6.44361	weak	No	No	No	No	No	No
SYT11	FBXL3	0.217	0.505	3.81491e-11	-6.61109	weak	No	No	No	No	Yes	No
GLYR1	FBXL3	-0.413	-0.124	5.67939e-10	-6.19908	appear	No	No	No	No	No	No
RGL1	FBXL3	0.312	0.564	4.80127e-10	-6.22547	weak	No	No	No	No	No	No
PFKM	FBXL3	0.104	0.435	1.02582e-12	-7.127	disappear	Yes	No	No	No	Yes	No
SREK1IP1	FBXL3	0.493	0.223	6.74488e-10	6.17196	strong	No	No	Yes	No	No	No
ABCE1	FBXL3	0.436	0.655	4.339e-10	-6.24132	weak	Yes	No	No	No	No	No
VCP	FBXL3	0.125	0.408	1.35643e-09	-6.06057	weak	No	No	No	No	No	No
ZNF354A	FBXL3	0.243	-0.057	1.84722e-09	6.0107	appear	No	No	No	No	No	No
PSMD2	FBXL3	0.231	0.496	1.17221e-09	-6.084	weak	No	No	No	No	No	No
GRB2	FBXL3	0.074	0.366	1.04669e-09	-6.10212	disappear	No	No	No	No	Yes	No
HIGD1A	FBXL3	0.32	0.582	4.75265e-11	-6.57849	weak	Yes	No	No	No	No	No
SPACA6P	FBXL3	-0.203	-0.471	1.74385e-09	6.02003	weak	No	No	No	No	No	No
C6orf89	FBXL3	0.105	0.43	2.8309e-12	-6.98587	disappear	No	No	No	No	No	No
LIME1	FBXL3	0.026	-0.273	1.61827e-09	6.03212	disappear	No	No	No	No	Yes	No
TCAF1P1	FBXL3	0.108	0.395	1.09597e-09	-6.09477	disappear	No	No	No	No	No	No
AKR1C1	ZFX	0.314	-0.025	5.32319e-12	6.89668	appear	No	No	No	No	No	No
ABHD2	C19orf60	-0.264	-0.557	1.7129e-12	7.05606	weak	No	Yes	No	No	No	No
TRAPPC5	C19orf60	0.322	0.576	2.06158e-10	-6.35668	weak	No	Yes	No	No	No	No
COX16	OSBPL7	-0.551	-0.303	1.45191e-09	-6.04962	strong	Yes	No	No	Yes	No	Yes
TK2	MAP3K14	0.151	-0.152	1.77477e-09	6.01718	neg_pos	No	No	No	No	Yes	Yes
ANKFY1	MAP3K14	0.375	0.086	1.28149e-09	6.0697	appear	No	No	No	No	No	Yes
ETFDH	ABCC8	-0.195	0.112	1.00364e-09	-6.10883	appear	No	Yes	No	No	No	No
TLN2	ABCC8	0.233	-0.072	1.06977e-09	6.09864	appear	No	Yes	No	No	No	No
PCDHGA1	ABCC8	0.009	0.306	1.42911e-09	-6.05217	disappear	No	Yes	No	No	No	No
NDUFA1	CACNG3	0.204	-0.108	5.17357e-10	6.21375	appear	Yes	Yes	No	No	No	No
ASXL2	CACNG3	-0.412	-0.13	1.40278e-09	-6.05516	appear	Yes	Yes	No	No	No	No
TAGLN3	CACNG3	0.609	0.375	6.83237e-10	6.16992	strong	Yes	Yes	Yes	No	No	No
UTRN	CACNG3	-0.452	-0.176	1.08637e-09	-6.09617	strong	Yes	Yes	No	No	No	No
ADCY8	CACNG3	-0.171	0.199	1.61151e-13	-7.37761	pos_neg	No	Yes	No	No	No	No
KIAA0100	TMEM132A	0.165	-0.148	4.98753e-10	6.2195	appear	No	No	No	No	No	No
HDLBP	TMEM132A	0.289	-0.022	3.06252e-10	6.29558	appear	No	No	No	No	No	No
IGF2R	TMEM132A	0.187	-0.119	1.16476e-09	6.08502	appear	No	No	No	No	Yes	No
PITHD1	TAC1	0.763	0.603	1.7411e-09	6.02029	strong	Yes	No	No	No	No	No
SCRN1	TAC1	-0.238	0.065	1.3248e-09	-6.06436	appear	No	No	No	No	Yes	No
FRMPD2	TAC1	0.072	0.367	7.07024e-10	-6.16451	disappear	No	No	No	No	No	No
GMNC	TAC1	-0.111	0.232	7.23561e-12	-6.85292	disappear	No	No	No	No	No	No
LARS	ZNF263	0.06	0.352	1.33984e-09	-6.06255	disappear	No	No	No	Yes	No	No
RFESD	ZNF263	0.001	0.313	1.98661e-10	-6.36237	disappear	No	No	No	Yes	No	No
ADCY8	CACNA1G	-0.118	0.19	8.99293e-10	-6.12633	disappear	No	No	No	Yes	No	Yes
OCA2	MAP3K9	0.659	0.445	7.27671e-10	6.15995	strong	Yes	Yes	No	No	Yes	No
CDKN2D	MAP3K9	0.697	0.503	1.26395e-09	6.07191	strong	Yes	Yes	No	No	No	No
SCRN1	MAP3K9	-0.339	-0.021	6.08945e-11	-6.54153	appear	No	Yes	No	No	Yes	No
C1orf216	MAP3K9	0.792	0.648	1.8676e-09	6.00892	strong	Yes	Yes	No	No	No	No
EIF4EBP2	MAP3K9	-0.626	-0.384	7.80759e-11	-6.50426	strong	Yes	Yes	No	No	No	No
TMEM178A	MAP3K9	0.672	0.461	4.87398e-10	6.22311	strong	Yes	Yes	No	No	Yes	No
RAB6B	MAP3K9	0.834	0.708	3.70726e-10	6.26588	strong	Yes	Yes	No	No	No	No
ADCY8	MAP3K9	-0.231	0.113	6.3302e-12	-6.87201	appear	No	Yes	No	No	No	No
AMOTL1	MAP3K9	-0.279	0.028	5.66282e-10	-6.19954	appear	No	Yes	No	No	No	No
YWHAG	MAP3K9	0.797	0.638	3.78913e-11	6.6121	strong	Yes	Yes	No	No	No	No
CRTAP	MAP3K9	-0.734	-0.558	1.37845e-09	-6.05798	strong	Yes	Yes	No	No	Yes	No
EMP2	MAP3K9	-0.663	-0.433	4.31405e-11	-6.59287	strong	Yes	Yes	No	No	No	No
AARS	KDM7A	0.001	0.303	8.01357e-10	-6.14466	disappear	No	No	No	No	No	No
SCRN1	AGK	-0.238	0.088	7.01751e-11	-6.52028	appear	No	No	No	No	Yes	Yes
MSRB2	AGK	0.065	-0.255	1.35344e-10	6.42104	disappear	No	No	No	No	No	Yes
UBC	AGK	0.239	0.542	8.15471e-13	-7.15853	weak	No	No	No	No	No	Yes
KIAA0100	PHTF2	-0.301	0.028	2.5079e-11	-6.6729	appear	No	No	No	No	No	No
GRB10	PHTF2	-0.205	0.101	1.09541e-09	-6.09485	appear	No	No	No	No	No	No
NME7	PHTF2	0.325	0.028	1.10513e-09	6.09344	appear	No	No	No	No	Yes	No
RPL7AP10	PHTF2	0.017	0.316	9.79878e-10	-6.11265	disappear	No	No	No	No	No	No
ATP11A	FARP2	0.479	0.208	9.31428e-10	6.12074	strong	Yes	No	No	No	No	No
ST6GAL1	FARP2	0.268	-0.04	5.57521e-10	6.20199	appear	No	No	No	No	No	No
DOCK9	FARP2	0.41	0.129	1.66227e-09	6.02778	appear	No	No	No	No	Yes	No
DUSP16	FARP2	0.327	0.025	5.76618e-10	6.19669	appear	No	No	No	No	No	No
SCRN1	FARP2	-0.059	-0.352	1.18455e-09	6.08232	disappear	No	No	No	No	Yes	No
TGOLN2	FARP2	0.112	-0.218	4.63294e-11	6.58228	disappear	No	No	No	No	No	No
PDIA2	FARP2	0.242	0.504	1.32291e-09	-6.06459	weak	No	No	No	No	No	No
IGF2R	FARP2	0.252	-0.065	2.04577e-10	6.35787	appear	No	No	No	No	Yes	No
TMA7	FARP2	-0.256	0.044	1.66975e-09	-6.02705	appear	Yes	No	No	No	No	No
CHCHD10	FARP2	0.022	0.337	9.33688e-11	-6.47732	disappear	No	No	No	No	No	No
TP73	GGCT	-0.564	-0.316	8.35559e-10	-6.13802	strong	No	Yes	Yes	No	No	No
SCG3	GGCT	0.419	0.086	1.25368e-12	7.09932	appear	Yes	Yes	No	No	No	No
GCK	GGCT	-0.269	0.072	7.08869e-12	-6.85586	appear	No	Yes	No	No	No	No
GGCX	GGCT	-0.34	0.023	1.07784e-13	-7.43099	appear	No	Yes	No	No	Yes	No
RPS6KA1	GGCT	-0.524	-0.255	2.49595e-10	-6.32723	strong	Yes	Yes	No	No	Yes	No
FAM206A	GGCT	0.62	0.392	9.04356e-10	6.12544	strong	No	Yes	No	No	No	No
THRA	GGCT	-0.558	-0.292	8.77838e-11	-6.48662	strong	No	Yes	No	No	No	No
NDUFB5	GGCT	0.685	0.483	8.25093e-10	6.14002	strong	Yes	Yes	No	No	Yes	No
ITGAX	GGCT	-0.512	-0.248	7.68566e-10	-6.15129	strong	Yes	Yes	No	No	No	No
MOB3C	GGCT	-0.651	-0.438	1.4026e-09	-6.05518	strong	Yes	Yes	No	No	No	No
PRMT2	GGCT	-0.49	-0.225	1.42599e-09	-6.05252	strong	No	Yes	No	No	Yes	No
CYB561A3	GGCT	-0.625	-0.401	1.23321e-09	-6.07587	strong	Yes	Yes	No	No	No	No
AZI2	GGCT	0.534	0.276	7.47723e-10	6.15565	strong	No	Yes	No	No	No	No
TMC8	GGCT	-0.578	-0.316	5.85496e-11	-6.54739	strong	Yes	Yes	No	No	No	No
UGP2	GGCT	0.628	0.38	2.71056e-11	6.66149	strong	No	Yes	No	No	No	No
BNIP3	GGCT	0.557	0.312	1.69805e-09	6.02434	strong	Yes	Yes	No	No	No	No
HIGD1A	GGCT	0.628	0.399	4.96847e-10	6.2201	strong	Yes	Yes	No	No	No	No
BRCC3	GGCT	0.615	0.388	1.36848e-09	6.05914	strong	No	Yes	No	No	No	No
ARAP1	GGCT	-0.764	-0.596	3.32381e-10	-6.28287	strong	Yes	Yes	No	No	No	No
LINC00882	GGCT	0.393	0.068	7.77648e-12	6.84261	appear	No	Yes	No	No	No	No
KIAA0100	TBXA2R	0.117	-0.223	1.1554e-11	6.78568	disappear	No	No	No	No	No	No
PPP4R3A	IFRD1	0.745	0.564	1.96745e-10	6.36386	strong	No	No	No	No	No	No
EIF4G2	IFRD1	0.543	0.279	2.27704e-10	6.34139	strong	No	No	No	No	No	No
ATP5G2	IFRD1	-0.269	0.031	1.48805e-09	-6.04565	appear	No	No	No	No	Yes	No
AKR1C2	IFRD1	0.327	0.03	1.07344e-09	6.09809	appear	No	No	No	No	No	No
ADCY8	IFRD1	0.088	-0.243	3.47576e-11	6.62486	disappear	No	No	No	No	No	No
PSMD4	IFRD1	-0.282	0.022	7.97635e-10	-6.1454	appear	Yes	No	No	No	No	No
PGAP3	IFRD1	-0.601	-0.363	5.82848e-10	-6.195	strong	No	No	No	No	No	No
TXNRD1	IFRD1	0.561	0.303	2.37556e-10	6.33486	strong	Yes	No	No	No	No	No
SLC7A11-AS1	IFRD1	0.511	0.192	3.22542e-13	7.28464	strong	No	No	No	No	No	No
LTBP2	COX10	-0.293	0.018	2.92238e-10	-6.30284	appear	Yes	No	No	Yes	No	No
RBMX2	COX10	0.092	-0.222	3.68456e-10	6.26684	disappear	Yes	No	No	Yes	Yes	No
FRMPD3	COX10	-0.033	0.273	6.82136e-10	-6.17018	disappear	Yes	No	No	Yes	No	No
UTRN	COX10	-0.371	-0.081	1.22178e-09	-6.07736	appear	Yes	No	No	Yes	No	No
ADCY8	COX10	-0.212	0.184	2.5821e-15	-7.9096	pos_neg	No	No	No	Yes	No	No
SUPV3L1	COX10	0.191	-0.137	6.69267e-11	6.52739	appear	No	No	No	Yes	Yes	No
ALG8	COX10	0.074	-0.232	9.50978e-10	6.11743	disappear	No	No	No	Yes	No	No
AMOTL1	COX10	-0.082	0.226	7.68691e-10	-6.15126	disappear	No	No	No	Yes	No	No
SIK2	COX10	-0.081	0.243	8.81876e-11	-6.48593	disappear	No	No	No	Yes	No	No
SPHK1	COX10	-0.328	-0.033	1.35289e-09	-6.06099	appear	No	No	No	Yes	No	No
TMA7	COX10	0.067	-0.266	2.18381e-11	6.69317	disappear	Yes	No	No	Yes	No	No
LINC00622	COX10	0.35	0.055	9.56818e-10	6.11645	appear	No	No	No	Yes	No	No
GNL2	GTF2IRD1	-0.361	-0.066	7.89544e-10	-6.14702	appear	No	No	No	No	No	No
ALG8	GTF2IRD1	-0.275	0.026	1.24199e-09	-6.07473	appear	No	No	No	No	No	No
CTNND2	GTF2IRD1	0.446	0.171	1.45143e-09	6.04967	strong	No	No	No	No	No	No
ARV1	GTF2IRD1	-0.438	-0.162	1.57829e-09	-6.03616	strong	Yes	No	No	No	No	No
IGF2R	GTF2IRD1	0.301	-0.012	2.05092e-10	6.35748	appear	No	No	No	No	Yes	No
KIAA0100	VPS41	-0.085	0.251	1.65985e-11	-6.73319	disappear	No	No	No	No	No	Yes
SS18L2	VPS41	0.368	0.067	3.25124e-10	6.2863	appear	No	No	No	No	No	Yes
FAM168A	VPS41	-0.255	0.053	6.25989e-10	-6.18374	appear	No	No	No	No	No	Yes
WDR1	VPS41	-0.35	-0.049	4.51756e-10	-6.23501	appear	No	No	No	No	No	Yes
ST6GAL1	VPS41	-0.263	0.082	4.30307e-12	-6.92685	appear	No	No	No	No	No	Yes
DOCK9	VPS41	-0.238	0.082	1.54174e-10	-6.40119	appear	No	No	No	No	Yes	Yes
GANAB	VPS41	-0.091	0.24	3.55147e-11	-6.62168	disappear	No	No	No	No	No	Yes
HDLBP	VPS41	-0.251	0.052	1.20355e-09	-6.07977	appear	No	No	No	No	No	Yes
MPL	VPS41	-0.22	0.111	4.00963e-11	-6.60372	appear	No	No	No	No	No	Yes
TNFAIP3	VPS41	-0.305	0	5.37352e-10	-6.20779	appear	No	No	No	No	No	Yes
C6orf203	VPS41	0.236	-0.101	1.61676e-11	6.73701	appear	No	No	No	No	No	Yes
SCRN1	VPS41	0.157	0.506	3.74466e-15	-7.86319	weak	No	No	No	No	Yes	Yes
NOVA1	VPS41	0.293	-0.014	4.84644e-10	6.224	appear	Yes	No	No	No	Yes	Yes
NME7	VPS41	0.255	-0.062	1.99551e-10	6.36169	appear	No	No	No	No	Yes	Yes
RGL1	VPS41	0.15	0.433	7.41657e-10	-6.15694	weak	No	No	No	No	No	Yes
GPR107	VPS41	-0.209	0.11	2.06334e-10	-6.35655	appear	No	No	No	No	No	Yes
MSRB2	VPS41	0.104	-0.223	6.73986e-11	6.52633	disappear	No	No	No	No	No	Yes
ADCY8	VPS41	-0.214	0.123	1.82477e-11	-6.7194	appear	No	No	No	No	No	Yes
SUPV3L1	VPS41	0.147	-0.156	1.7734e-09	6.01731	neg_pos	No	No	No	No	Yes	Yes
ALG8	VPS41	0.157	-0.156	5.00238e-10	6.21903	neg_pos	No	No	No	No	No	Yes
SERINC5	VPS41	-0.272	0.04	3.23627e-10	-6.28702	appear	No	No	No	No	No	Yes
ARNT2	VPS41	-0.015	0.306	6.79413e-11	-6.52513	disappear	No	No	No	No	No	Yes
PSMD2	VPS41	0.407	0.631	8.79887e-10	-6.1298	weak	No	No	No	No	No	Yes
IGF2R	VPS41	-0.304	0.061	1.47251e-13	-7.38962	appear	No	No	No	No	Yes	Yes
PSAP	VPS41	0.271	0.531	6.42537e-10	-6.17963	weak	No	No	Yes	No	No	Yes
C6orf89	VPS41	0.123	0.418	2.32494e-10	-6.33818	weak	No	No	No	No	No	Yes
LIME1	VPS41	-0.08	-0.373	8.10106e-10	6.14293	disappear	No	No	No	No	Yes	Yes
FAM228B	VPS41	-0.064	-0.37	1.64487e-10	6.39129	disappear	No	No	No	No	No	Yes
FRMPD3	ARHGAP44	0.072	0.388	2.98847e-11	-6.64714	disappear	Yes	Yes	No	No	No	No
TMEM178A	ARHGAP44	0.577	0.33	5.3051e-10	6.2098	strong	Yes	Yes	No	No	Yes	No
ADCY8	ARHGAP44	-0.264	0.089	1.37064e-12	-7.08699	appear	No	Yes	No	No	No	No
AMOTL1	ARHGAP44	-0.295	0.018	2.21011e-10	-6.34598	appear	No	Yes	No	No	No	No
ATF7IP	ARHGAP44	-0.431	-0.143	4.11905e-10	-6.24945	appear	No	Yes	No	No	No	No
PDIA2	ARHGAP44	0.088	-0.221	6.97531e-10	6.16665	disappear	No	Yes	No	No	No	No
LRRC37A16P	ARHGAP44	-0.471	-0.196	7.10695e-10	-6.16369	strong	No	Yes	No	No	No	No
DDB1	ELAC2	0.705	0.512	8.0972e-10	6.14301	strong	No	No	No	No	No	No
HSPA8	ARSD	-0.567	-0.324	1.45477e-09	-6.0493	strong	Yes	No	No	No	Yes	No
IKZF4	ARSD	0.34	0.044	9.95904e-10	6.11007	appear	Yes	No	No	No	Yes	No
MUM1L1	ARSD	-0.675	-0.473	1.65111e-09	-6.02887	strong	No	No	No	No	No	No
DRAXIN	ARSD	0.304	-0.043	2.00778e-12	7.03394	appear	No	No	No	No	No	No
COPZ1	PNPLA4	0.577	0.316	7.13327e-11	6.51783	strong	No	No	No	No	Yes	No
AP1S1	ADIPOR2	-0.675	-0.462	2.85847e-10	-6.30627	strong	Yes	Yes	No	No	Yes	Yes
GGCX	ADIPOR2	0.311	0.016	1.71111e-09	6.0231	appear	No	Yes	No	No	Yes	Yes
ADCY8	ADIPOR2	0.165	-0.181	5.66044e-12	6.88794	neg_pos	No	Yes	No	No	No	Yes
SMARCA4	CDKL3	-0.317	-0.02	1.23667e-09	-6.07542	appear	No	No	No	No	No	No
KATNA1	CDKL3	0.445	0.164	6.95943e-10	6.16701	strong	No	No	No	No	No	No
RPL17-C18orf32	CDKL3	0.246	-0.07	2.43902e-10	6.33079	appear	No	No	No	No	No	No
SREBF2	MARK4	0.722	0.539	1.12642e-09	6.09038	strong	No	No	Yes	Yes	No	No
TAF11	CCDC124	-0.333	-0.007	2.32217e-11	-6.68418	appear	No	No	No	No	No	No
GANAB	CCDC124	0.178	-0.137	3.79632e-10	6.26218	appear	No	No	No	No	No	No
ERMARD	CCDC124	-0.349	-0.056	1.24578e-09	-6.07424	appear	No	No	No	No	No	No
SMARCC2	CCDC124	0.433	0.132	7.08501e-11	6.51885	appear	No	No	No	No	Yes	No
HNRNPA1L2	CCDC124	0.257	0.532	7.8396e-11	-6.50365	weak	No	No	No	No	No	No
PARP1	CCDC124	0.236	-0.09	7.11315e-11	6.51825	appear	No	No	No	No	No	No
FLVCR1	CCDC124	-0.506	-0.242	9.50592e-10	-6.11749	strong	No	No	No	No	No	No
PSMD2	CCDC124	-0.082	-0.4	1.71028e-11	6.72883	disappear	No	No	No	No	No	No
PHC1P1	CCDC124	0.28	-0.017	1.92467e-09	6.00404	appear	No	No	No	No	No	No
ZNF571-AS1	CCDC124	-0.22	0.129	3.31641e-12	-6.96362	appear	No	No	No	No	No	No
KIAA0100	PAFAH1B1	-0.039	0.287	4.46021e-11	-6.58792	disappear	No	Yes	No	No	No	Yes
ASNS	PAFAH1B1	0.672	0.444	3.04479e-11	6.64439	strong	Yes	Yes	No	No	No	Yes
ST6GAL1	PAFAH1B1	-0.419	-0.068	8.90841e-14	-7.45615	appear	No	Yes	No	No	No	Yes
HUWE1	PAFAH1B1	-0.274	0.052	5.14856e-11	-6.56658	appear	No	Yes	No	No	Yes	Yes
DOCK9	PAFAH1B1	-0.222	0.089	5.39263e-10	-6.20723	appear	No	Yes	No	No	Yes	Yes
GANAB	PAFAH1B1	-0.147	0.157	1.56511e-09	-6.03751	pos_neg	No	Yes	No	No	No	Yes
ORC6	PAFAH1B1	0.583	0.346	1.61937e-09	6.03201	strong	No	Yes	No	No	No	Yes
CERK	PAFAH1B1	0.093	0.384	8.3651e-10	-6.13784	disappear	No	Yes	No	No	No	Yes
ERH	PAFAH1B1	0.28	-0.053	1.88846e-11	6.7144	appear	Yes	Yes	No	No	No	Yes
TANGO6	PAFAH1B1	0.273	0.527	1.664e-09	-6.02761	weak	No	Yes	No	No	No	Yes
LMBR1	PAFAH1B1	0.741	0.86	1.90912e-11	-6.71281	weak	No	Yes	No	No	Yes	Yes
PRUNE2	PAFAH1B1	0.42	0.64	9.45819e-10	-6.11829	weak	No	Yes	No	No	No	Yes
TMEM97	PAFAH1B1	0.592	0.313	2.02939e-12	7.03245	strong	No	Yes	No	No	No	Yes
NOP2	PAFAH1B1	-0.332	-0.574	1.22338e-09	6.07715	weak	No	Yes	No	No	No	Yes
DGUOK	PAFAH1B1	0.203	-0.11	4.57365e-10	6.23308	appear	No	Yes	No	No	No	Yes
GPR89A	PAFAH1B1	0.584	0.323	4.95581e-11	6.57226	strong	No	Yes	No	No	No	Yes
RCN2	PAFAH1B1	0.747	0.86	1.13355e-10	-6.44797	weak	Yes	Yes	No	No	Yes	Yes
CSF3R	PAFAH1B1	-0.516	-0.256	1.12858e-09	-6.09008	strong	Yes	Yes	No	No	No	Yes
SLIRP	PAFAH1B1	0.378	0.083	5.71399e-10	6.19812	appear	Yes	Yes	No	No	No	Yes
KDM3B	PAFAH1B1	-0.533	-0.222	3.78815e-13	-7.26292	strong	No	Yes	No	No	No	Yes
CLCC1	PAFAH1B1	-0.217	0.089	1.03631e-09	-6.10371	appear	No	Yes	No	No	No	Yes
RBSN	PAFAH1B1	0.337	0.589	1.42827e-10	-6.41285	weak	No	Yes	No	No	No	Yes
GIMAP6	PAFAH1B1	-0.486	-0.216	8.49061e-10	-6.13547	strong	Yes	Yes	No	No	No	Yes
C14orf1	PAFAH1B1	0.034	-0.307	4.46797e-12	6.92153	disappear	No	Yes	No	No	No	Yes
RBMX2	PAFAH1B1	0.082	-0.236	2.02504e-10	6.35943	disappear	Yes	Yes	No	No	Yes	Yes
SCRN1	PAFAH1B1	-0.057	0.335	1.33918e-15	-7.99094	disappear	No	Yes	No	No	Yes	Yes
SLCO2B1	PAFAH1B1	-0.645	-0.41	6.83857e-11	-6.52416	strong	Yes	Yes	No	No	No	Yes
NAB1	PAFAH1B1	0.298	0.559	1.70557e-10	-6.38575	weak	No	Yes	No	No	No	Yes
CIR1	PAFAH1B1	-0.074	-0.364	1.38983e-09	6.05665	disappear	No	Yes	No	No	No	Yes
SMARCC2	PAFAH1B1	-0.447	-0.159	2.66045e-10	-6.31737	strong	No	Yes	No	No	Yes	Yes
NME7	PAFAH1B1	0.168	-0.167	2.66026e-11	6.66425	neg_pos	No	Yes	No	No	Yes	Yes
PFDN2	PAFAH1B1	-0.281	-0.538	7.30075e-10	6.15943	weak	Yes	Yes	Yes	No	Yes	Yes
MRPL9	PAFAH1B1	0.495	0.231	1.37926e-09	6.05788	strong	No	Yes	No	No	No	Yes
HDAC8	PAFAH1B1	0.395	0.107	9.6737e-10	6.1147	appear	No	Yes	No	No	No	Yes
MSRB2	PAFAH1B1	0.013	-0.353	5.27172e-14	7.52501	disappear	No	Yes	No	No	No	Yes
TMEM178A	PAFAH1B1	0.436	0.156	1.00419e-09	6.10874	strong	Yes	Yes	No	No	Yes	Yes
TGOLN2	PAFAH1B1	-0.142	0.191	3.4056e-11	-6.62787	pos_neg	No	Yes	No	No	No	Yes
SUPV3L1	PAFAH1B1	0.277	-0.112	5.22928e-15	7.82127	appear	No	Yes	No	No	Yes	Yes
EEF1A1	PAFAH1B1	-0.106	0.212	2.31779e-10	-6.33866	disappear	No	Yes	No	No	No	Yes
TRAPPC10	PAFAH1B1	0.289	0.539	1.79223e-09	-6.0156	weak	No	Yes	No	No	No	Yes
TGFBR2	PAFAH1B1	-0.461	-0.168	9.01123e-11	-6.48267	strong	Yes	Yes	Yes	No	No	Yes
SALL2	PAFAH1B1	-0.587	-0.339	2.82458e-10	-6.30811	strong	Yes	Yes	No	No	No	Yes
DCHS1	PAFAH1B1	-0.665	-0.458	1.46065e-09	-6.04865	strong	No	Yes	No	No	No	Yes
AXL	PAFAH1B1	-0.658	-0.446	1.05688e-09	-6.10057	strong	No	Yes	No	No	No	Yes
CTNND2	PAFAH1B1	-0.476	-0.199	4.68894e-10	-6.22918	strong	No	Yes	No	No	No	Yes
ARNT2	PAFAH1B1	-0.112	0.207	2.08074e-10	-6.35526	disappear	No	Yes	No	No	No	Yes
COMMD1	PAFAH1B1	0.474	0.15	7.26125e-13	7.17442	appear	No	Yes	No	No	No	Yes
FAM91A1	PAFAH1B1	0.41	0.64	2.06595e-10	-6.35636	weak	No	Yes	No	No	Yes	Yes
IL17RA	PAFAH1B1	-0.633	-0.396	1.09042e-10	-6.45385	strong	Yes	Yes	No	No	No	Yes
TRAK1	PAFAH1B1	-0.507	-0.224	7.07409e-11	-6.51908	strong	No	Yes	No	No	No	Yes
LINC01551	PAFAH1B1	0.276	-0.022	1.7748e-09	6.01718	appear	No	Yes	No	No	No	Yes
IGF2R	PAFAH1B1	-0.253	0.078	3.21418e-11	-6.63641	appear	No	Yes	No	No	Yes	Yes
FAM205A	PAFAH1B1	-0.174	0.147	1.74844e-10	-6.38195	appear	No	Yes	No	No	No	Yes
FAM228B	PAFAH1B1	-0.119	-0.411	4.06225e-10	6.25162	disappear	No	Yes	No	No	No	Yes
TMA7	PAFAH1B1	0.079	-0.241	1.50963e-10	6.4044	disappear	Yes	Yes	No	No	No	Yes
LINC01252	PAFAH1B1	0.229	-0.074	1.40424e-09	6.05499	appear	Yes	Yes	No	No	No	Yes
CHCHD10	PAFAH1B1	-0.326	-0.625	7.23535e-15	7.7803	weak	No	Yes	No	No	No	Yes
SETD7	NOS2	-0.455	-0.177	7.7357e-10	-6.15026	strong	No	Yes	No	Yes	No	No
LRRC37A16P	NOS2	-0.481	-0.202	3.06665e-10	-6.29537	strong	No	Yes	No	Yes	No	No
CXorf38	DNAH9	0.092	-0.218	6.24956e-10	6.184	disappear	No	No	No	No	No	No
RPUSD1	KIAA0100	0.141	-0.239	2.96763e-14	7.59972	neg_pos	No	No	No	No	No	No
CDK11A	KIAA0100	0.187	-0.146	3.43457e-11	6.62662	appear	No	No	No	No	No	No
HEATR5B	KIAA0100	-0.025	0.298	5.80002e-11	-6.5488	disappear	No	No	No	No	No	No
VTA1	KIAA0100	-0.245	0.109	1.39386e-12	-7.08466	appear	Yes	No	No	No	No	No
FUZ	KIAA0100	0.12	-0.188	9.04356e-10	6.12544	disappear	No	No	No	No	No	No
IDS	KIAA0100	-0.137	0.295	3.09233e-18	-8.70802	pos_neg	No	No	No	No	No	No
APBA3	KIAA0100	0.265	-0.074	9.71895e-12	6.8106	appear	No	No	Yes	No	No	No
AKAP8L	KIAA0100	0.074	-0.229	1.40424e-09	6.05499	disappear	No	No	No	No	Yes	No
UTP18	KIAA0100	-0.16	0.167	7.91315e-11	-6.50224	pos_neg	Yes	No	No	No	No	No
RNF216	KIAA0100	0.389	0.062	6.49737e-12	6.8683	appear	No	No	No	No	No	No
PTBP1	KIAA0100	0.286	-0.061	2.53984e-12	7.00109	appear	No	No	No	No	No	No
GABRA3	KIAA0100	-0.198	0.168	2.95934e-13	-7.29623	pos_neg	Yes	No	Yes	No	No	No
MBTPS2	KIAA0100	-0.244	0.097	8.81137e-12	-6.82469	appear	Yes	No	No	No	Yes	No
SLC25A39	KIAA0100	0.229	-0.166	2.88433e-15	7.89581	neg_pos	No	No	No	No	No	No
POLR3B	KIAA0100	-0.034	0.353	2.03697e-15	-7.93907	disappear	No	No	No	No	No	No
TACC3	KIAA0100	0.181	-0.167	4.25409e-12	6.92847	neg_pos	No	No	No	No	No	No
ZC3H3	KIAA0100	0.088	-0.216	1.33458e-09	6.06318	disappear	No	No	No	No	Yes	No
MDH1	KIAA0100	-0.203	0.106	7.58765e-10	-6.15332	appear	Yes	No	No	No	No	No
SLC30A9	KIAA0100	-0.165	0.173	1.75354e-11	-6.7252	pos_neg	Yes	No	No	No	No	No
ERP44	KIAA0100	-0.122	0.184	1.17378e-09	-6.08379	pos_neg	No	No	No	No	No	No
AKAP11	KIAA0100	-0.117	0.23	4.17635e-12	-6.93108	disappear	No	No	No	No	No	No
PLEKHO1	KIAA0100	0.083	-0.248	3.34655e-11	6.63045	disappear	No	No	No	No	No	No
NR1H3	KIAA0100	0.145	-0.179	1.16842e-10	6.44338	neg_pos	No	No	No	No	Yes	No
ARNTL2	KIAA0100	-0.094	0.322	3.25178e-17	-8.43715	disappear	Yes	No	No	No	No	No
PNPLA6	KIAA0100	0.383	0.077	1.25662e-10	6.43233	appear	No	No	No	No	Yes	No
LRRC7	KIAA0100	-0.162	0.142	1.56055e-09	-6.03798	appear	Yes	No	No	No	No	No
MAP2K3	KIAA0100	0.172	-0.221	4.11194e-15	7.85147	neg_pos	No	No	No	No	No	No
MAT2B	KIAA0100	-0.292	0.01	9.14766e-10	-6.12361	appear	Yes	No	No	No	No	No
TLL1	KIAA0100	-0.172	0.205	5.42831e-14	-7.52118	pos_neg	Yes	No	No	No	No	No
STAU2	KIAA0100	-0.178	0.179	1.15075e-12	-7.11116	pos_neg	Yes	No	No	No	Yes	No
PQLC2	KIAA0100	0.19	-0.177	2.56971e-13	7.31521	neg_pos	No	No	No	No	No	No
RAB27B	KIAA0100	-0.205	0.119	1.09002e-10	-6.45391	appear	Yes	No	No	No	No	No
MYO16	KIAA0100	-0.068	0.281	2.02917e-12	-7.03246	disappear	Yes	No	Yes	No	Yes	No
FAM65C	KIAA0100	0.395	0.09	1.09663e-10	6.45299	appear	Yes	No	No	No	No	No
AIFM2	KIAA0100	0.219	-0.084	1.48652e-09	6.04582	appear	No	No	No	No	No	No
PHKA2	KIAA0100	0.283	-0.057	6.99953e-12	6.85766	appear	No	No	No	No	Yes	No
EPHA3	KIAA0100	-0.119	0.218	1.79143e-11	-6.72208	disappear	Yes	No	No	No	No	No
XK	KIAA0100	-0.277	0.053	2.92479e-11	-6.65031	appear	No	No	No	No	No	No
WWC3	KIAA0100	0.277	-0.066	4.93624e-12	6.9074	appear	Yes	No	No	No	Yes	No
GOPC	KIAA0100	-0.314	0.017	1.59521e-11	-6.73896	appear	No	No	No	No	No	No
PTCD2	KIAA0100	-0.141	0.256	1.7684e-15	-7.95659	pos_neg	No	No	No	No	No	No
KIAA2022	KIAA0100	-0.211	0.103	3.89304e-10	-6.25826	appear	Yes	No	No	No	No	No
BCAR1	KIAA0100	0.224	-0.085	6.86013e-10	6.16928	appear	No	No	No	No	No	No
HOMER3	KIAA0100	0.214	-0.138	2.2169e-12	7.02011	appear	Yes	No	No	No	No	No
PHPT1	KIAA0100	-0.091	-0.389	3.10545e-10	6.29342	disappear	No	No	No	No	No	No
HHAT	KIAA0100	-0.048	0.266	2.65811e-10	-6.31751	disappear	No	No	No	No	No	No
ATP9A	KIAA0100	0.083	0.392	6.93644e-11	-6.52203	disappear	No	No	No	No	No	No
GDI2	KIAA0100	-0.202	0.124	8.4568e-11	-6.49224	appear	Yes	No	No	No	No	No
CDK14	KIAA0100	-0.174	0.156	5.2569e-11	-6.56347	pos_neg	Yes	No	No	No	No	No
SEC61A1	KIAA0100	0.271	-0.064	1.58401e-11	6.73999	appear	No	No	No	No	No	No
CROCC	KIAA0100	0.328	-0.007	7.41307e-12	6.84946	appear	No	No	No	No	Yes	No
CTDP1	KIAA0100	0.218	-0.199	7.40298e-17	8.34042	neg_pos	No	No	No	No	No	No
OGFR	KIAA0100	0.016	-0.283	1.46169e-09	6.04853	disappear	No	No	No	No	Yes	No
RIMBP2	KIAA0100	0.021	0.347	1.81483e-11	-6.72019	disappear	No	No	Yes	No	No	No
ACAA1	KIAA0100	0.181	-0.177	9.9252e-13	7.13154	neg_pos	No	No	No	No	No	No
HDAC7	KIAA0100	0.217	-0.093	6.28167e-10	6.1832	appear	No	No	No	No	No	No
MRPS35	KIAA0100	-0.331	0.018	9.85085e-13	-7.13257	appear	Yes	No	No	No	No	No
GUCY1B3	KIAA0100	-0.237	0.101	1.40019e-11	-6.75789	appear	Yes	No	No	No	No	No
SFSWAP	KIAA0100	0.164	-0.154	2.61163e-10	6.32024	neg_pos	No	No	No	No	No	No
CS	KIAA0100	-0.008	0.297	5.93734e-10	-6.19209	disappear	Yes	No	No	No	No	No
POLD1	KIAA0100	0.27	-0.112	1.69102e-14	7.67218	appear	No	No	No	No	No	No
GLTSCR1	KIAA0100	0.224	-0.082	9.97885e-10	6.10975	appear	No	No	No	No	No	No
RPL18	KIAA0100	-0.139	-0.468	4.36061e-13	7.24387	weak	No	No	No	No	No	No
U2AF2	KIAA0100	0.383	0.098	1.79554e-09	6.0153	appear	No	No	No	No	No	No
RFXANK	KIAA0100	0.02	-0.369	1.0108e-15	8.02554	disappear	No	No	No	No	No	No
TMEM161A	KIAA0100	0.108	-0.197	1.27888e-09	6.07003	disappear	No	No	No	No	No	No
HMG20B	KIAA0100	0.2	-0.181	2.92726e-14	7.6015	neg_pos	Yes	No	No	No	No	No
SLC9A3R2	KIAA0100	0.101	-0.21	5.72537e-10	6.19781	disappear	No	No	No	No	No	No
OAT	KIAA0100	-0.193	0.137	5.08903e-11	-6.56831	appear	Yes	No	No	No	Yes	No
WDR18	KIAA0100	-0.015	-0.331	9.03812e-11	6.48222	disappear	Yes	No	No	No	No	No
SNAP91	KIAA0100	-0.161	0.191	2.36466e-12	-7.01109	pos_neg	No	No	No	No	No	No
ME1	KIAA0100	-0.068	0.258	6.00137e-11	-6.5437	disappear	No	No	No	No	No	No
TBC1D1	KIAA0100	0.329	0.036	1.70276e-09	6.02389	appear	No	No	No	No	No	No
TIE1	KIAA0100	0.179	-0.157	2.30342e-11	6.68537	neg_pos	Yes	No	No	No	No	No
PDK3	KIAA0100	-0.107	0.226	2.96351e-11	-6.64837	disappear	Yes	No	No	No	Yes	No
HYAL2	KIAA0100	0.171	-0.137	9.36303e-10	6.11991	appear	Yes	No	No	No	Yes	No
PLEKHH3	KIAA0100	0.173	-0.249	2.77077e-17	8.45584	neg_pos	Yes	No	No	No	Yes	No
MEF2A	KIAA0100	-0.26	0.139	1.23574e-15	-8.00084	appear	No	No	No	No	No	No
ACSL4	KIAA0100	-0.26	0.078	1.16841e-11	-6.78406	appear	Yes	No	No	No	Yes	No
REEP1	KIAA0100	-0.222	0.079	1.86935e-09	-6.00877	appear	Yes	No	No	No	Yes	No
ERLEC1	KIAA0100	-0.346	-0.002	1.52419e-12	-7.07227	appear	Yes	No	No	No	No	No
VPS35	KIAA0100	-0.219	0.13	3.33203e-12	-6.96296	appear	No	No	No	No	No	No
DNAJA2	KIAA0100	-0.255	0.055	4.86896e-10	-6.22327	appear	Yes	No	No	No	No	No
PHRF1	KIAA0100	0.32	0.022	1.04895e-09	6.10178	appear	No	No	No	No	No	No
PFN2	KIAA0100	-0.274	0.058	2.30658e-11	-6.68517	appear	Yes	No	No	No	Yes	No
AP3M2	KIAA0100	-0.205	0.158	4.5678e-13	-7.23757	pos_neg	Yes	No	No	No	No	No
TCF3	KIAA0100	0.209	-0.164	9.9693e-14	7.44131	neg_pos	Yes	No	No	No	No	No
DAZAP1	KIAA0100	0.204	-0.134	1.65354e-11	6.73374	appear	Yes	No	No	No	No	No
MBD3	KIAA0100	0.257	-0.171	9.19022e-18	8.58366	neg_pos	No	No	No	No	No	No
FAM50A	KIAA0100	0.082	-0.294	3.21949e-14	7.58917	disappear	No	No	No	No	No	No
FAM3A	KIAA0100	-0.01	-0.335	2.56814e-11	6.66942	disappear	No	No	No	No	No	No
RPS6KA6	KIAA0100	-0.148	0.18	6.83857e-11	-6.52416	pos_neg	Yes	No	No	No	No	No
ACADVL	KIAA0100	0.289	-0.084	5.42837e-14	7.52118	appear	No	No	No	No	No	No
LLGL2	KIAA0100	0.182	-0.175	1.15e-12	7.11125	neg_pos	Yes	No	No	No	No	No
NSF	KIAA0100	-0.158	0.198	1.30483e-12	-7.0938	pos_neg	Yes	No	No	No	Yes	No
TEAD2	KIAA0100	0.194	-0.116	6.90667e-10	6.16821	appear	Yes	No	No	No	No	No
ARHGEF10L	KIAA0100	0.363	0.008	2.18112e-13	7.3372	appear	Yes	No	No	No	No	No
ACTR6	KIAA0100	-0.344	0.002	1.19146e-12	-7.10636	appear	Yes	No	No	No	No	No
EIF4G3	KIAA0100	0.086	0.388	1.89622e-10	-6.36952	disappear	No	No	No	No	No	No
TTC38	KIAA0100	0.214	-0.133	4.52472e-12	6.91974	appear	No	No	No	No	No	No
SLC25A40	KIAA0100	-0.284	0.101	9.06425e-15	-7.75174	appear	No	No	No	No	Yes	No
RASAL2	KIAA0100	-0.038	0.279	1.58651e-10	-6.39682	disappear	Yes	No	No	No	No	No
SLC25A3	KIAA0100	-0.258	0.046	1.00418e-09	-6.10874	appear	Yes	No	No	No	Yes	No
TMEM131	KIAA0100	0.11	0.41	1.47802e-10	-6.40763	disappear	No	No	No	No	No	No
BCAP29	KIAA0100	-0.311	0.036	1.81335e-12	-7.04813	appear	No	No	No	No	No	No
KIFAP3	KIAA0100	-0.207	0.136	8.16568e-12	-6.83561	appear	Yes	No	No	No	Yes	No
ARHGEF1	KIAA0100	0.217	-0.099	2.92824e-10	6.30253	appear	No	No	No	No	No	No
MAP2K7	KIAA0100	0.07	-0.344	2.94786e-17	8.44861	disappear	No	No	No	No	Yes	No
DGKD	KIAA0100	0.378	0.078	3.02882e-10	6.2973	appear	No	No	No	No	No	No
DCX	KIAA0100	-0.199	0.104	1.62617e-09	-6.03133	appear	Yes	No	No	No	Yes	No
LRCH4	KIAA0100	0.283	-0.064	2.63162e-12	6.99611	appear	No	No	No	No	No	No
MAP2	KIAA0100	-0.104	0.296	7.04874e-16	-8.06967	disappear	Yes	No	No	No	No	No
AMPH	KIAA0100	-0.132	0.204	2.17714e-11	-6.69362	pos_neg	No	No	Yes	No	No	No
UBE2K	KIAA0100	-0.298	0.024	6.61727e-11	-6.52908	appear	No	No	No	No	No	No
GNB1	KIAA0100	0.154	0.44	4.19324e-10	-6.24666	weak	No	No	No	No	No	No
DNM2	KIAA0100	0.245	-0.111	1.04418e-12	7.12455	appear	Yes	No	No	No	No	No
RIMS1	KIAA0100	-0.046	0.255	1.48981e-09	-6.04546	disappear	Yes	No	No	No	Yes	No
MOXD1	KIAA0100	-0.194	0.139	3.38067e-11	-6.62896	appear	Yes	No	No	No	No	No
KEAP1	KIAA0100	0.177	-0.207	1.8028e-14	7.66396	neg_pos	No	No	No	No	Yes	No
TCF7	KIAA0100	0.345	0.046	6.32154e-10	6.1822	appear	No	No	No	No	No	No
UBA5	KIAA0100	-0.065	0.242	7.84654e-10	-6.148	disappear	No	No	No	No	No	No
ME2	KIAA0100	-0.188	0.133	1.70524e-10	-6.38578	appear	No	No	No	No	Yes	No
C5orf22	KIAA0100	-0.376	-0.013	4.87037e-14	-7.53535	appear	Yes	No	No	No	No	No
EPB41L3	KIAA0100	-0.11	0.221	3.98902e-11	-6.60448	disappear	No	No	No	No	No	No
KCNK2	KIAA0100	-0.134	0.183	2.90427e-10	-6.3038	pos_neg	No	No	No	No	No	No
GSK3B	KIAA0100	-0.103	0.219	1.33137e-10	-6.42354	disappear	Yes	No	Yes	No	No	No
OXCT1	KIAA0100	-0.197	0.231	1.04231e-17	-8.56917	pos_neg	Yes	No	No	No	Yes	No
RRAGB	KIAA0100	-0.251	0.157	2.9893e-16	-8.17376	pos_neg	Yes	No	No	No	Yes	No
CHMP2B	KIAA0100	-0.254	0.046	1.69745e-09	-6.02439	appear	No	No	Yes	No	Yes	No
NOA1	KIAA0100	-0.151	0.195	5.54058e-12	-6.89099	pos_neg	No	No	No	No	No	No
GSTP1	KIAA0100	0.011	-0.311	5.55714e-11	6.55519	disappear	No	No	No	No	No	No
WBP11	KIAA0100	-0.237	0.179	8.32359e-17	-8.32654	pos_neg	Yes	No	No	No	No	No
TXLNA	KIAA0100	0.323	-0.021	2.29634e-12	7.01519	appear	No	No	No	No	No	No
WDR47	KIAA0100	-0.151	0.203	1.72431e-12	-7.05514	pos_neg	Yes	No	No	No	Yes	No
CHMP5	KIAA0100	-0.266	0.11	4.44203e-14	-7.54735	appear	Yes	No	Yes	No	Yes	No
TRIP6	KIAA0100	0.12	-0.204	1.09416e-10	6.45333	disappear	Yes	No	No	No	Yes	No
SRRT	KIAA0100	0.118	-0.188	1.16159e-09	6.08546	disappear	No	No	No	No	No	No
NLK	KIAA0100	-0.247	0.09	1.49439e-11	-6.74844	appear	Yes	No	No	No	No	No
SF3B2	KIAA0100	0.17	-0.207	5.40513e-14	7.52174	neg_pos	No	No	No	No	Yes	No
PTHLH	KIAA0100	-0.2	0.149	3.57095e-12	-6.9532	appear	No	No	No	No	Yes	No
METTL2A	KIAA0100	-0.287	0.043	2.613e-11	-6.66688	appear	No	No	No	No	No	No
GNA11	KIAA0100	0.121	-0.211	3.65379e-11	6.61748	neg_pos	No	No	No	No	No	No
EBF4	KIAA0100	0.145	-0.201	5.45642e-12	6.89317	neg_pos	No	No	No	No	No	No
SLC8B1	KIAA0100	0.168	-0.173	1.15284e-11	6.786	neg_pos	No	No	No	No	No	No
TASP1	KIAA0100	-0.289	0.039	3.33648e-11	-6.6309	appear	Yes	No	No	No	Yes	No
NECAP1	KIAA0100	-0.217	0.104	1.53268e-10	-6.40209	appear	Yes	No	No	No	No	No
FLT3LG	KIAA0100	0.122	-0.214	2.09288e-11	6.69939	neg_pos	No	No	No	No	No	No
DTX2	KIAA0100	0.203	-0.135	1.6591e-11	6.73325	appear	No	No	No	No	No	No
NRCAM	KIAA0100	-0.013	0.307	7.64309e-11	-6.50746	disappear	Yes	No	No	No	No	No
DLD	KIAA0100	-0.227	0.206	4.28919e-18	-8.67085	pos_neg	Yes	No	No	No	No	No
WDR7	KIAA0100	-0.099	0.208	9.54792e-10	-6.11679	disappear	Yes	No	No	No	No	No
CD200	KIAA0100	-0.296	0.067	2.21555e-13	-7.3351	appear	Yes	No	No	No	Yes	No
TEKT2	KIAA0100	0.291	-0.118	1.70517e-16	8.24118	appear	No	No	No	No	No	No
NUP50	KIAA0100	-0.19	0.142	3.91063e-11	-6.60742	appear	No	No	No	No	Yes	No
ECHDC1	KIAA0100	-0.221	0.092	4.20789e-10	-6.24611	appear	No	No	No	No	No	No
HDAC6	KIAA0100	0.236	-0.089	8.11858e-11	6.49839	appear	No	No	No	No	No	No
MSH2	KIAA0100	-0.155	0.161	3.39219e-10	-6.2797	pos_neg	No	No	No	No	No	No
NUP188	KIAA0100	0.468	0.143	7.86732e-13	7.16345	appear	No	No	No	No	Yes	No
TBC1D2	KIAA0100	0.135	-0.202	1.91048e-11	6.71271	neg_pos	Yes	No	No	No	No	No
RAB18	KIAA0100	-0.242	0.119	5.14283e-13	-7.22147	appear	No	No	No	No	No	No
CATSPERG	KIAA0100	0.147	-0.178	1.02447e-10	6.4633	neg_pos	No	No	No	No	No	No
SETD1A	KIAA0100	0.307	-0.052	3.41579e-13	7.2769	appear	No	No	No	No	Yes	No
BCL7C	KIAA0100	0.07	-0.321	2.03811e-15	7.939	disappear	No	No	No	No	No	No
CDC34	KIAA0100	-0.085	-0.378	7.34683e-10	6.15843	disappear	No	No	No	No	No	No
POLRMT	KIAA0100	-0.01	-0.358	6.74358e-13	7.18454	disappear	No	No	No	No	Yes	No
IZUMO4	KIAA0100	0.005	-0.3	5.7234e-10	6.19787	disappear	No	No	No	No	No	No
SNRPD3	KIAA0100	-0.149	0.176	1.02713e-10	-6.4629	pos_neg	No	No	No	No	No	No
PES1	KIAA0100	-0.067	-0.411	3.20474e-13	7.2855	disappear	No	No	No	No	No	No
LRP5L	KIAA0100	0.33	0.016	1.19167e-10	6.44039	appear	No	No	No	No	No	No
SLC25A1	KIAA0100	0.082	-0.242	8.88331e-11	6.48483	disappear	No	No	No	No	No	No
GGA1	KIAA0100	0.229	-0.155	1.6761e-14	7.67331	neg_pos	No	No	No	No	No	No
SEZ6L	KIAA0100	-0.065	0.333	5.28271e-16	-8.10481	disappear	Yes	No	No	No	Yes	No
TRIOBP	KIAA0100	0.209	-0.093	1.76524e-09	6.01806	appear	Yes	No	No	No	No	No
PICK1	KIAA0100	0.16	-0.239	1.43023e-15	7.98282	neg_pos	No	No	No	No	No	No
CBY1	KIAA0100	-0.013	-0.335	3.83552e-11	6.6103	disappear	No	No	No	No	No	No
SUN2	KIAA0100	0.318	0.022	1.37909e-09	6.0579	appear	Yes	No	No	No	No	No
RHBDD3	KIAA0100	0.071	-0.24	4.81728e-10	6.22494	disappear	No	No	No	No	No	No
CHKB	KIAA0100	0.132	-0.172	1.54243e-09	6.03986	neg_pos	No	No	No	No	Yes	No
ASCC2	KIAA0100	0.08	-0.225	1.12328e-09	6.09083	disappear	No	No	No	No	No	No
KIAA0930	KIAA0100	0.353	0.001	4.19513e-13	7.24911	appear	No	No	No	No	No	No
POLR3H	KIAA0100	0.34	0.009	1.04384e-11	6.80032	appear	No	No	No	No	No	No
KHNYN	KIAA0100	0.343	0.022	3.81718e-11	6.61101	appear	Yes	No	No	No	No	No
SDR39U1	KIAA0100	0.169	-0.215	1.76827e-14	7.66645	neg_pos	No	No	No	No	No	No
ITPK1	KIAA0100	0.296	-0.067	2.21555e-13	7.3351	appear	No	No	No	No	Yes	No
TELO2	KIAA0100	0.061	-0.282	4.66714e-12	6.91535	disappear	No	No	No	No	No	No
C14orf93	KIAA0100	0.128	-0.263	4.37824e-15	7.8436	neg_pos	Yes	No	No	No	No	No
PABPN1	KIAA0100	0.087	-0.264	1.82467e-12	7.04727	disappear	No	No	No	No	No	No
SRP54	KIAA0100	-0.268	0.049	1.77436e-10	-6.3797	appear	Yes	No	No	No	Yes	No
NFKBIA	KIAA0100	0.188	-0.156	7.45223e-12	6.8487	neg_pos	No	No	No	No	Yes	No
BRMS1L	KIAA0100	-0.218	0.177	2.99817e-15	-7.89098	pos_neg	No	No	No	No	Yes	No
NFATC4	KIAA0100	0.323	-0.051	2.80146e-14	7.60718	appear	Yes	No	Yes	No	No	No
MTG2	KIAA0100	0.051	-0.266	1.80858e-10	6.37677	disappear	No	No	No	No	No	No
MRGBP	KIAA0100	-0.071	-0.377	1.42658e-10	6.41303	disappear	No	No	No	No	No	No
ARFGAP1	KIAA0100	0.1	-0.215	3.362e-10	6.28109	disappear	No	No	No	No	No	No
GMEB2	KIAA0100	0.197	-0.222	5.19349e-17	8.38223	neg_pos	No	No	No	No	Yes	No
ARFRP1	KIAA0100	0.029	-0.306	1.03786e-11	6.80115	disappear	No	No	No	No	No	No
CSNK2A1	KIAA0100	-0.106	0.232	1.446e-11	-6.75322	disappear	No	No	No	No	No	No
SNTA1	KIAA0100	0.189	-0.148	1.97636e-11	6.70776	appear	Yes	No	No	No	No	No
VAPA	KIAA0100	-0.177	0.145	1.52675e-10	-6.40268	appear	No	No	No	No	No	No
PSMD10	KIAA0100	-0.353	-0.064	1.90251e-09	-6.00592	appear	Yes	No	No	No	Yes	No
GLRA2	KIAA0100	-0.175	0.152	7.8703e-11	-6.50306	pos_neg	No	No	No	No	Yes	No
ABCD1	KIAA0100	0.159	-0.218	5.23326e-14	7.52596	neg_pos	No	No	No	No	No	No
NAA10	KIAA0100	0.025	-0.292	1.36905e-10	6.4193	disappear	No	No	No	No	No	No
RENBP	KIAA0100	0.221	-0.129	2.86215e-12	6.98433	appear	Yes	No	No	No	No	No
ZC3H12B	KIAA0100	-0.164	0.162	9.05624e-11	-6.48192	pos_neg	No	No	No	No	No	No
TAZ	KIAA0100	0.288	-0.102	3.91891e-15	7.8575	appear	Yes	No	No	No	Yes	No
PGK1	KIAA0100	-0.09	0.265	1.01809e-12	-7.12804	disappear	Yes	No	No	No	Yes	No
KLF8	KIAA0100	0.023	0.402	1.98952e-15	-7.942	disappear	No	No	No	No	No	No
ZDHHC15	KIAA0100	-0.138	0.184	1.50857e-10	-6.40451	pos_neg	No	No	No	No	No	No
FGF14	KIAA0100	-0.123	0.231	1.52875e-12	-7.07186	pos_neg	Yes	No	No	No	No	No
NDFIP2	KIAA0100	-0.313	-0.001	1.98661e-10	-6.36237	appear	Yes	No	No	No	No	No
KPNA3	KIAA0100	-0.105	0.208	4.48133e-10	-6.23627	disappear	No	No	No	No	No	No
VWA8	KIAA0100	0.013	0.341	1.54317e-11	-6.74378	disappear	No	No	No	No	No	No
TRADD	KIAA0100	0.131	-0.178	8.16003e-10	6.14178	neg_pos	No	No	No	No	No	No
ELMO3	KIAA0100	0.197	-0.123	1.895e-10	6.36962	appear	No	No	No	No	No	No
CCDC113	KIAA0100	-0.225	0.08	1.12328e-09	-6.09083	appear	Yes	No	No	No	No	No
NME3	KIAA0100	0.005	-0.369	1.0763e-14	7.7299	disappear	No	No	No	No	No	No
COG4	KIAA0100	0.179	-0.139	2.57013e-10	6.32271	appear	No	No	No	No	No	No
WDR59	KIAA0100	0.333	0	8.97031e-12	6.82213	appear	No	No	No	No	No	No
AXIN1	KIAA0100	0.286	-0.109	1.80526e-15	7.95404	appear	No	No	No	No	No	No
NPRL3	KIAA0100	0.214	-0.105	2.01737e-10	6.36001	appear	Yes	No	No	No	No	No
USP10	KIAA0100	-0.118	0.282	8.41791e-16	-8.04797	disappear	No	No	No	No	No	No
NME4	KIAA0100	0.126	-0.185	6.24025e-10	6.18424	neg_pos	No	No	No	No	No	No
NARFL	KIAA0100	0.108	-0.213	1.56233e-10	6.39916	disappear	No	No	No	No	Yes	No
CLCN7	KIAA0100	0.276	-0.094	9.96123e-14	7.44142	appear	No	No	No	No	Yes	No
HAGHL	KIAA0100	0.052	-0.28	2.16208e-11	6.69464	disappear	Yes	No	No	No	No	No
FAM173A	KIAA0100	0.031	-0.279	3.88176e-10	6.25871	disappear	No	No	No	No	No	No
METRN	KIAA0100	0.102	-0.263	2.40065e-13	7.32435	disappear	Yes	No	No	No	No	No
CAPN15	KIAA0100	0.246	-0.113	6.6993e-13	7.18544	appear	No	No	No	No	No	No
PIEZO1	KIAA0100	0.248	-0.078	6.52089e-11	6.53128	appear	No	No	Yes	No	No	No
TOX3	KIAA0100	-0.205	0.104	7.52701e-10	-6.15459	appear	No	No	No	No	No	No
RPGRIP1L	KIAA0100	-0.17	0.166	2.31636e-11	-6.68455	pos_neg	No	No	No	No	No	No
MAZ	KIAA0100	0.109	-0.26	1.35791e-13	7.40038	disappear	No	No	No	No	No	No
STX4	KIAA0100	0.221	-0.185	4.81486e-16	8.11608	neg_pos	No	No	No	No	No	No
KAT8	KIAA0100	0.068	-0.281	2.02917e-12	7.03246	disappear	No	No	No	No	No	No
AAGAB	KIAA0100	-0.266	0.034	1.5301e-09	-6.04116	appear	Yes	No	No	No	No	No
CSK	KIAA0100	0.243	-0.162	5.18983e-16	8.10697	neg_pos	Yes	No	No	No	No	No
RAB11A	KIAA0100	-0.26	0.041	1.42815e-09	-6.05227	appear	Yes	No	No	No	No	No
DMXL2	KIAA0100	-0.115	0.227	8.56527e-12	-6.82876	disappear	Yes	No	No	No	Yes	No
ZFAND1	KIAA0100	-0.201	0.123	1.10608e-10	-6.45169	appear	Yes	No	No	No	No	No
IMPAD1	KIAA0100	-0.329	-0.028	6.34163e-10	-6.1817	appear	No	No	No	No	Yes	No
LAPTM4B	KIAA0100	-0.241	0.087	5.26865e-11	-6.56314	appear	Yes	No	No	No	Yes	No
IKBKB	KIAA0100	0.412	0.108	8.30693e-11	6.49493	appear	Yes	No	No	No	No	No
GDAP1	KIAA0100	-0.263	0.055	1.63458e-10	-6.39225	appear	Yes	No	No	No	No	No
RAB2A	KIAA0100	-0.355	0.001	2.24082e-13	-7.33358	appear	Yes	No	No	No	Yes	No
ZC2HC1A	KIAA0100	-0.169	0.192	6.31018e-13	-7.19361	pos_neg	No	No	No	No	No	No
ARMC1	KIAA0100	-0.395	-0.098	3.09508e-10	-6.29394	appear	No	No	No	No	Yes	No
GSDMD	KIAA0100	0.195	-0.144	1.47866e-11	6.74998	appear	Yes	No	No	No	No	No
EEF1D	KIAA0100	0.194	-0.26	7.80322e-20	9.11588	neg_pos	Yes	No	No	No	No	No
LEPROTL1	KIAA0100	-0.217	0.123	1.19021e-11	-6.78139	appear	No	No	No	No	No	No
DCTN6	KIAA0100	-0.361	-0.046	6.05454e-11	-6.54239	appear	Yes	No	No	No	Yes	No
TUSC3	KIAA0100	-0.232	0.096	5.59675e-11	-6.55413	appear	Yes	No	No	No	Yes	No
KLHDC4	KIAA0100	0.14	-0.167	1.06708e-09	6.09904	neg_pos	No	No	No	No	No	No
MAN2B1	KIAA0100	0.186	-0.209	3.05709e-15	7.88855	neg_pos	Yes	No	No	No	No	No
NFKBIB	KIAA0100	0.044	-0.353	4.07092e-16	8.13643	disappear	No	No	No	No	Yes	No
SNRNP70	KIAA0100	0.199	-0.105	1.43724e-09	6.05125	appear	No	No	No	No	No	No
CLASRP	KIAA0100	0.071	-0.264	1.69679e-11	6.72999	disappear	No	No	No	No	No	No
ARHGEF18	KIAA0100	0.142	-0.196	1.6939e-11	6.73023	neg_pos	No	No	No	No	No	No
PPP1R13L	KIAA0100	0.133	-0.209	9.32221e-12	6.8166	neg_pos	Yes	No	No	No	Yes	No
DOT1L	KIAA0100	0.37	0.083	1.80065e-09	6.01484	appear	No	No	No	No	No	No
STX10	KIAA0100	0.163	-0.273	1.94204e-18	8.76061	neg_pos	No	No	No	No	No	No
DMPK	KIAA0100	0.253	-0.108	4.7318e-13	7.23279	appear	Yes	No	No	No	No	No
TBC1D17	KIAA0100	0.159	-0.16	2.2933e-10	6.34029	neg_pos	Yes	No	No	No	No	No
PTOV1	KIAA0100	0.208	-0.103	5.77599e-10	6.19643	appear	No	No	No	No	Yes	No
MED25	KIAA0100	0.184	-0.138	1.50857e-10	6.40451	appear	Yes	No	No	No	No	No
AURKC	KIAA0100	-0.077	-0.396	1.64687e-11	6.73433	disappear	No	No	No	No	No	No
PIAS4	KIAA0100	0.1	-0.296	1.34917e-15	7.99002	disappear	No	No	No	No	No	No
PRKD2	KIAA0100	0.204	-0.122	8.3959e-11	6.49333	appear	No	No	No	No	No	No
CACTIN	KIAA0100	0.118	-0.232	2.69652e-12	6.9927	disappear	No	No	No	No	No	No
RPS19	KIAA0100	-0.004	-0.315	2.19587e-10	6.34698	disappear	Yes	No	No	No	Yes	No
TYK2	KIAA0100	0.287	-0.12	2.50273e-16	8.19515	appear	No	No	No	No	No	No
CAPS	KIAA0100	0.208	-0.16	2.13979e-13	7.33976	neg_pos	Yes	No	No	No	No	No
BCAT2	KIAA0100	0.203	-0.134	1.90421e-11	6.71319	appear	Yes	No	No	No	No	No
MIER2	KIAA0100	0.156	-0.195	2.71196e-12	6.9919	neg_pos	No	No	No	No	Yes	No
WDR83OS	KIAA0100	-0.128	-0.427	1.08959e-10	6.45397	weak	No	No	No	No	No	No
PRPF31	KIAA0100	0.033	-0.371	8.25239e-17	8.32756	disappear	No	No	No	No	No	No
ARRDC2	KIAA0100	0.179	-0.203	2.49032e-14	7.62238	neg_pos	Yes	No	No	No	Yes	No
ISYNA1	KIAA0100	0.261	-0.09	1.87661e-12	7.04336	appear	Yes	No	No	No	No	No
USF2	KIAA0100	0.145	-0.167	5.66029e-10	6.19961	neg_pos	No	No	No	No	Yes	No
ERF	KIAA0100	0.022	-0.32	3.19261e-12	6.96897	disappear	No	No	No	No	No	No
ATP13A1	KIAA0100	0.21	-0.111	1.58345e-10	6.39711	appear	No	No	No	No	Yes	No
GTPBP10	KIAA0100	-0.252	0.058	4.99059e-10	-6.2194	appear	No	No	No	No	No	No
CBLL1	KIAA0100	-0.189	0.179	2.20935e-13	-7.33548	pos_neg	No	No	No	No	No	No
MTPN	KIAA0100	-0.295	0.039	1.37844e-11	-6.76016	appear	Yes	No	No	No	No	No
BRAT1	KIAA0100	0.225	-0.162	1.06117e-14	7.7317	neg_pos	Yes	No	No	No	No	No
EIF3B	KIAA0100	0.115	-0.358	4.55367e-22	9.65784	disappear	No	No	No	No	No	No
PCOLCE	KIAA0100	0.103	-0.224	6.70295e-11	6.52716	disappear	No	No	No	No	No	No
RPA3	KIAA0100	-0.313	0.026	5.40375e-12	-6.89454	appear	Yes	No	No	No	Yes	No
ZNHIT1	KIAA0100	-0.189	-0.507	4.50035e-13	7.23959	weak	No	No	No	No	No	No
CLDN15	KIAA0100	0.227	-0.158	1.44466e-14	7.69234	neg_pos	Yes	No	No	No	No	No
TMEM106B	KIAA0100	-0.177	0.156	3.485e-11	-6.62447	pos_neg	No	No	No	No	No	No
CEP41	KIAA0100	-0.294	0.073	1.25587e-13	-7.41075	appear	Yes	No	No	No	No	No
ANKMY2	KIAA0100	-0.239	0.118	9.4192e-13	-7.13874	appear	Yes	No	No	No	No	No
CHCHD3	KIAA0100	-0.031	0.269	1.48805e-09	-6.04565	disappear	No	No	No	No	Yes	No
STAG3L4	KIAA0100	-0.14	0.168	9.39791e-10	-6.11931	pos_neg	No	No	No	No	No	No
GCK	KIAA0100	0.041	-0.332	2.77591e-14	7.60836	disappear	No	No	No	No	No	No
YKT6	KIAA0100	0.233	-0.142	6.6489e-14	7.49462	appear	No	No	No	No	No	No
CLIP2	KIAA0100	0.296	-0.005	9.87856e-10	6.11136	appear	No	No	No	No	Yes	No
PTGR1	KIAA0100	-0.144	0.224	2.01596e-13	-7.34773	pos_neg	Yes	No	No	No	No	No
SUSD1	KIAA0100	-0.117	0.248	2.72587e-13	-7.30729	disappear	Yes	No	No	No	Yes	No
AK1	KIAA0100	0.093	-0.238	3.6011e-11	6.61963	disappear	Yes	No	No	No	No	No
TESK1	KIAA0100	0.051	-0.265	2.07651e-10	6.35557	disappear	No	No	No	No	No	No
TYRP1	KIAA0100	-0.23	0.077	8.50248e-10	-6.13525	appear	No	No	Yes	No	No	No
APBA1	KIAA0100	0.206	0.486	2.27221e-10	-6.34172	weak	No	No	Yes	No	No	No
SH3GL2	KIAA0100	-0.166	0.188	1.77627e-12	-7.05101	pos_neg	No	No	No	No	No	No
DVL1	KIAA0100	0.269	-0.142	1.55972e-16	8.25184	appear	No	No	No	No	No	No
RASSF4	KIAA0100	0.201	-0.101	1.82529e-09	6.01264	appear	No	No	Yes	No	No	No
PPP3CB	KIAA0100	-0.185	0.148	3.44719e-11	-6.62608	appear	Yes	No	No	No	Yes	No
LZTS2	KIAA0100	0.176	-0.202	4.67114e-14	7.5408	neg_pos	Yes	No	No	No	No	No
FBXW4	KIAA0100	0.147	-0.216	4.40606e-13	7.24246	neg_pos	No	No	No	No	Yes	No
CUL2	KIAA0100	-0.192	0.208	1.34319e-15	-7.99057	pos_neg	Yes	No	No	No	Yes	No
GIT1	KIAA0100	0.293	-0.064	5.55438e-13	7.211	appear	No	No	No	No	No	No
FBXL20	KIAA0100	0.005	0.326	5.0704e-11	-6.56885	disappear	No	No	No	No	No	No
RAD51C	KIAA0100	-0.282	0.094	3.74286e-14	-7.56963	appear	No	No	No	No	Yes	No
PNPO	KIAA0100	-0.044	0.288	1.9717e-11	-6.7081	disappear	No	No	No	No	No	No
CBX1	KIAA0100	-0.221	0.094	3.26023e-10	-6.28587	appear	No	No	No	No	No	No
ENO3	KIAA0100	0.122	-0.198	1.88883e-10	6.37012	neg_pos	No	No	No	No	No	No
CCDC47	KIAA0100	-0.058	0.291	1.79905e-12	-7.04923	disappear	No	No	No	No	No	No
DRG2	KIAA0100	0.088	-0.239	6.10366e-11	6.54118	disappear	No	No	No	No	Yes	No
SMARCD2	KIAA0100	0.162	-0.239	1.02954e-15	8.02328	neg_pos	No	No	No	No	Yes	No
SYNGR2	KIAA0100	0.131	-0.172	1.74619e-09	6.01981	neg_pos	Yes	No	No	No	No	No
CYTH1	KIAA0100	0.183	-0.159	9.94584e-12	6.80728	neg_pos	Yes	No	No	No	No	No
DHX58	KIAA0100	-0.166	-0.467	2.4911e-11	6.67389	weak	No	No	No	No	No	No
VAT1	KIAA0100	0.26	-0.098	6.90665e-13	7.18127	appear	Yes	No	No	No	No	No
RND2	KIAA0100	0.28	-0.033	2.62348e-10	6.31954	appear	No	No	No	No	Yes	No
PRKAR1A	KIAA0100	-0.186	0.163	3.66828e-12	-6.94941	pos_neg	Yes	No	No	No	Yes	No
MMD	KIAA0100	-0.131	0.178	8.16003e-10	-6.14178	pos_neg	Yes	No	No	No	Yes	No
MYH3	KIAA0100	0.234	-0.167	1.05584e-15	8.02019	neg_pos	No	No	No	No	No	No
TMEM33	KIAA0100	-0.209	0.108	2.67268e-10	-6.31667	appear	No	No	No	No	No	No
GABRA4	KIAA0100	-0.226	0.091	2.45237e-10	-6.32995	appear	No	No	Yes	No	No	No
OCIAD1	KIAA0100	-0.443	-0.144	6.955e-11	-6.52162	appear	Yes	No	No	No	Yes	No
MFSD10	KIAA0100	0.124	-0.223	4.33964e-12	6.92565	neg_pos	No	No	No	No	No	No
GLRB	KIAA0100	-0.174	0.129	1.74039e-09	-6.02035	appear	Yes	No	No	No	Yes	No
RAPGEF2	KIAA0100	-0.01	0.341	6.15354e-13	-7.19704	disappear	No	No	No	No	No	No
MTCH2	KIAA0100	-0.254	0.05	1.03836e-09	-6.1034	appear	Yes	No	No	No	No	No
SC5D	KIAA0100	-0.197	0.15	4.78499e-12	-6.91181	appear	No	No	No	No	No	No
EHD1	KIAA0100	0.188	-0.177	3.48112e-13	7.27434	neg_pos	No	No	No	No	No	No
KIAA1549L	KIAA0100	0.003	0.307	5.93472e-10	-6.19215	disappear	Yes	No	No	No	No	No
PDHX	KIAA0100	-0.306	0.054	2.99384e-13	-7.29467	appear	Yes	No	No	No	Yes	No
AIP	KIAA0100	0.008	-0.32	2.18602e-11	6.69303	disappear	No	No	No	No	No	No
TCIRG1	KIAA0100	0.226	-0.075	1.82723e-09	6.01246	appear	Yes	No	No	No	No	No
ATP5B	KIAA0100	-0.288	0.014	9.57206e-10	-6.11639	appear	Yes	No	No	No	No	No
SLC6A12	KIAA0100	0.261	-0.072	2.28882e-11	6.6863	appear	Yes	No	No	No	Yes	No
GPN3	KIAA0100	-0.263	0.049	3.52572e-10	-6.2737	appear	No	No	No	No	No	No
VPS29	KIAA0100	-0.339	0.069	9.00099e-17	-8.31727	appear	Yes	No	No	No	Yes	No
TBC1D30	KIAA0100	-0.116	0.199	3.59433e-10	-6.2707	disappear	Yes	No	No	No	No	No
NOP2	KIAA0100	0.213	-0.131	6.93525e-12	6.85898	appear	No	No	No	No	No	No
CHD4	KIAA0100	0.294	-0.011	6.15403e-10	6.18643	appear	No	No	No	No	Yes	No
UHRF1BP1L	KIAA0100	-0.117	0.202	2.12162e-10	-6.35227	disappear	Yes	No	No	No	No	No
GOLT1B	KIAA0100	-0.343	-0.017	1.95196e-11	-6.70957	appear	Yes	No	No	No	No	No
SERINC1	KIAA0100	-0.203	0.183	1.31998e-14	-7.70388	pos_neg	Yes	No	No	No	No	No
STK38	KIAA0100	0.209	-0.109	2.34882e-10	6.33661	appear	No	No	No	No	No	No
CAP2	KIAA0100	-0.242	0.119	5.14283e-13	-7.22147	appear	Yes	No	No	No	No	No
GPR63	KIAA0100	-0.026	0.323	1.12911e-12	-7.11378	disappear	No	No	No	No	No	No
CCNC	KIAA0100	-0.219	0.1	1.96807e-10	-6.36381	appear	No	No	No	No	Yes	No
SMAP1	KIAA0100	-0.253	0.104	8.48594e-13	-7.15307	appear	Yes	No	No	No	No	No
PEX7	KIAA0100	-0.283	0.038	9.02772e-11	-6.4824	appear	Yes	No	No	No	Yes	No
FIG4	KIAA0100	-0.214	0.12	2.74957e-11	-6.65939	appear	Yes	No	No	No	No	No
PHF1	KIAA0100	0.106	-0.319	7.29824e-18	8.61012	disappear	No	No	Yes	No	No	No
TFEB	KIAA0100	0.096	-0.241	1.56231e-11	6.74199	disappear	Yes	No	No	No	No	No
CCND3	KIAA0100	0.06	-0.266	5.57633e-11	6.55467	disappear	No	No	No	No	No	No
GLTSCR1L	KIAA0100	0.089	0.433	1.62126e-13	-7.37681	disappear	No	No	No	No	No	No
TMEM30A	KIAA0100	-0.179	0.126	1.34478e-09	-6.06195	appear	No	No	No	No	No	No
FBRSL1	KIAA0100	0.226	-0.08	9.86437e-10	6.11159	appear	No	No	No	No	No	No
ENPP5	KIAA0100	-0.166	0.154	2.00769e-10	-6.36075	pos_neg	Yes	No	No	No	No	No
HMGCS1	KIAA0100	-0.263	0.157	3.54777e-17	-8.42695	pos_neg	Yes	No	No	No	No	No
NNT	KIAA0100	-0.059	0.315	3.2041e-14	-7.5898	disappear	No	No	No	No	Yes	No
MRPS30	KIAA0100	-0.107	0.195	1.86549e-09	-6.00911	disappear	No	No	No	No	No	No
HMGCR	KIAA0100	-0.165	0.156	1.76082e-10	-6.38087	pos_neg	Yes	No	Yes	No	No	No
GABRG2	KIAA0100	-0.195	0.156	2.71196e-12	-6.9919	pos_neg	No	No	Yes	No	No	No
SUB1	KIAA0100	-0.337	0.008	1.56546e-12	-7.06856	appear	Yes	No	No	No	No	No
SKP1	KIAA0100	-0.234	0.187	3.54439e-17	-8.42707	pos_neg	Yes	No	No	No	No	No
NUP155	KIAA0100	-0.148	0.164	5.67355e-10	-6.19924	pos_neg	No	No	No	No	No	No
PPP2CA	KIAA0100	-0.283	0.036	1.17188e-10	-6.44293	appear	Yes	No	No	No	No	No
TRIM23	KIAA0100	-0.258	0.076	2.05344e-11	-6.70217	appear	No	No	No	No	Yes	No
TRAPPC13	KIAA0100	-0.207	0.098	1.22988e-09	-6.0763	appear	Yes	No	No	No	No	No
TTC33	KIAA0100	-0.153	0.164	2.97539e-10	-6.30006	pos_neg	No	No	No	No	No	No
CNTN3	KIAA0100	-0.037	0.302	6.32539e-12	-6.87212	disappear	No	No	No	No	No	No
CRBN	KIAA0100	-0.155	0.204	8.28191e-13	-7.15641	pos_neg	No	No	No	No	Yes	No
PDCD10	KIAA0100	-0.221	0.106	6.81236e-11	-6.52473	appear	No	No	No	No	No	No
FGF12	KIAA0100	-0.272	0.033	7.80269e-10	-6.14889	appear	Yes	No	No	No	Yes	No
C3orf14	KIAA0100	-0.259	0.064	8.83487e-11	-6.48565	appear	Yes	No	No	No	No	No
ATP6V1A	KIAA0100	-0.148	0.18	6.83857e-11	-6.52416	pos_neg	Yes	No	No	No	No	No
MRPL3	KIAA0100	-0.223	0.123	4.99763e-12	-6.90564	appear	Yes	No	No	No	Yes	No
ZBTB47	KIAA0100	0.236	-0.097	2.78696e-11	6.65741	appear	Yes	No	No	No	No	No
CLCN2	KIAA0100	0.264	-0.122	9.58379e-15	7.74466	appear	Yes	No	No	No	No	No
SPCS1	KIAA0100	-0.487	-0.168	9.09193e-13	-7.1436	strong	Yes	No	No	No	Yes	No
KANSL3	KIAA0100	0.324	0.024	7.73427e-10	6.15029	appear	No	No	No	No	No	No
PCSK4	KIAA0100	0.04	-0.273	2.82113e-10	6.3083	disappear	No	No	No	No	Yes	No
MOGS	KIAA0100	0.06	-0.243	1.27892e-09	6.07002	disappear	No	No	No	No	No	No
AUP1	KIAA0100	0.214	-0.199	1.48463e-16	8.25773	neg_pos	No	No	No	No	Yes	No
RTN4	KIAA0100	-0.211	0.108	2.04537e-10	-6.3579	appear	No	No	No	No	Yes	No
STAT1	KIAA0100	-0.14	0.165	1.37387e-09	-6.05851	pos_neg	Yes	No	No	No	Yes	No
ELMOD3	KIAA0100	0.291	-0.088	2.11195e-14	7.64362	appear	No	No	No	No	No	No
MOB4	KIAA0100	-0.318	0.044	1.85133e-13	-7.35912	appear	Yes	No	No	No	No	No
PLEKHB2	KIAA0100	-0.21	0.181	5.84719e-15	-7.8072	pos_neg	Yes	No	No	No	Yes	No
ORC4	KIAA0100	-0.203	0.133	2.18459e-11	-6.69312	appear	No	No	No	No	No	No
ARID3A	KIAA0100	0.16	-0.158	2.61431e-10	6.32008	neg_pos	No	No	No	No	Yes	No
FARSB	KIAA0100	-0.4	-0.091	5.7482e-11	-6.55014	appear	Yes	No	No	No	No	No
FAM20B	KIAA0100	-0.051	0.275	5.09515e-11	-6.56813	disappear	No	No	No	No	No	No
WRAP73	KIAA0100	0.297	-0.028	4.50794e-11	6.58634	appear	No	No	No	No	No	No
ATP5F1	KIAA0100	-0.206	0.123	5.5837e-11	-6.55448	appear	Yes	No	No	No	Yes	No
DLEU2L	KIAA0100	-0.007	0.307	1.66739e-10	-6.38922	disappear	No	No	No	No	No	No
FBXO2	KIAA0100	0.325	-0.041	9.07347e-14	7.45373	appear	No	No	Yes	No	No	No
MAD2L2	KIAA0100	-0.018	-0.338	4.75507e-11	6.57841	disappear	No	No	No	No	No	No
DNAJC6	KIAA0100	-0.172	0.222	3.48484e-15	-7.87219	pos_neg	No	No	No	No	No	No
MIIP	KIAA0100	-0.013	-0.379	2.86473e-14	7.60429	disappear	No	No	No	No	No	No
UCHL5	KIAA0100	-0.26	0.091	1.89382e-12	-7.04209	appear	Yes	No	No	No	Yes	No
BCAS2	KIAA0100	-0.428	-0.085	2.21239e-13	-7.33529	appear	Yes	No	No	No	No	No
ZBTB17	KIAA0100	0.14	-0.289	5.66894e-18	8.63904	neg_pos	No	No	No	No	No	No
AKT3	KIAA0100	-0.088	0.233	1.39931e-10	-6.41597	disappear	No	No	No	No	No	No
KDM5B	KIAA0100	0.105	0.42	1.52637e-11	-6.74537	disappear	No	No	No	No	No	No
P3H1	KIAA0100	0.147	-0.188	2.60759e-11	6.66718	neg_pos	No	No	No	No	No	No
B4GALT2	KIAA0100	0.099	-0.215	3.82049e-10	6.26119	disappear	No	No	No	No	No	No
BLZF1	KIAA0100	-0.152	0.171	1.34669e-10	-6.4218	pos_neg	No	No	No	No	No	No
DIEXF	KIAA0100	-0.129	0.213	9.17442e-12	-6.81889	pos_neg	No	No	No	No	No	No
PLPPR5	KIAA0100	-0.314	0.052	1.0896e-13	-7.42956	appear	Yes	No	No	No	No	No
PLPPR4	KIAA0100	-0.129	0.239	1.85486e-13	-7.35886	pos_neg	Yes	No	No	No	No	No
STMN1	KIAA0100	-0.341	-0.001	2.94622e-12	-6.98027	appear	Yes	No	No	No	Yes	No
RPS6KA1	KIAA0100	0.166	-0.163	6.04279e-11	6.54268	neg_pos	Yes	No	No	No	Yes	No
NENF	KIAA0100	-0.306	-0.591	8.38602e-13	7.15469	weak	No	No	No	No	No	No
CENPF	KIAA0100	-0.168	0.135	1.75622e-09	-6.01889	appear	No	No	No	No	No	No
RCN2	KIAA0100	-0.139	0.178	2.93153e-10	-6.30236	pos_neg	Yes	No	No	No	Yes	No
STK11	KIAA0100	0.136	-0.251	9.12853e-15	7.75084	neg_pos	No	No	Yes	No	No	No
KPTN	KIAA0100	0.312	-0.045	4.24219e-13	7.2476	appear	No	No	No	No	No	No
FASTKD2	KIAA0100	0.015	0.327	1.6178e-10	-6.39383	disappear	No	No	No	No	Yes	No
B4GALT6	KIAA0100	-0.293	0.011	7.05406e-10	-6.16487	appear	No	No	No	No	No	No
FILIP1	KIAA0100	-0.249	0.062	4.50531e-10	-6.23543	appear	No	No	No	No	No	No
CNR1	KIAA0100	-0.123	0.191	4.19057e-10	-6.24676	pos_neg	Yes	No	Yes	No	Yes	No
SGIP1	KIAA0100	-0.222	0.123	5.78235e-12	-6.88491	appear	Yes	No	No	No	Yes	No
SLC16A7	KIAA0100	-0.177	0.133	7.20378e-10	-6.16155	appear	No	No	No	No	No	No
ARMC2	KIAA0100	0.065	0.371	1.61234e-10	-6.39435	disappear	No	No	No	No	No	No
OLFM3	KIAA0100	-0.183	0.158	1.14433e-11	-6.78707	pos_neg	Yes	No	No	No	No	No
HS1BP3	KIAA0100	0.275	-0.074	2.16905e-12	7.02316	appear	No	No	No	No	No	No
RAD23B	KIAA0100	-0.138	0.183	1.72394e-10	-6.38411	pos_neg	Yes	No	No	No	No	No
FAM206A	KIAA0100	-0.35	0.031	5.60902e-15	-7.81244	appear	No	No	No	No	No	No
WDR34	KIAA0100	0.143	-0.225	2.00646e-13	7.34837	neg_pos	No	No	No	No	No	No
PHF19	KIAA0100	0.216	-0.091	9.19607e-10	6.12277	appear	Yes	No	No	No	Yes	No
C19orf25	KIAA0100	0.085	-0.292	2.83597e-14	7.60559	disappear	No	No	No	No	No	No
PGF	KIAA0100	0.141	-0.199	1.27328e-11	6.77164	neg_pos	No	No	No	No	No	No
IFI27L2	KIAA0100	-0.048	-0.367	3.15433e-11	6.63918	disappear	No	No	No	No	No	No
PPP4R4	KIAA0100	-0.112	0.227	1.29793e-11	-6.76887	disappear	Yes	No	No	No	No	No
FAM98A	KIAA0100	-0.126	0.183	8.07496e-10	-6.14345	pos_neg	No	No	No	No	No	No
LGALSL	KIAA0100	-0.338	-0.009	1.42054e-11	-6.7558	appear	Yes	No	No	No	No	No
MXI1	KIAA0100	0.159	-0.172	4.59606e-11	6.58347	neg_pos	No	No	No	No	No	No
GRIA2	KIAA0100	-0.059	0.258	1.94487e-10	-6.36563	disappear	Yes	No	No	No	No	No
PCMT1	KIAA0100	-0.191	0.153	7.41294e-12	-6.84946	pos_neg	Yes	No	No	No	No	No
WDR55	KIAA0100	0.303	-0.016	9.19147e-11	6.47968	appear	No	No	No	No	No	No
SEC16B	KIAA0100	-0.128	0.19	2.50919e-10	-6.32642	pos_neg	No	No	No	No	No	No
NUDCD1	KIAA0100	-0.146	0.192	1.71043e-11	-6.72882	pos_neg	No	No	No	No	No	No
PAIP2	KIAA0100	-0.189	0.275	1.03911e-20	-9.33198	pos_neg	Yes	No	No	No	Yes	No
ARL1	KIAA0100	-0.297	0.087	8.9615e-15	-7.75319	appear	Yes	No	No	No	No	No
SORBS3	KIAA0100	0.124	-0.203	7.37672e-11	6.51279	neg_pos	No	No	Yes	No	Yes	No
RNF2	KIAA0100	-0.217	0.087	1.32781e-09	-6.064	appear	Yes	No	No	No	No	No
KHDRBS1	KIAA0100	-0.22	0.095	3.27769e-10	-6.28504	appear	No	No	No	No	No	No
SLITRK3	KIAA0100	-0.1	0.226	7.5684e-11	-6.50894	disappear	No	No	No	No	No	No
ACVR2A	KIAA0100	-0.241	0.111	1.91161e-12	-7.04078	appear	No	No	No	No	Yes	No
KIAA1191	KIAA0100	-0.201	0.106	9.82461e-10	-6.11223	appear	No	No	No	No	No	No
ZNF205	KIAA0100	0.161	-0.337	4.91783e-24	10.1114	neg_pos	No	No	No	No	No	No
KIAA0087	KIAA0100	-0.075	0.249	8.42444e-11	-6.49282	disappear	No	No	No	No	No	No
KLHL7	KIAA0100	-0.241	0.123	3.32489e-13	-7.28054	appear	No	No	No	No	No	No
NXPH1	KIAA0100	-0.221	0.134	1.39452e-12	-7.08459	appear	Yes	No	No	No	Yes	No
CISD1	KIAA0100	-0.276	0.058	1.72241e-11	-6.72781	appear	Yes	No	No	No	No	No
ECD	KIAA0100	-0.148	0.174	1.53258e-10	-6.4021	pos_neg	No	No	No	No	No	No
RNF11	KIAA0100	-0.268	0.04	5.57521e-10	-6.20199	appear	No	No	No	No	Yes	No
DDX39A	KIAA0100	0.239	-0.232	3.10619e-21	9.4591	neg_pos	No	No	No	No	No	No
PKN1	KIAA0100	0.125	-0.331	2.16226e-20	9.25401	neg_pos	No	No	No	No	Yes	No
WDR83	KIAA0100	0.11	-0.214	1.04915e-10	6.45969	disappear	No	No	No	No	No	No
GIPC1	KIAA0100	-0.07	-0.376	1.45643e-10	6.40987	disappear	No	No	No	No	No	No
SPRYD7	KIAA0100	-0.431	-0.153	1.46677e-09	-6.04798	strong	Yes	No	No	No	No	No
IL13RA2	KIAA0100	-0.186	0.136	1.50223e-10	-6.40515	appear	No	No	No	No	Yes	No
MXD4	KIAA0100	0.217	-0.126	7.83994e-12	6.84144	appear	Yes	No	No	No	No	No
ACSL3	KIAA0100	-0.165	0.173	1.75354e-11	-6.7252	pos_neg	No	No	No	No	Yes	No
ENKD1	KIAA0100	-0.013	-0.379	2.86473e-14	7.60429	disappear	No	No	No	No	No	No
PLCG1	KIAA0100	0.51	0.238	2.83809e-10	6.30737	strong	Yes	No	No	No	No	No
RAB22A	KIAA0100	-0.14	0.19	5.12655e-11	-6.56721	pos_neg	No	No	No	No	No	No
SERPINB6	KIAA0100	0.08	-0.226	9.86437e-10	6.11159	disappear	Yes	No	No	No	No	No
ABCC10	KIAA0100	0.277	-0.044	9.6371e-11	6.47254	appear	No	No	No	No	No	No
ZNF391	KIAA0100	-0.064	0.251	2.6662e-10	-6.31704	disappear	No	No	No	No	No	No
GLO1	KIAA0100	-0.301	0.012	2.05092e-10	-6.35748	appear	Yes	No	No	No	Yes	No
NUP153	KIAA0100	0.099	0.403	1.03644e-10	-6.46154	disappear	No	No	No	No	No	No
EEF1E1	KIAA0100	-0.321	-0.018	5.55397e-10	-6.20259	appear	Yes	No	No	No	Yes	No
MT2A	KIAA0100	0.16	-0.161	1.76235e-10	6.38074	neg_pos	No	No	No	No	Yes	No
TRIP10	KIAA0100	0.178	-0.161	1.52098e-11	6.74588	neg_pos	Yes	No	No	No	Yes	No
GPR108	KIAA0100	0.135	-0.315	8.83363e-20	9.10243	neg_pos	Yes	No	No	No	No	No
VASP	KIAA0100	0.147	-0.177	1.17174e-10	6.44295	neg_pos	No	No	No	No	No	No
CENPB	KIAA0100	0.095	-0.26	1.06683e-12	7.1216	disappear	No	No	No	No	No	No
RBCK1	KIAA0100	0.157	-0.201	9.66773e-13	7.13516	neg_pos	Yes	No	No	No	Yes	No
FLRT3	KIAA0100	-0.175	0.145	1.99134e-10	-6.36201	appear	No	No	No	No	No	No
MKKS	KIAA0100	-0.178	0.134	5.57653e-10	-6.20196	appear	Yes	No	No	No	Yes	No
DSTN	KIAA0100	-0.256	0.065	1.17812e-10	-6.44212	appear	Yes	No	No	No	Yes	No
ARMCX5	KIAA0100	-0.274	0.07	4.43383e-12	-6.92261	appear	Yes	No	No	No	No	No
ERGIC3	KIAA0100	-0.139	-0.44	5.80261e-11	6.54874	weak	No	No	No	No	No	No
GRPR	KIAA0100	-0.119	0.196	3.6308e-10	-6.26913	disappear	No	No	No	No	No	No
XRCC3	KIAA0100	0.29	-0.045	1.28026e-11	6.77085	appear	Yes	No	No	No	No	No
F10	KIAA0100	0.2	-0.133	3.32286e-11	6.6315	appear	No	No	No	No	No	No
RBM42	KIAA0100	-0.147	-0.429	9.32352e-10	6.12058	weak	No	No	No	No	No	No
FRMD8	KIAA0100	0.166	-0.177	8.68463e-12	6.82677	neg_pos	Yes	No	No	No	No	No
IRF3	KIAA0100	0.047	-0.311	3.72287e-13	7.26527	disappear	No	No	No	No	Yes	No
TRMT5	KIAA0100	-0.102	0.203	1.25045e-09	-6.07364	disappear	No	No	No	No	No	No
OMG	KIAA0100	-0.22	0.1	1.71941e-10	-6.38452	appear	No	No	No	No	No	No
MAP2K2	KIAA0100	-0.025	-0.324	8.7565e-10	6.13057	disappear	No	No	No	No	No	No
HNRNPH2	KIAA0100	-0.386	0.026	1.40728e-17	-8.53453	appear	Yes	No	No	No	No	No
TMEM35	KIAA0100	-0.208	0.096	1.38593e-09	-6.0571	appear	Yes	No	No	No	No	No
CPSF3L	KIAA0100	0.185	-0.186	1.39831e-13	7.39649	neg_pos	No	No	No	No	No	No
TRAF2	KIAA0100	0.216	-0.111	6.98565e-11	6.52096	appear	No	No	No	No	Yes	No
YEATS4	KIAA0100	-0.287	0.016	8.55208e-10	-6.13433	appear	Yes	No	No	No	No	No
GFER	KIAA0100	-0.022	-0.322	7.96029e-10	6.14572	disappear	No	No	No	No	No	No
YWHAH	KIAA0100	-0.136	0.254	5.54076e-15	-7.81399	pos_neg	Yes	No	No	No	No	No
ATF4	KIAA0100	0.116	-0.232	3.58264e-12	6.95274	disappear	No	No	No	No	No	No
MPST	KIAA0100	0.2	-0.174	8.71369e-14	7.45907	neg_pos	Yes	No	No	No	No	No
DNAJB9	KIAA0100	-0.192	0.128	1.92359e-10	-6.36732	appear	Yes	No	No	No	No	No
SMO	KIAA0100	0.255	-0.091	4.01763e-12	6.93656	appear	Yes	No	No	No	No	No
NDUFA5	KIAA0100	-0.386	-0.066	1.82243e-11	-6.71958	appear	Yes	No	Yes	No	No	No
MTX2	KIAA0100	-0.342	-0.034	2.12502e-10	-6.35202	appear	Yes	No	No	No	Yes	No
ARPP19	KIAA0100	-0.211	0.101	5.02151e-10	-6.21843	appear	No	No	No	No	No	No
KRI1	KIAA0100	0.111	-0.223	2.63068e-11	6.66589	disappear	No	No	No	No	No	No
PARP2	KIAA0100	-0.337	-0.038	7.19537e-10	-6.16173	appear	Yes	No	No	No	No	No
REEP5	KIAA0100	-0.296	0.043	6.85225e-12	-6.8607	appear	Yes	No	No	No	No	No
ITFG1	KIAA0100	-0.237	0.103	1.06293e-11	-6.79771	appear	Yes	No	No	No	Yes	No
QRICH2	KIAA0100	0.334	0.026	2.42269e-10	6.33183	appear	No	No	No	No	No	No
FGF13	KIAA0100	-0.199	0.112	5.98456e-10	-6.19084	appear	Yes	No	No	No	Yes	No
TMEM8A	KIAA0100	0.309	-0.051	2.86309e-13	7.30068	appear	Yes	No	No	No	No	No
ABHD17A	KIAA0100	0.085	-0.255	9.27017e-12	6.8174	disappear	No	No	No	No	No	No
GADD45G	KIAA0100	0.008	-0.355	7.92702e-14	7.47153	disappear	No	No	No	No	No	No
SLC27A1	KIAA0100	0.184	-0.153	1.99359e-11	6.70649	neg_pos	Yes	No	No	No	No	No
COLGALT1	KIAA0100	0.357	0.056	3.99236e-10	6.25433	appear	Yes	No	No	No	No	No
PGLS	KIAA0100	0.025	-0.277	1.07626e-09	6.09767	disappear	No	No	No	No	No	No
ACSBG2	KIAA0100	0.09	-0.224	3.64378e-10	6.26857	disappear	No	No	No	No	No	No
ACTN4	KIAA0100	0.26	-0.05	4.66448e-10	6.23	appear	No	No	No	No	Yes	No
PGPEP1	KIAA0100	0.196	-0.132	6.60314e-11	6.52941	appear	No	No	No	No	No	No
JUND	KIAA0100	0.075	-0.238	3.79121e-10	6.26239	disappear	No	No	No	No	Yes	No
UBAC1	KIAA0100	0.149	-0.278	9.12643e-18	8.58446	neg_pos	No	No	No	No	No	No
ZBTB46	KIAA0100	0.24	-0.113	1.66765e-12	7.05978	appear	No	No	No	No	No	No
ATXN10	KIAA0100	-0.173	0.236	2.75357e-16	-8.18366	pos_neg	No	No	No	No	Yes	No
PAK4	KIAA0100	0.191	-0.19	2.94377e-14	7.60077	neg_pos	Yes	No	No	No	Yes	No
UCK1	KIAA0100	0.039	-0.288	3.85869e-11	6.6094	disappear	No	No	No	No	Yes	No
TRIM28	KIAA0100	0.112	-0.203	3.54205e-10	6.27298	disappear	No	No	No	No	No	No
ATG4D	KIAA0100	-0.052	-0.382	5.05663e-12	6.90398	disappear	No	No	No	No	No	No
HIP1R	KIAA0100	0.269	-0.043	3.33277e-10	6.28245	appear	Yes	No	No	No	No	No
EIF3G	KIAA0100	0.076	-0.246	1.12099e-10	6.44966	disappear	No	No	No	No	No	No
LRP3	KIAA0100	0.261	-0.076	1.32796e-11	6.76556	appear	No	No	Yes	No	No	No
C12orf65	KIAA0100	0.057	-0.321	1.56883e-14	7.68179	disappear	No	No	No	No	No	No
ACSS2	KIAA0100	0.048	-0.271	1.33006e-10	6.42369	disappear	No	No	No	No	Yes	No
ARHGEF9	KIAA0100	-0.155	0.215	1.54618e-13	-7.38312	pos_neg	Yes	No	No	No	No	No
PPT1	KIAA0100	-0.173	0.205	4.64623e-14	-7.54149	pos_neg	Yes	No	No	No	No	No
RLIM	KIAA0100	-0.234	0.106	1.08392e-11	-6.79489	appear	Yes	No	No	No	No	No
NR1H2	KIAA0100	0.077	-0.264	7.44342e-12	6.84887	disappear	No	No	Yes	No	Yes	No
LRRC4B	KIAA0100	0.174	-0.154	6.88733e-11	6.52309	neg_pos	No	No	No	No	No	No
MGAT1	KIAA0100	0.304	-0.066	6.96405e-14	7.48855	appear	Yes	No	No	No	Yes	No
NDFIP1	KIAA0100	-0.322	0.126	1.13142e-19	-9.07551	appear	Yes	No	No	No	No	No
THOC6	KIAA0100	0.019	-0.313	1.41332e-11	6.75653	disappear	No	No	No	No	No	No
TRAF7	KIAA0100	0.211	-0.167	4.58153e-14	7.54332	neg_pos	No	No	No	No	No	No
STARD3	KIAA0100	0.28	-0.075	8.69514e-13	7.14973	appear	Yes	No	No	No	Yes	No
PRKAB2	KIAA0100	-0.183	0.15	3.45856e-11	-6.62559	appear	No	No	No	No	No	No
ACTR10	KIAA0100	-0.378	-0.021	1.13983e-13	-7.4236	appear	Yes	No	No	No	Yes	No
RFX1	KIAA0100	0.23	-0.081	5.14656e-10	6.21457	appear	No	No	No	No	Yes	No
RAF1	KIAA0100	0.48	0.099	6.91097e-17	8.34854	appear	No	No	No	No	No	No
IMMT	KIAA0100	-0.221	0.214	3.00447e-18	-8.71129	pos_neg	Yes	No	No	No	No	No
RAMP1	KIAA0100	0.165	-0.213	4.55567e-14	7.54406	neg_pos	Yes	No	No	No	No	No
RAN	KIAA0100	-0.216	0.159	7.17625e-14	-7.48461	pos_neg	Yes	No	Yes	No	Yes	No
INPP5K	KIAA0100	0.16	-0.24	1.20707e-15	8.00373	neg_pos	No	No	No	No	No	No
LANCL2	KIAA0100	-0.154	0.149	1.77436e-09	-6.01722	appear	Yes	No	No	No	Yes	No
MTSS1L	KIAA0100	0.333	0.015	6.7317e-11	6.52652	appear	Yes	No	No	No	No	No
PCED1A	KIAA0100	0.194	-0.185	4.0294e-14	7.56004	neg_pos	No	No	No	No	No	No
SYT11	KIAA0100	-0.058	0.311	7.28454e-14	-7.48264	disappear	No	No	No	No	Yes	No
MUTYH	KIAA0100	0.202	-0.172	8.68443e-14	7.45951	neg_pos	No	No	No	No	No	No
RBM38	KIAA0100	0.19	-0.213	8.09469e-16	8.05276	neg_pos	Yes	No	No	No	No	No
SERINC3	KIAA0100	-0.228	0.151	3.68063e-14	-7.57181	pos_neg	No	No	No	No	Yes	No
DCTN4	KIAA0100	-0.186	0.128	4.24599e-10	-6.24471	appear	No	No	No	No	No	No
DCLK1	KIAA0100	-0.121	0.203	1.09822e-10	-6.45277	pos_neg	Yes	No	No	No	No	No
COG6	KIAA0100	-0.138	0.216	1.64793e-12	-7.06143	pos_neg	No	No	No	No	Yes	No
RNF128	KIAA0100	-0.268	0.031	1.6972e-09	-6.02442	appear	No	No	No	No	No	No
SUV420H2	KIAA0100	0.155	-0.203	9.6191e-13	7.13585	neg_pos	No	No	No	No	No	No
RTN3	KIAA0100	-0.174	0.157	4.58966e-11	-6.58367	pos_neg	Yes	No	Yes	No	Yes	No
LARGE	KIAA0100	0.183	0.477	4.64444e-11	-6.58191	weak	No	No	No	No	No	No
KRAS	KIAA0100	-0.226	0.129	1.36023e-12	-7.08804	appear	Yes	No	No	No	No	No
SARAF	KIAA0100	-0.192	0.225	7.30129e-17	-8.34205	pos_neg	Yes	No	No	No	No	No
TTC9	KIAA0100	-0.074	0.23	1.23375e-09	-6.07579	disappear	Yes	No	No	No	No	No
CHL1	KIAA0100	-0.099	0.216	3.34555e-10	-6.28186	disappear	Yes	No	Yes	No	Yes	No
NAPG	KIAA0100	-0.159	0.16	2.2933e-10	-6.34029	pos_neg	Yes	No	No	No	Yes	No
LDHA	KIAA0100	-0.135	0.191	8.74269e-11	-6.48723	pos_neg	Yes	No	No	No	No	No
TIMM17A	KIAA0100	-0.26	0.063	8.75651e-11	-6.487	appear	Yes	No	No	No	Yes	No
KIAA1468	KIAA0100	-0.084	0.25	2.19667e-11	-6.69232	disappear	No	No	No	No	No	No
FBXO18	KIAA0100	0.411	0.069	4.29552e-13	7.24591	appear	No	No	No	No	Yes	No
DDB2	KIAA0100	0.131	-0.185	3.29073e-10	6.28442	neg_pos	No	No	No	No	No	No
PHC2	KIAA0100	0.095	-0.247	7.4982e-12	6.84782	disappear	No	No	No	No	No	No
BTF3L4	KIAA0100	-0.388	0.038	1.16942e-18	-8.8176	appear	Yes	No	No	No	Yes	No
CARS2	KIAA0100	0.301	-0.056	4.98605e-13	7.22568	appear	No	No	No	No	No	No
ARHGAP32	KIAA0100	-0.008	0.314	5.324e-11	-6.56158	disappear	No	No	No	No	No	No
UBQLN1	KIAA0100	-0.122	0.245	2.06834e-13	-7.3443	pos_neg	No	No	Yes	No	Yes	No
ISCA1	KIAA0100	-0.185	0.141	8.86161e-11	-6.4852	appear	Yes	No	No	No	Yes	No
RINT1	KIAA0100	-0.214	0.17	1.77334e-14	-7.66608	pos_neg	No	No	No	No	No	No
ADGRB3	KIAA0100	-0.107	0.295	5.15175e-16	-8.10786	disappear	No	No	No	No	No	No
EPHA7	KIAA0100	-0.15	0.157	1.0743e-09	-6.09796	pos_neg	No	No	No	No	No	No
AKIRIN2	KIAA0100	-0.167	0.19	1.14252e-12	-7.11215	pos_neg	No	No	No	No	No	No
ORC3	KIAA0100	-0.281	0.074	8.59607e-13	-7.1513	appear	No	No	No	No	No	No
RDH5	KIAA0100	0.132	-0.196	6.60314e-11	6.52941	neg_pos	No	No	No	No	No	No
CDK4	KIAA0100	0.08	-0.25	3.76714e-11	6.61296	disappear	No	No	No	No	No	No
FHOD1	KIAA0100	0.251	-0.071	1.07782e-10	6.45561	appear	No	No	No	No	No	No
CAB39	KIAA0100	-0.099	0.206	1.23514e-09	-6.07561	disappear	No	No	No	No	No	No
ALDH1L2	KIAA0100	-0.033	0.328	1.81118e-13	-7.36204	disappear	No	No	No	No	No	No
SCYL2	KIAA0100	-0.163	0.158	1.76189e-10	-6.38078	pos_neg	No	No	No	No	No	No
VILL	KIAA0100	0.26	-0.05	4.66448e-10	6.23	appear	No	No	No	No	No	No
CKAP2	KIAA0100	-0.15	0.184	3.01194e-11	-6.64599	pos_neg	No	No	No	No	Yes	No
SUCLA2	KIAA0100	-0.184	0.198	2.50524e-14	-7.62161	pos_neg	Yes	No	Yes	No	Yes	No
LMO7	KIAA0100	-0.116	0.206	1.41251e-10	-6.41454	disappear	No	No	No	No	No	No
CHST12	KIAA0100	0.258	-0.092	2.22324e-12	7.01971	appear	No	No	No	No	No	No
DGKB	KIAA0100	-0.232	0.161	3.93411e-15	-7.85701	pos_neg	Yes	No	No	No	Yes	No
DDX56	KIAA0100	0.157	-0.217	8.33886e-14	7.46486	neg_pos	No	No	No	No	Yes	No
RSAD1	KIAA0100	0.176	-0.128	1.5319e-09	6.04097	appear	No	No	No	No	Yes	No
STAM	KIAA0100	-0.275	0.124	1.07113e-15	-8.01842	appear	Yes	No	No	No	Yes	No
CDK9	KIAA0100	0.159	-0.166	1.03496e-10	6.46175	neg_pos	No	No	No	No	No	No
FAM129B	KIAA0100	0.23	-0.173	7.71516e-16	8.05863	neg_pos	Yes	No	No	No	No	No
STXBP1	KIAA0100	-0.024	0.297	7.64292e-11	-6.50747	disappear	Yes	No	No	No	No	No
DPM2	KIAA0100	-0.057	-0.407	1.48311e-13	7.38866	disappear	No	No	No	No	No	No
IL33	KIAA0100	-0.224	0.103	6.70295e-11	-6.52716	appear	No	No	No	No	No	No
PLAA	KIAA0100	-0.268	0.123	4.17728e-15	-7.84949	appear	Yes	No	No	No	Yes	No
RNF38	KIAA0100	-0.045	0.27	2.25059e-10	-6.34319	disappear	No	No	No	No	No	No
KLC4	KIAA0100	0.122	-0.206	6.38346e-11	6.53447	neg_pos	No	No	No	No	No	No
ZSCAN9	KIAA0100	-0.02	-0.335	9.65112e-11	6.47232	disappear	No	No	No	No	No	No
KIAA0319	KIAA0100	-0.16	0.19	3.16004e-12	-6.97042	pos_neg	Yes	No	No	No	No	No
NRM	KIAA0100	-0.038	-0.34	4.70923e-10	6.2285	disappear	No	No	No	No	No	No
MRPL15	KIAA0100	-0.318	0.066	6.49326e-15	-7.79398	appear	Yes	No	No	No	No	No
ARHGAP20	KIAA0100	-0.053	0.328	8.70292e-15	-7.7569	disappear	Yes	No	Yes	No	Yes	No
MAP2K5	KIAA0100	-0.196	0.123	2.16549e-10	-6.34912	appear	No	No	No	No	No	No
EPT1	KIAA0100	-0.177	0.147	1.17174e-10	-6.44295	appear	No	No	No	No	No	No
RAB1A	KIAA0100	-0.18	0.142	1.51973e-10	-6.40338	appear	Yes	No	No	No	Yes	No
ACTR2	KIAA0100	-0.2	0.269	4.11704e-21	-9.42959	pos_neg	Yes	No	No	No	No	No
PREPL	KIAA0100	-0.23	0.08	5.83831e-10	-6.19474	appear	Yes	No	No	No	No	No
EMILIN1	KIAA0100	0.139	-0.179	2.57013e-10	6.32271	neg_pos	No	No	No	No	No	No
STAMBPL1	KIAA0100	-0.161	0.199	7.23229e-13	-7.17497	pos_neg	Yes	No	No	No	No	No
ATAD1	KIAA0100	-0.221	0.159	3.24695e-14	-7.58807	pos_neg	Yes	No	No	No	Yes	No
ARL3	KIAA0100	-0.329	0.034	1.32282e-13	-7.40386	appear	No	No	No	No	No	No
ANXA7	KIAA0100	-0.343	-0.031	1.24676e-10	-6.43353	appear	Yes	No	No	No	Yes	No
MDH1B	KIAA0100	-0.207	0.098	1.22988e-09	-6.0763	appear	Yes	No	No	No	No	No
OLA1	KIAA0100	-0.301	0.046	2.09357e-12	-7.02811	appear	Yes	No	No	No	No	No
ABI2	KIAA0100	-0.159	0.191	3.15493e-12	-6.97064	pos_neg	Yes	No	No	No	Yes	No
CILP	KIAA0100	0.172	-0.172	7.54885e-12	6.84686	neg_pos	No	No	No	No	No	No
COPS4	KIAA0100	-0.213	0.185	1.85548e-15	-7.95064	pos_neg	Yes	No	No	No	Yes	No
BBS7	KIAA0100	-0.214	0.096	6.37576e-10	-6.18085	appear	Yes	No	No	No	Yes	No
G3BP2	KIAA0100	-0.174	0.204	4.65509e-14	-7.54124	pos_neg	Yes	No	No	No	Yes	No
CDKL2	KIAA0100	-0.181	0.188	1.89822e-13	-7.35578	pos_neg	No	No	No	No	No	No
SEC24B	KIAA0100	0.058	0.36	3.3291e-10	-6.28262	disappear	No	No	No	No	No	No
RGS3	KIAA0100	0.175	-0.143	2.58599e-10	6.32176	appear	Yes	No	No	No	No	No
GUCD1	KIAA0100	0.12	-0.307	6.27516e-18	8.62742	disappear	No	No	No	No	No	No
GABARAPL1	KIAA0100	-0.196	0.106	1.85909e-09	-6.00966	appear	Yes	No	No	No	No	No
ETNK1	KIAA0100	-0.208	0.149	1.09749e-12	-7.11769	appear	No	No	No	No	No	No
PPFIA2	KIAA0100	-0.218	0.129	4.44615e-12	-6.92222	appear	Yes	No	No	No	No	No
MTMR6	KIAA0100	-0.289	0.033	7.39049e-11	-6.51251	appear	No	No	No	No	No	No
NPFF	KIAA0100	0.179	-0.187	2.99503e-13	7.29462	neg_pos	No	No	No	No	No	No
ESD	KIAA0100	-0.235	0.065	1.95214e-09	-6.00174	appear	No	No	No	No	No	No
VPS37B	KIAA0100	0.126	-0.226	2.09594e-12	7.02795	neg_pos	No	No	No	No	No	No
SSTR1	KIAA0100	-0.042	0.309	1.05644e-12	-7.12295	disappear	Yes	No	No	No	No	No
FITM1	KIAA0100	-0.062	-0.371	1.09148e-10	6.4537	disappear	No	No	No	No	No	No
RTN1	KIAA0100	-0.186	0.223	2.88732e-16	-8.17794	pos_neg	Yes	No	No	No	Yes	No
JDP2	KIAA0100	0.292	-0.008	1.17075e-09	6.0842	appear	No	No	No	No	Yes	No
SERF2	KIAA0100	0.058	-0.266	7.2629e-11	6.51513	disappear	Yes	No	No	No	No	No
CDAN1	KIAA0100	0.34	0.015	2.35587e-11	6.68207	appear	No	No	No	No	Yes	No
PSTPIP1	KIAA0100	0.135	-0.226	5.66242e-13	7.20837	neg_pos	No	No	No	No	No	No
NEIL1	KIAA0100	0.283	-0.059	5.3034e-12	6.89721	appear	No	No	No	No	Yes	No
CELF6	KIAA0100	-0.061	0.241	1.46712e-09	-6.04794	disappear	No	No	No	No	No	No
UNC45A	KIAA0100	0.29	-0.043	1.6808e-11	6.73136	appear	No	No	No	No	No	No
FURIN	KIAA0100	0.271	-0.053	6.91561e-11	6.52248	appear	No	No	No	No	No	No
FTO	KIAA0100	-0.027	0.305	1.58413e-11	-6.73998	disappear	No	No	No	No	No	No
UQCRC2	KIAA0100	-0.261	0.164	1.51198e-17	-8.52623	pos_neg	Yes	No	No	No	Yes	No
ARHGAP17	KIAA0100	0.245	-0.109	1.39386e-12	7.08466	appear	Yes	No	No	No	No	No
MAP1LC3B	KIAA0100	-0.286	0.117	4.90907e-16	-8.11373	appear	No	No	No	No	No	No
CLTC	KIAA0100	-0.039	0.266	8.26147e-10	-6.13982	disappear	Yes	No	No	No	No	No
WRAP53	KIAA0100	-0.085	-0.46	4.62824e-16	8.12088	disappear	No	No	No	No	No	No
SAT2	KIAA0100	0.029	-0.347	1.30123e-14	7.70571	disappear	No	No	No	No	No	No
TRIM65	KIAA0100	0.162	-0.215	5.28738e-14	7.52462	neg_pos	No	No	No	No	No	No
CEP131	KIAA0100	0.03	-0.294	5.34432e-11	6.56101	disappear	No	No	No	No	No	No
WDR45B	KIAA0100	0.088	-0.232	1.60405e-10	6.39514	disappear	No	No	No	No	No	No
P3H4	KIAA0100	0.165	-0.204	1.85787e-13	7.35864	neg_pos	No	No	No	No	No	No
FAM134C	KIAA0100	0.107	-0.221	5.96297e-11	6.54466	disappear	No	No	No	No	No	No
SAMD1	KIAA0100	0.151	-0.233	1.64304e-14	7.67587	neg_pos	Yes	No	No	No	No	No
MVB12A	KIAA0100	0.079	-0.256	1.82414e-11	6.71945	disappear	No	No	No	No	No	No
SH3GL1	KIAA0100	0.067	-0.24	7.95898e-10	6.14574	disappear	No	No	No	No	No	No
DPP9	KIAA0100	0.26	-0.073	2.30971e-11	6.68497	appear	No	No	No	No	Yes	No
APP	KIAA0100	-0.109	0.228	1.69894e-11	-6.7298	disappear	Yes	No	Yes	No	No	No
AKT1	KIAA0100	0.286	-0.131	4.70193e-17	8.39392	appear	No	No	No	No	Yes	No
RNPEPL1	KIAA0100	0.221	-0.179	1.30849e-15	7.99379	neg_pos	Yes	No	No	No	No	No
CAPN10	KIAA0100	0.22	-0.169	7.85679e-15	7.76987	neg_pos	No	No	No	No	No	No
ZNF787	KIAA0100	0.127	-0.331	1.48517e-20	9.29406	neg_pos	No	No	No	No	No	No
RPS11	KIAA0100	-0.016	-0.324	2.82668e-10	6.308	disappear	No	No	No	No	No	No
RPL13A	KIAA0100	-0.032	-0.343	1.41934e-10	6.4138	disappear	Yes	No	No	No	No	No
NOSIP	KIAA0100	-0.037	-0.347	1.50736e-10	6.40463	disappear	No	No	No	No	No	No
RCN3	KIAA0100	0.02	-0.315	9.10598e-12	6.81997	disappear	No	No	No	No	No	No
EVA1B	KIAA0100	0.262	-0.102	2.81039e-13	7.30318	appear	No	No	No	No	No	No
MAP3K6	KIAA0100	0.062	-0.273	1.55172e-11	6.74298	disappear	Yes	No	No	No	Yes	No
PRKACB	KIAA0100	-0.218	0.156	8.30828e-14	-7.46534	pos_neg	No	No	Yes	No	Yes	No
PIGK	KIAA0100	-0.192	0.122	4.17852e-10	-6.24721	appear	No	No	No	No	Yes	No
RPS8	KIAA0100	-0.158	-0.455	6.34018e-11	6.53549	weak	No	No	No	No	No	No
ZNF697	KIAA0100	0.004	0.335	1.13965e-11	-6.78766	disappear	No	No	No	No	No	No
ATP1B1	KIAA0100	-0.206	0.096	1.78858e-09	-6.01593	appear	No	No	No	No	Yes	No
TIPRL	KIAA0100	-0.251	0.073	8.29065e-11	-6.49523	appear	Yes	No	No	No	Yes	No
CREG1	KIAA0100	-0.2	0.144	7.25661e-12	-6.85251	appear	No	No	No	No	No	No
USP21	KIAA0100	0.279	-0.026	7.26989e-10	6.1601	appear	Yes	No	No	No	No	No
RRNAD1	KIAA0100	0.206	-0.212	6.25644e-17	8.36029	neg_pos	No	No	No	No	No	No
KCNH1	KIAA0100	-0.02	0.314	1.06007e-11	-6.7981	disappear	Yes	No	No	No	No	No
ACP1	KIAA0100	-0.242	0.101	6.77077e-12	-6.86241	appear	Yes	No	No	No	Yes	No
C1orf35	KIAA0100	0.016	-0.34	3.03125e-13	7.293	disappear	No	No	No	No	No	No
CALM2	KIAA0100	-0.229	0.078	8.55487e-10	-6.13427	appear	Yes	No	No	No	No	No
LYG1	KIAA0100	0.26	-0.062	9.98274e-11	6.46721	appear	No	No	No	No	No	No
AFF3	KIAA0100	0.091	0.4	5.7482e-11	-6.55014	disappear	No	No	No	No	No	No
SCRN3	KIAA0100	-0.166	0.157	1.35085e-10	-6.42133	pos_neg	No	No	No	No	No	No
KIAA1715	KIAA0100	-0.169	0.137	1.20692e-09	-6.07932	appear	Yes	No	No	No	No	No
NYAP2	KIAA0100	0.001	0.299	1.3784e-09	-6.05798	disappear	No	No	No	No	No	No
CTDSP1	KIAA0100	0.155	-0.176	4.58158e-11	6.58393	neg_pos	Yes	No	No	No	Yes	No
GMPPA	KIAA0100	0.129	-0.24	1.58568e-13	7.37977	neg_pos	No	No	No	No	No	No
EAF1	KIAA0100	-0.236	0.086	1.20411e-10	-6.43881	appear	Yes	No	No	No	No	No
DYNC1LI1	KIAA0100	-0.183	0.168	2.7585e-12	-6.98951	pos_neg	Yes	No	No	No	No	No
OSBPL10	KIAA0100	-0.144	0.189	3.4207e-11	-6.62722	pos_neg	Yes	No	Yes	No	Yes	No
CSRNP1	KIAA0100	0.136	-0.245	2.44303e-14	7.62486	neg_pos	Yes	No	No	No	No	No
CTDSPL	KIAA0100	0.296	-0.024	8.82268e-11	6.48586	appear	Yes	No	No	No	No	No
ARL6IP5	KIAA0100	-0.323	-0.03	1.85573e-09	-6.00996	appear	No	No	No	No	No	No
NCEH1	KIAA0100	-0.187	0.143	5.16005e-11	-6.56624	appear	No	No	No	No	No	No
FIP1L1	KIAA0100	-0.305	0.003	3.6829e-10	-6.26691	appear	No	No	No	No	No	No
EPHA5	KIAA0100	-0.156	0.19	5.59593e-12	-6.88958	pos_neg	Yes	No	No	No	No	No
ENOPH1	KIAA0100	-0.344	-0.027	6.3712e-11	-6.53476	appear	Yes	No	No	No	Yes	No
SNCA	KIAA0100	-0.319	0.033	7.83804e-13	-7.16396	appear	Yes	No	Yes	No	Yes	No
CAMK2D	KIAA0100	-0.152	0.167	2.28779e-10	-6.34066	pos_neg	Yes	No	No	No	No	No
ANK2	KIAA0100	0.146	0.448	3.99418e-11	-6.60429	weak	No	No	No	No	No	No
NAF1	KIAA0100	-0.123	0.268	4.17728e-15	-7.84949	pos_neg	No	No	No	No	No	No
HAPLN1	KIAA0100	-0.231	0.079	5.80208e-10	-6.19572	appear	No	No	No	No	Yes	No
SSBP2	KIAA0100	-0.164	0.139	1.76411e-09	-6.01816	appear	No	No	No	No	No	No
RASA1	KIAA0100	-0.007	0.308	1.44588e-10	-6.41098	disappear	No	No	No	No	No	No
LRRTM2	KIAA0100	-0.167	0.254	3.19321e-17	-8.43927	pos_neg	Yes	No	No	No	No	No
FAM193B	KIAA0100	0.1	-0.239	1.20378e-11	6.77976	disappear	No	No	No	No	No	No
MLIP	KIAA0100	-0.21	0.146	1.26144e-12	-7.09847	appear	Yes	No	No	No	No	No
HMGCLL1	KIAA0100	-0.245	0.123	1.78067e-13	-7.36431	appear	Yes	No	No	No	Yes	No
ZMYM4	KIAA0100	-0.091	0.272	2.95205e-13	-7.29657	disappear	No	No	No	No	No	No
ARMT1	KIAA0100	-0.215	0.1	3.362e-10	-6.28109	appear	No	No	No	No	No	No
WASH2P	KIAA0100	-0.005	-0.307	7.61544e-10	6.15274	disappear	No	No	No	No	No	No
C7orf26	KIAA0100	0.273	-0.031	8.74796e-10	6.13072	appear	No	No	No	No	No	No
MDH2	KIAA0100	-0.143	0.163	1.21437e-09	-6.07834	pos_neg	Yes	No	No	No	Yes	No
SLC12A9	KIAA0100	0.246	-0.063	5.93148e-10	6.19224	appear	No	No	No	No	No	No
MEPCE	KIAA0100	0.163	-0.19	2.04886e-12	7.03112	neg_pos	No	No	No	No	No	No
NLGN4X	KIAA0100	-0.203	0.13	3.29011e-11	-6.63296	appear	Yes	No	No	No	Yes	No
DENND2A	KIAA0100	0.184	-0.144	6.79384e-11	6.52514	appear	No	No	No	No	No	No
SH3KBP1	KIAA0100	-0.088	0.283	7.90911e-14	-7.47182	disappear	No	No	No	No	Yes	No
CASK	KIAA0100	0.085	0.379	6.3522e-10	-6.18143	disappear	No	No	No	No	Yes	No
ZNF157	KIAA0100	-0.052	0.248	1.77978e-09	-6.01673	disappear	No	No	No	No	No	No
ZNF41	KIAA0100	0.074	0.398	7.88776e-12	-6.84057	disappear	No	No	No	No	No	No
CCDC120	KIAA0100	0.192	-0.114	1.14805e-09	6.08734	appear	No	No	No	No	Yes	No
ZNF711	KIAA0100	-0.265	0.06	6.42612e-11	-6.53347	appear	Yes	No	No	No	No	No
PRPS1	KIAA0100	-0.253	0.172	1.60027e-17	-8.51966	pos_neg	Yes	No	No	No	Yes	No
BIN3	KIAA0100	0.131	-0.172	1.74619e-09	6.01981	neg_pos	Yes	No	No	No	No	No
POLR2K	KIAA0100	-0.395	-0.109	1.24122e-09	-6.07483	appear	Yes	No	No	No	No	No
MAL2	KIAA0100	-0.311	0.05	2.39739e-13	-7.32453	appear	Yes	No	No	No	Yes	No
EIF3H	KIAA0100	-0.239	0.077	2.56658e-10	-6.32293	appear	Yes	No	No	No	No	No
AUH	KIAA0100	-0.252	0.07	1.06908e-10	-6.45685	appear	No	No	No	No	Yes	No
MED22	KIAA0100	0.235	-0.093	5.4899e-11	6.55701	appear	No	No	No	No	No	No
GTF3C5	KIAA0100	0.164	-0.242	4.41795e-16	8.12652	neg_pos	No	No	No	No	No	No
FAM73B	KIAA0100	0.121	-0.183	1.50908e-09	6.04339	neg_pos	No	No	No	No	No	No
C9orf142	KIAA0100	0.121	-0.282	5.14838e-16	8.10794	neg_pos	Yes	No	No	No	No	No
MTG1	KIAA0100	0.304	-0.024	2.7551e-11	6.6591	appear	No	No	No	No	No	No
BTBD10	KIAA0100	-0.198	0.14	1.68471e-11	-6.73103	appear	Yes	No	No	No	Yes	No
LRRC4C	KIAA0100	-0.207	0.146	1.96892e-12	-7.03667	appear	Yes	No	No	No	No	No
TUT1	KIAA0100	-0.123	-0.417	2.71361e-10	6.31432	weak	No	No	No	No	Yes	No
TNKS1BP1	KIAA0100	0.16	-0.186	5.63025e-12	6.88871	neg_pos	No	No	No	No	No	No
SLC43A1	KIAA0100	0.114	-0.201	3.5687e-10	6.27181	disappear	No	No	No	No	Yes	No
PAK1	KIAA0100	-0.198	0.138	2.21896e-11	-6.69084	appear	Yes	No	Yes	No	No	No
RPS3	KIAA0100	-0.074	-0.372	4.40392e-10	6.23899	disappear	Yes	No	No	No	No	No
AASDHPPT	KIAA0100	-0.255	0.057	3.7811e-10	-6.26281	appear	Yes	No	No	No	No	No
ADAM33	KIAA0100	0.368	0.057	8.92517e-11	6.48412	appear	Yes	No	No	No	No	No
MTA2	KIAA0100	0.152	-0.257	2.41975e-16	8.19921	neg_pos	No	No	No	No	Yes	No
ROM1	KIAA0100	0.122	-0.267	5.79825e-15	7.80826	neg_pos	Yes	No	No	No	Yes	No
EML3	KIAA0100	0.099	-0.232	3.74542e-11	6.61381	disappear	No	No	No	No	Yes	No
ORAOV1	KIAA0100	0.331	0.038	1.65335e-09	6.02865	appear	Yes	No	No	No	No	No
TRPT1	KIAA0100	-0.017	-0.312	1.68892e-09	6.02521	disappear	No	No	No	No	No	No
PLCB3	KIAA0100	0.296	-0.051	2.23943e-12	7.0187	appear	No	No	No	No	No	No
PPP4C	KIAA0100	0.096	-0.254	2.30134e-12	7.01489	disappear	No	No	No	No	No	No
TAOK2	KIAA0100	0.369	0.08	1.43476e-09	6.05153	appear	No	No	No	No	Yes	No
TMEM219	KIAA0100	-0.026	-0.406	1.49882e-15	7.97704	disappear	Yes	No	No	No	No	No
CNTN5	KIAA0100	-0.188	0.126	4.2248e-10	-6.24549	appear	Yes	No	No	No	No	No
MPP7	KIAA0100	-0.185	0.146	4.5245e-11	-6.5858	appear	No	No	Yes	No	No	No
KLHL1	KIAA0100	-0.118	0.247	2.74643e-13	-7.30628	disappear	No	No	No	No	No	No
[truncated: 85,541 more rows]
