# Supplementary material for: Transcriptional Dysregulation Study Reveals a Core Network Involving the Progression of Alzheimer's Disease
Source: Front Aging Neurosci. 2019 May 7;11:101. doi: 10.3389/fnagi.2019.00101 (PMC6513962; doi:10.3389/fnagi.2019.00101)
Supplement: Table S2 — All the dysregulated genes with at least one partner. Other annotation including differentially expressed in AD samples, aging related genes, AD genes, connectivity in co-expression network. [file Table_2.XLSX]

## Sheet: S2 9168 dysregulated genes
genes	No. Partner	No. AD genes	p(AD genes)	No. DEGs	p(DEGs)	No.aging genes	p(aging genes)	Is AD gene?	Is aging gene	Direction	p(differential expression)	connectivity(normal)	connectivity(AD)	Dysregulated?
TMEM178A	669	63	3.74313e-09	413	6.54702e-127	165	3.24996e-20	No	Yes	strong	4.24015e-05	8.65173	34.9559	yes
PGK1	541	41	0.000329913	226	5.56079e-31	77	0.0712902	No	Yes	strong	0.00251259	120.924	142.583	yes
ASNS	452	48	6.64329e-09	316	4.21506e-119	111	7.2234e-14	No	No	strong	0.000258604	31.7219	117.018	yes
MAP2	435	34	0.000605588	265	2.08438e-78	77	0.000294039	No	No	strong	0.00690663	104.506	215.598	yes
UTRN	433	47	3.29061e-09	262	1.55789e-77	98	2.05152e-11	No	No	strong	0.00468243	20.3417	40.6396	yes
NOVA1	432	33	0.000949777	267	5.16915e-81	110	5.62702e-15	No	Yes	appear	0.00704493	12.5482	31.2847	yes
BNIP3	405	37	1.40156e-05	218	1.71072e-51	67	0.00418651	No	No	appear	3.07483e-05	28.6113	59.6379	yes
MAP1B	364	32	3.33611e-05	235	9.15575e-77	59	0.00521313	Yes	Yes	strong	3.9519e-06	15.5254	56.2307	yes
SALL2	318	28	0.000279695	211	3.47593e-74	82	5.54481e-12	No	No	strong	0.00104971	21.0321	48.0267	yes
ASXL2	301	35	3.08291e-08	191	1.04686e-61	65	8.37886e-07	No	No	strong	0.000431699	22.1486	45.4693	yes
PGAM1	300	19	0.0425398	139	1.40382e-24	53	0.00286442	Yes	No	appear	0.00158884	68.0587	96.1054	yes
ADCYAP1R1	281	29	1.05838e-05	182	1.22082e-61	78	1.86722e-14	No	No	strong	0.000183863	35.7334	72.536	yes
ARID1B	275	13	0.363743	79	0.000476428	71	6.5432e-11	Yes	No	appear	0.0925002	10.3168	16.2935	yes
SLC1A2	271	21	0.0061052	154	1.96798e-40	38	0.185875	Yes	No	disappear	0.0400948	10.4651	6.11831	yes
CXCR6	265	20	0.00964327	195	1.75421e-80	79	3.67249e-15	No	No	appear	0.000185202	3.01236	12.2309	yes
TGFBR2	243	27	6.43639e-06	179	1.11633e-72	73	1.96289e-14	Yes	No	strong	0.000109332	34.7764	55.6061	yes
SLC35F1	242	19	0.00401768	137	1.34557e-37	35	0.149515	No	No	strong	0.00149838	31.5902	87.0269	yes
TPI1	237	20	0.00323791	104	2.87952e-17	44	0.00240747	No	Yes	strong	0.000236713	100.514	126.3	yes
ABCB1	208	30	5.95012e-09	156	2.69292e-66	59	1.12962e-10	No	No	strong	0.0018725	19.4667	38.242	yes
SCG3	208	19	0.00125266	103	1.21189e-21	28	0.256242	No	No	appear	4.69011e-06	8.82644	15.0658	yes
SYNJ1	200	12	0.154494	75	6.3029e-13	25	0.41416	Yes	No	strong	0.00300984	206.425	269.241	yes
CD83	196	24	3.28618e-06	127	9.40595e-43	49	3.18478e-07	No	No	strong	1.58898e-05	92.9255	219.267	yes
DOCK3	195	16	0.0102539	70	4.10259e-11	24	0.21756	Yes	No	strong	0.00750524	103.244	117.569	yes
SLCO2B1	194	16	0.00978929	115	4.98391e-34	49	1.60827e-07	No	No	strong	0.000138951	42.4562	77.0255	yes
CAMLG	188	19	0.000462311	138	2.37855e-56	60	3.85455e-13	No	No	strong	0.000429114	18.3041	63.1726	yes
LAMC1	187	21	4.51242e-05	131	1.54583e-50	52	2.36588e-09	No	No	strong	0.00992997	14.1718	32.1571	yes
STAT3	182	17	0.0017796	127	3.40773e-49	55	1.93905e-11	Yes	No	strong	0.00377824	60.4243	102.523	yes
C14orf2	181	16	0.00513315	128	1.86208e-50	61	7.55102e-15	No	No	strong	0.000414471	42.7773	108.372	yes
PITHD1	169	17	0.000719427	133	5.38059e-62	51	2.67262e-10	No	No	strong	0.00132304	102.796	210.71	yes
SUCLA2	164	7	0.496927	65	8.43497e-13	32	0.00408154	Yes	Yes	strong	0.00504437	268.685	294.878	yes
SLC6A7	156	18	0.000104676	99	4.33183e-32	32	0.00129327	No	No	strong	0.000570114	33.7047	62.2565	yes
SERPINI1	153	12	0.0129332	92	5.93033e-32	33	0.000626732	Yes	Yes	strong	0.00293286	137.538	232.924	yes
HS6ST3	151	13	0.00515815	90	3.7355e-30	22	0.0834878	No	No	strong	0.00160773	52.3007	92.3743	yes
AP2S1	150	18	8.0887e-05	95	3.58739e-32	39	1.7364e-06	No	Yes	strong	0.00167639	51.4466	97.559	yes
HN1	148	21	1.47752e-06	107	7.97669e-45	43	1.50445e-08	No	No	strong	0.00060025	70.4965	157.251	yes
RAPGEF4	148	14	0.00446249	78	1.11322e-18	19	0.415109	No	No	disappear	9.81047e-05	5.95149	1.70316	yes
SHC3	148	16	0.000604897	82	1.31014e-24	18	0.342168	No	No	appear	0.000344827	9.00762	20.0787	yes
AMPH	141	6	0.405478	74	8.66951e-22	20	0.187699	Yes	No	strong	0.014976	167.84	218.117	yes
NDUFA1	141	19	8.9599e-06	95	7.88876e-34	38	9.84572e-07	No	No	appear	6.76797e-05	16.4427	30.1418	yes
PPP3CB-AS1	140	17	0.00010919	106	2.46416e-45	51	8.55029e-14	No	No	strong	0.00529434	4.31917	14.4815	yes
NSF	139	11	0.00942528	71	1.80567e-20	25	0.0268905	No	Yes	strong	0.00325959	285.768	342.779	yes
APP	136	8	0.231696	56	1.2359e-11	18	0.378844	Yes	No	strong	0.000965059	130.618	137.588	yes
FN1	131	15	0.000514904	96	4.67896e-40	39	3.10591e-08	No	No	strong	0.00957737	26.6338	50.6549	yes
GABRG2	126	5	0.635747	50	6.93892e-11	19	0.183342	Yes	No	strong	0.0141871	296.799	337.617	yes
LRP1	126	9	0.0936369	65	2.97494e-16	32	2.98911e-05	Yes	No	strong	0.00419232	32.782	53.8688	yes
CALY	125	13	0.00212574	93	9.16203e-40	32	1.23354e-05	No	No	strong	0.00169677	17.7442	47.5115	yes
FRMPD3	123	15	0.000259705	62	8.62631e-14	26	0.00300697	No	No	disappear	0.000944158	12.0148	9.29007	yes
VAT1L	121	6	0.335945	59	7.97515e-13	22	0.022134	Yes	No	strong	0.0118131	39.8612	81.0021	yes
EIF4EBP2	120	14	0.000647826	76	1.87541e-25	30	5.6368e-05	No	No	strong	0.00890933	40.8336	73.6982	yes
NDUFB1	120	12	0.00485698	74	1.00933e-23	40	4.95894e-10	No	Yes	appear	0.00106989	16.6463	29.4158	yes
SLC25A14	118	12	0.00367151	98	1.70386e-51	40	4.95894e-10	No	No	strong	0.00224518	103.006	221.911	yes
NDUFS3	116	12	0.00394331	75	1.31353e-25	29	7.93669e-05	No	Yes	appear	0.00598253	15.952	31.4397	yes
TAGLN3	113	19	2.46355e-07	80	6.18715e-32	31	5.01712e-06	Yes	No	strong	0.00391916	93.1669	176.091	yes
FRMD6	109	9	0.0453204	67	1.48225e-21	26	0.000342407	Yes	No	disappear	0.0426932	8.22601	5.73643	yes
GARS	106	14	0.000160629	78	1.09503e-32	21	0.0134798	No	No	strong	0.00117578	36.87	104.495	yes
PPIA	106	10	0.0140633	89	4.27786e-45	35	7.34119e-09	Yes	Yes	strong	0.00472111	47.5929	104.771	yes
PARP4	103	13	0.000351055	68	4.9168e-24	18	0.0537945	No	No	strong	0.000561109	50.9313	80.1642	yes
PFKFB3	103	14	0.000117232	69	4.30933e-25	26	0.000150569	No	No	strong	0.00414623	15.0683	37.6597	yes
INPP5D	96	11	0.00232563	68	1.68191e-27	28	3.63841e-06	Yes	No	strong	1.27005e-05	29.9326	67.9266	yes
ARF5	95	11	0.00195617	59	6.74645e-20	22	0.00118743	No	Yes	strong	0.00235635	46.2857	75.6705	yes
APLP2	94	8	0.0493614	40	7.41614e-07	15	0.159504	Yes	No	weak	0.0170574	44.8354	11.3351	yes
PRKCE	94	8	0.0493614	26	0.000427371	13	0.346896	Yes	Yes	strong	0.00133039	242.104	250.175	yes
YWHAB	94	5	0.33689	55	1.44141e-17	21	0.00367001	Yes	Yes	strong	0.000972255	52.0447	118.309	yes
PTPRB	92	15	8.33893e-06	63	3.64017e-25	24	0.000181844	No	No	strong	0.00616631	8.26511	20.2571	yes
PSMD4	91	10	0.00567828	30	0.00105587	20	0.00150507	No	No	appear	0.00273925	12.935	12.4468	yes
CSF3R	87	13	6.59003e-05	55	6.57099e-19	23	0.000135891	No	No	strong	0.000153751	13.6558	30.4114	yes
GABRG3	87	1	0.958101	41	4.33008e-11	9	0.739601	Yes	No	strong	0.000583373	39.1317	88.0859	yes
ARPC5L	86	13	5.10634e-05	61	2.01353e-25	28	4.95966e-07	No	No	strong	7.36745e-05	77.5412	158.418	yes
FLI1	86	10	0.00347751	60	1.64584e-23	19	0.00551606	No	No	strong	6.25406e-06	23.871	50.0338	yes
NOTCH2	83	11	0.000832584	60	4.16867e-25	24	4.48723e-06	No	No	strong	0.000401324	54.2213	81.7128	yes
PPARA	83	10	0.00291836	65	5.82805e-31	23	9.14895e-05	Yes	No	strong	0.001791	71.9087	117.077	yes
VDAC1	83	4	0.276902	36	3.89963e-10	17	0.0196981	Yes	Yes	strong	0.00113113	231.304	267.688	yes
AFF1	82	6	0.135483	59	2.70441e-24	25	5.91964e-06	Yes	No	strong	1.95722e-05	19.5711	50.2569	yes
CLTA	81	9	0.00618837	59	9.42001e-26	25	2.764e-06	No	Yes	strong	0.00191199	19.668	39.4573	yes
PFDN2	81	6	0.135483	50	4.54643e-16	31	1.50704e-09	Yes	Yes	disappear	4.65305e-05	13.0906	6.47429	yes
EBP	80	9	0.00672491	57	3.56467e-23	28	6.50291e-08	Yes	No	strong	0.0719571	19.7016	39.4896	yes
PRKACB	76	3	0.531655	21	0.00160083	16	0.0181541	Yes	Yes	strong	0.0177709	255.687	293.174	yes
CDC42EP4	71	10	0.000878663	50	8.66189e-21	18	0.000173804	No	No	strong	0.00327316	79.9805	126.08	yes
ATP1A2	70	9	0.00298859	41	4.70608e-13	17	0.00160874	No	No	strong	0.00344261	44.1273	63.3494	yes
COX6B1	70	9	0.00244353	44	1.00977e-14	20	0.000105055	No	No	appear	0.00150446	22.9827	39.4909	yes
BEX1	69	9	0.00198047	60	4.40963e-35	25	1.99739e-07	No	Yes	strong	0.000793881	130.078	233.334	yes
GDAP1L1	68	8	0.00856651	43	1.48395e-14	16	0.00329254	No	No	strong	0.00580589	50.5384	101.728	yes
CNTNAP2	66	4	0.15884	30	1.53554e-08	8	0.55219	Yes	No	strong	0.00851671	185.094	235.692	yes
GSTO1	66	7	0.0154124	52	3.50542e-26	26	1.1178e-08	Yes	Yes	strong	0.00270698	28.8733	74.0568	yes
GABRA3	65	2	0.594491	31	6.81287e-08	9	0.318853	Yes	No	strong	0.00144041	102.5	177.394	yes
NCALD	65	10	6.27995e-05	39	3.35347e-16	12	0.0878214	No	No	strong	0.000102706	93.5316	181.749	yes
ARHGAP20	64	3	0.212004	19	0.00127924	10	0.152483	Yes	Yes	strong	0.00144597	212.781	239.45	yes
PAK1	62	2	0.606275	32	4.21627e-09	13	0.00858848	Yes	No	strong	0.000385765	219.036	270.038	yes
RIN2	61	8	0.00443419	45	1.63448e-19	15	0.00406992	No	No	strong	0.00112307	66.1021	101.232	yes
PRNP	60	4	0.257696	22	4.05618e-05	13	0.0251104	Yes	No	strong	0.00849497	121.868	164.212	yes
RTN3	60	4	0.134778	37	7.33431e-14	15	0.00435855	Yes	Yes	strong	0.00506238	215.209	311.303	yes
ENO2	59	10	0.000141185	42	4.4415e-17	7	0.543125	No	No	strong	0.00164186	97.2045	179.398	yes
GRM8	58	3	0.341268	34	4.22323e-12	11	0.0582189	Yes	No	strong	0.000803194	32.6777	77.7723	yes
ARID1A	55	8	0.00229691	44	1.45917e-22	22	1.41398e-07	No	No	strong	0.00220921	35.1021	76.6431	yes
AP1S1	53	7	0.00419711	34	5.62055e-14	18	2.48948e-05	No	Yes	strong	0.000154812	66.2346	126.105	yes
CHL1	53	2	0.433193	19	0.000407068	11	0.0496055	Yes	Yes	strong	0.00184484	171.367	213.483	yes
CHRM4	52	2	0.557569	28	1.52442e-09	9	0.068505	Yes	No	appear	NA	50.9936	78.1125	yes
SCRN1	1988	133	1.14746e-07	934	5.99127e-181	459	8.48672e-49	No	Yes	disappear	0.575817	10.7243	8.02564
KIAA0100	1460	70	3.50346e-05	563	1.08868e-63	341	2.46179e-36	No	No	appear	0.468722	5.49509	4.97514
SUPV3L1	1399	71	0.00725966	660	5.04433e-145	350	2.84065e-44	No	Yes	appear	0.0804749	8.26153	12.1874
IGF2R	1385	66	0.205692	640	1.48067e-128	347	5.07751e-44	No	Yes	appear	0.127269	9.99676	17.8084
ST6GAL1	1044	75	8.30508e-06	607	1.14562e-170	263	9.90274e-34	No	No	appear	0.0113833	16.3037	28.4176
ADCY8	1007	88	1.41481e-10	526	1.14775e-119	209	4.56158e-18	No	No	appear	0.0241058	2.36457	4.62291
TMA7	900	51	0.0270218	484	2.79157e-120	258	3.06518e-43	No	No	appear	0.000205025	8.63482	9.78497
MSRB2	898	54	0.00810545	518	7.15205e-142	258	1.97515e-43	No	No	disappear	0.0573556	6.65348	5.0061
NME7	839	39	0.319433	360	9.17757e-53	199	6.66787e-22	No	Yes	appear	0.70552	4.16163	8.18113
FAM228B	770	42	0.0658215	360	1.80134e-64	198	1.63442e-26	No	No	disappear	0.540071	10.8089	6.22989
EEF1G	713	32	0.312149	287	6.81198e-48	171	1.94352e-19	No	No	disappear	NA	7.01267	2.76788
SIK2	646	42	0.00467669	321	1.06183e-65	172	8.93983e-25	No	No	appear	0.186426	4.39607	6.03606
HDLBP	641	26	0.520829	198	3.46626e-24	151	1.54796e-16	No	No	appear	0.483106	7.71207	16.0509
ERH	622	27	0.201663	324	1.27702e-89	171	2.45003e-26	No	No	appear	0.000167915	7.67739	21.4752
ARNT2	612	40	0.00577859	231	2.94354e-24	160	3.26387e-22	No	No	disappear	0.34756	5.69979	4.57531
ALG8	601	25	0.581659	147	0.00463174	142	4.75859e-16	No	No	disappear	0.303249	4.31039	3.78877
KDM3B	589	48	1.71912e-05	358	3.985e-107	163	1.5547e-25	No	No	strong	0.353119	18.6719	48.2752
TMEM97	589	35	0.0338181	315	7.12035e-75	160	2.61047e-24	No	No	strong	0.0109669	20.3052	73.1952
PDIA2	559	57	1.33783e-09	343	3.70575e-104	143	2.96816e-19	No	No	weak	0.436511	25.4676	11.8941
CLCC1	531	54	3.79536e-09	356	5.15763e-125	145	3.1298e-22	No	No	appear	0.170901	5.09177	14.2912
TRAPPC10	524	27	0.191264	232	1.73493e-36	130	3.01622e-16	No	No	disappear	0.373241	13.7821	3.75047
RBMX2	520	32	0.0272231	211	3.77092e-34	104	5.19213e-08	No	Yes	disappear	0.00698031	8.09325	5.07739
PSMD2	490	19	0.67892	98	0.5807	128	6.16999e-18	No	No	weak	0.0759629	44.5704	12.952
CTNND2	473	33	0.00450055	308	2.32309e-102	144	7.13675e-28	No	No	strong	0.308077	14.0715	34.9946
GCK	472	32	0.0034584	261	7.55452e-65	71	0.0266008	No	No	appear	NA	4.1147	7.05392
GANAB	467	20	0.357155	114	7.50415e-07	97	4.9036e-08	No	No	appear	0.153182	4.98265	6.24975
GMNC	452	35	0.000451935	264	1.68073e-72	82	9.9855e-05	No	No	appear	NA	2.63049	4.13134
DOCK9	451	28	0.0305344	267	2.56193e-76	127	9.34554e-21	No	Yes	appear	0.0312384	16.2258	22.0993
GPR107	441	31	0.00426799	180	7.85619e-24	90	1.78859e-07	No	No	appear	0.12003	11.0837	16.9235
TGOLN2	439	32	0.00264686	261	5.6321e-74	119	4.3042e-18	No	No	appear	0.181383	4.56331	5.57557
NFE2L1	420	28	0.0140352	271	3.04081e-89	105	9.94814e-14	No	No	appear	0.011035	6.17892	19.9312
SS18L2	412	18	0.50767	183	1.94626e-30	119	4.67207e-21	No	No	strong	0.0272678	10.4329	30.7756
HUWE1	403	24	0.0680646	176	5.10384e-27	122	4.18127e-23	No	Yes	appear	0.0377477	9.8632	15.2088
PCNXL2	392	39	9.23623e-07	264	2.00738e-93	113	1.23238e-19	No	Yes	disappear	0.0318609	8.87834	6.97207
SLIRP	392	27	0.010872	272	1.01231e-100	119	1.78788e-22	No	No	appear	0.000261812	13.6627	31.6944
CHCHD10	391	37	6.35017e-06	226	6.95051e-61	107	1.05245e-16	No	No	disappear	NA	21.29	10.6839
CERK	389	26	0.0173089	206	3.43798e-47	111	9.33148e-19	No	No	disappear	0.311162	11.318	3.56031
RPL17-C18orf32	377	11	0.935964	51	0.999284	59	0.0224151	No	No	appear	NA	1.9542	3.40535
LIME1	366	17	0.403533	74	0.522634	69	9.97264e-05	No	Yes	disappear	NA	8.42472	2.10834
CSDE1	365	38	3.55428e-07	199	3.3948e-49	81	3.26005e-08	No	No	appear	0.391795	14.6496	16.1734
LRRC37A16P	361	47	1.07008e-11	236	4.18861e-79	79	7.952e-08	No	No	strong	0.0253058	4.33969	18.3488
PSAP	337	12	0.667296	66	0.033771	53	0.0100363	Yes	No	disappear	0.136261	26.6652	8.36178
C6orf89	331	16	0.347636	70	0.356891	81	2.28501e-10	No	No	disappear	0.315448	7.30347	2.7337
C14orf1	321	26	0.00154916	224	2.93294e-83	104	3.72706e-22	No	No	appear	0.263179	3.30292	4.53495
C6orf203	311	16	0.25799	143	3.45881e-25	87	1.32902e-14	No	No	appear	0.279011	3.1871	4.57533
FRMPD2	310	27	0.000423367	224	3.91939e-88	80	2.10239e-11	No	No	disappear	0.0204259	4.22468	1.5815
ZNF394	302	20	0.0341903	180	2.6662e-51	36	0.0656794	No	No	appear	0.0150851	13.9326	20.0992
SMARCC2	297	11	0.728341	81	0.00174426	75	1.8857e-10	No	Yes	appear	0.0202929	14.0291	25.0051
IMMP1L	296	13	0.509858	122	4.09786e-17	84	1.23902e-14	No	Yes	appear	0.0156732	11.2105	24.9639
UBC	295	23	0.00449678	196	3.42727e-67	103	8.42155e-25	No	No	weak	0.34132	27.8225	5.1291
HIGD1A	291	19	0.0471981	147	7.90992e-33	49	0.0101106	No	No	strong	0.000226556	62.5365	92.078
GCN1	290	12	0.596478	127	2.01169e-20	76	1.74245e-11	No	No	strong	0.133098	14.8107	37.1739
GLP1R	290	20	0.0261134	177	1.37116e-52	80	5.07419e-13	No	No	disappear	NA	2.35966	2.06924
DGUOK	289	21	0.0106003	169	1.1316e-48	90	2.60322e-18	No	No	appear	0.0143362	11.9437	18.1695
HIPK1	287	29	1.16969e-05	189	1.11991e-64	68	1.0001e-08	No	No	strong	0.0124078	18.2651	39.581
LDOC1L	286	12	0.567169	69	0.0547245	60	1.23708e-05	No	Yes	disappear	0.44289	8.73618	7.48652
AMOTL1	276	24	0.000683623	154	4.11242e-39	56	3.71784e-05	No	No	appear	0.163978	6.08328	9.48495
CAMTA1	276	28	2.40975e-05	191	4.8453e-70	44	0.0299568	No	No	appear	0.0187941	3.80985	11.2163
COMMD1	276	18	0.0528153	201	1.47116e-80	83	6.89416e-16	No	No	strong	0.114855	9.28748	30.5621
GIGYF2	272	26	0.000117768	197	2.90058e-78	82	1.11091e-15	No	No	strong	0.298607	14.4596	41.2107
LRRTM2	268	14	0.184939	112	7.31849e-21	45	0.0139041	No	No	strong	0.00447859	150.562	194.703
AARS	266	8	0.150649	40	0.51935	58	5.03031e-06	No	No	disappear	0.0253084	33.7902	18.2207
EIF4H	261	9	0.379911	51	2.2693e-08	43	0.0214674	No	No	appear	0.020712	45.6059	26.7477
MTMR3	259	23	0.000843982	184	1.93285e-70	80	4.15323e-16	No	Yes	strong	0.0953193	24.9092	60.8628
EEF1A1	252	21	0.00237075	129	4.99444e-28	55	8.48079e-06	No	No	appear	0.0143183	11.7381	14.4436
NAP1L4	245	16	0.0644413	131	6.61511e-31	35	0.167495	No	No	appear	0.298668	17.4772	29.8225
RTN1	243	12	0.136537	135	3.79578e-34	41	0.00354688	No	Yes	strong	0.00221752	124.663	202.554
RBSN	241	13	0.222201	53	0.23317	55	1.18239e-06	No	No	weak	0.237463	21.8558	6.26983
TRAK1	239	16	0.0539386	154	1.11019e-50	74	1.29496e-15	No	No	strong	0.0239401	16.5436	35.5552
PARP1	234	14	0.121732	101	9.50947e-16	54	1.76853e-06	No	No	appear	0.312139	18.7027	30.4166
EPB41L3	233	16	0.023372	114	5.09467e-29	36	0.032405	No	No	strong	0.0256002	168.74	206.906
SERBP1	230	29	2.13078e-07	146	1.55046e-46	63	2.067e-10	No	No	strong	0.159748	16.7618	30.5833
FAM91A1	228	22	0.000354152	152	1.53938e-52	75	9.52178e-17	No	Yes	weak	0.0792384	56.76	22.4193
DIRAS2	227	14	0.11284	102	1.04572e-23	35	0.0776692	No	No	strong	0.00654413	194.006	240.082
PFKM	227	14	0.0802232	73	1.97107e-16	43	0.00180205	No	Yes	appear	0.000294479	119.355	92.7885
VCP	224	8	0.681595	47	0.422898	49	2.41234e-05	No	No	weak	0.0133197	55.1148	21.1216
SCO1	215	6	0.787199	41	0.404906	54	9.92831e-08	No	Yes	weak	0.0426303	81.7741	40.1748
GGCX	214	14	0.0789229	106	8.07638e-22	41	0.000811082	No	Yes	appear	0.164189	1.80095	3.93326
GRB10	214	10	0.428846	44	0.458965	45	0.000107888	No	No	appear	0.189989	3.96381	6.32298
DYNC1I1	213	10	0.334089	111	1.28989e-32	37	0.00998102	No	No	strong	0.00254147	243.638	279.876
SREK1IP1	209	10	0.0567672	21	0.550271	35	0.0201293	Yes	No	appear	0.0625601	13.8567	24.781
TLN2	209	13	0.0602383	75	1.60709e-10	25	0.298625	No	No	strong	0.0139787	81.0202	96.1175
TSPAN7	209	16	0.0187701	127	1.22857e-40	58	6.20794e-10	No	No	strong	0.000114135	5.63279	21.294
FAM168A	205	8	0.627782	48	0.150545	46	9.56256e-06	No	No	appear	0.504843	6.1841	7.69024
ANKRD18B	204	14	0.0578888	134	2.63633e-45	47	8.44482e-06	No	No	disappear	0.263836	8.3463	4.62125
DRAXIN	201	16	0.0134193	98	4.76528e-20	38	0.00210737	No	No	appear	NA	1.72948	2.18799
ADCY2	196	18	0.00200571	107	4.81974e-27	47	1.28859e-06	No	No	strong	0.114132	12.7154	23.6277
DLG5	196	6	0.852444	111	1.18513e-30	50	7.25451e-08	No	No	strong	0.0346188	27.9579	64.4029
SLC25A4	196	14	0.0440853	62	4.28147e-08	30	0.00645681	No	Yes	strong	0.0104829	179.499	184.736
EIF3A	194	18	0.00183201	110	4.28689e-29	41	0.00023515	No	No	appear	0.428768	4.72253	10.6782
STK38	194	7	0.575575	69	8.40503e-10	34	0.0164355	No	No	appear	0.0249715	32.6857	36.9172
CKMT1A	193	21	4.8888e-05	119	5.5966e-39	52	1.41393e-08	No	No	strong	NA	32.4795	88.8167
UQCRC2	192	9	0.409711	95	1.09433e-22	35	0.00408154	No	Yes	strong	0.000682862	92.6023	117.314
DUSP16	189	15	0.0133834	116	3.85258e-35	53	2.25113e-09	No	No	appear	0.18526	9.78118	18.4728
ORC6	187	17	0.00283326	129	1.02404e-47	49	7.88982e-08	No	No	strong	NA	17.6133	59.1675
ANKFY1	174	15	0.0082649	105	1.98736e-31	54	8.56626e-12	No	No	strong	0.0182375	21.4011	41.6794
KIF1BP	174	10	0.0768447	66	2.90456e-09	32	0.00645681	No	No	appear	0.000783785	132.485	163.528
PTPRM	172	21	1.63081e-05	101	1.62239e-28	38	0.000151604	No	No	weak	0.274239	22.5778	5.33762
CIR1	171	10	0.202455	113	9.27192e-39	63	5.47621e-17	No	No	disappear	0.0566376	4.2353	3.63204
FKBP15	171	14	0.0152282	119	9.16798e-45	52	1.03313e-10	No	No	appear	0.201404	6.93017	14.5488
MTERF3	170	13	0.0322409	103	2.76887e-31	56	3.9644e-13	No	No	strong	0.0221489	15.9612	59.0078
OXSM	169	8	0.442557	97	5.06037e-27	44	2.03722e-07	No	No	strong	NA	15.4162	48.0968
PLEKHB2	169	10	0.158903	88	5.12503e-25	34	0.00186499	No	Yes	strong	0.00116639	197.287	233.564
UNC119B	169	21	7.05396e-06	126	2.96075e-53	45	5.95594e-08	No	No	strong	0.0519804	16.2921	40.8977
ATP5B	168	11	0.0792968	85	4.42764e-20	30	0.0181933	No	No	strong	0.00120539	16.075	41.5084
PARL	168	4	0.932471	46	0.0144789	37	0.000173105	No	No	appear	0.00984747	11.6754	19.8193
RPS17	168	9	0.298167	57	2.32982e-05	39	3.98754e-05	No	No	weak	NA	9.99114	4.52441
BRPF3	167	3	0.975206	56	2.70691e-05	40	1.08609e-05	No	No	strong	0.296964	10.6469	20.4619
SEZ6L	164	7	0.246496	86	5.18227e-20	26	0.0182637	No	Yes	appear	0.00100832	42.6285	82.6902
AAMDC	163	11	0.0891388	21	0.889038	30	0.00210273	No	No	appear	0.147552	14.917	11.7884
TCAF1P1	163	10	0.0864397	53	1.74529e-08	31	0.00121227	No	No	appear	NA	31.6854	22.5708
AP3S1	160	11	0.0688075	81	2.1653e-18	44	8.16785e-08	No	Yes	strong	0.000630412	14.4611	48.3898
UNC13C	158	12	0.0299724	73	9.36931e-15	22	0.27206	No	No	appear	1.1865e-05	6.07531	13.4782
UTP6	157	6	0.500138	26	0.178198	29	0.0129054	No	No	disappear	0.659841	12.9886	11.8727
ARRB1	156	11	0.0739341	54	8.52375e-06	41	9.42418e-07	No	Yes	appear	0.364979	6.41327	11.3643
GHITM	156	5	0.806247	72	3.62159e-17	31	0.00350448	No	No	strong	0.00244328	229.535	265.859
TEX29	155	15	0.00284325	89	2.53058e-24	40	2.09749e-06	No	No	appear	NA	2.27402	4.69247
COX16	154	9	0.219016	74	9.23379e-15	44	2.75493e-08	No	No	strong	0.00494355	9.28133	25.5571
SEPHS2	154	7	0.495632	74	5.84569e-16	28	0.017556	No	No	appear	0.000205011	67.3079	74.6462
URB1	154	6	0.654923	73	3.39653e-14	51	5.81661e-12	No	No	disappear	0.607242	5.52928	2.29259
ASTN1	152	6	0.617797	43	4.58346e-10	25	0.0102209	No	Yes	disappear	0.0609861	31.6339	22.8561
PCDHGC5	152	9	0.104444	87	1.3976e-27	26	0.0111862	No	No	strong	0.000153229	70.8803	96.6649
DLGAP1	151	9	0.20321	78	5.6092e-21	22	0.13034	No	Yes	strong	0.000166773	140.941	202.791
PCDH18	151	11	0.0486054	87	6.68125e-25	42	3.67803e-08	No	No	appear	0.00168907	6.31025	8.06508
PCMT1	151	10	0.0868122	74	2.50929e-20	28	0.0136699	No	No	strong	0.00165842	308.767	338.035
MEGF9	150	15	0.00206675	85	1.13573e-23	44	1.15407e-08	No	No	appear	0.114038	18.3309	27.4601
PPM1E	150	7	0.467926	59	5.12794e-12	23	0.137286	No	Yes	appear	0.00147457	113.089	154.603
CTNNB1	149	12	0.0249874	81	1.04642e-20	36	2.31683e-05	No	Yes	disappear	0.509694	22.1068	13.6733
PDE4DIP	149	1	0.997301	49	2.05412e-05	24	0.0520262	No	No	appear	0.0125866	9.46302	12.8143
JAK1	148	15	0.00169211	87	4.39437e-25	44	5.83995e-09	No	No	disappear	0.550859	15.47	6.93414
NELL1	148	11	0.016126	71	1.12078e-18	22	0.179198	No	Yes	strong	0.00166635	192.748	268.318
RCAN2	148	10	0.0359023	70	1.60728e-17	23	0.123669	No	No	strong	0.00546253	172.532	247.968
MPL	147	6	0.603433	66	8.49575e-12	29	0.00466682	No	No	appear	NA	2.05897	3.80456
PFDN6	147	13	0.0103856	84	4.10016e-23	45	1.40374e-09	No	No	appear	0.00107225	11.1489	15.3893
ABCE1	146	6	0.473573	50	3.56982e-07	27	0.0134798	No	No	strong	0.00528789	115.349	125.491
BRCC3	146	9	0.177986	40	0.0233203	25	0.006827	No	No	appear	0.0106554	54.005	74.6935
IL1RAP	146	11	0.0410816	69	2.33856e-14	24	0.0521064	No	No	appear	0.000960613	9.33949	19.0269
LNX1	143	10	0.0893027	69	8.97981e-20	20	0.277561	No	No	strong	0.00281501	256.8	293.353
NT5C1A	143	7	0.418681	42	0.000960565	23	0.0933692	No	No	appear	NA	24.3487	31.6561
DDX23	142	7	0.411599	55	3.10059e-07	28	0.00595669	No	No	strong	0.0818435	5.76519	16.4724
FAM206A	142	5	0.688775	72	4.36936e-17	31	0.000566794	No	No	strong	0.170561	14.3894	51.6231
TRRAP	142	6	0.562227	53	1.15995e-06	35	2.58384e-05	No	No	appear	0.00813052	14.123	26.1619
ZMYND10	142	11	0.0428816	60	1.10535e-09	19	0.297135	No	No	disappear	NA	6.66883	5.53517
ZCCHC7	141	7	0.404512	70	5.97701e-15	34	5.40582e-05	No	No	disappear	0.13217	6.78587	7.64351
JADE2	140	2	0.983601	50	9.73263e-06	34	3.37909e-05	No	No	strong	0.0788388	7.20064	17.1875
RPL7AP10	140	4	0.857662	49	3.41375e-05	24	0.0485907	No	No	disappear	NA	6.26723	2.18875
OXCT1	138	6	0.472066	51	4.42926e-10	27	0.00759501	No	Yes	strong	0.00245294	253.758	267.13
MDH2	137	6	0.374522	45	0.000200175	24	0.0190927	No	Yes	strong	0.000948541	69.73	91.5329
RBM6	136	5	0.52278	51	3.27027e-08	24	0.0128986	No	No	appear	0.0144245	33.4051	35.6288
SLC9B2	136	8	0.220054	88	3.7355e-30	53	1.03629e-15	No	No	weak	0.0011811	259.188	130.071
SKP1	135	8	0.0532822	42	3.62122e-06	34	2.06849e-05	No	No	strong	0.00115694	168.222	162.326
C9orf47	134	14	0.00165197	87	2.82096e-29	36	1.66279e-06	No	No	appear	NA	3.30528	9.06488
SNRPF	134	5	0.688775	41	0.00297482	36	2.44172e-06	No	Yes	appear	0.00224696	5.05159	5.08395
BTF3L4	132	8	0.144592	44	2.3671e-06	27	0.00186906	No	Yes	strong	0.00109773	152.423	173.69
G3BP2	132	7	0.340867	47	1.59999e-08	26	0.00795357	No	Yes	strong	0.00163117	289.35	311.169
UGP2	132	11	0.0271852	49	3.56982e-07	20	0.170382	No	No	strong	0.0312755	68.7394	90.8229
EHD3	131	9	0.0475646	59	7.97515e-13	18	0.252615	No	No	strong	0.00250485	99.1649	132.073
MEIS3P1	131	6	0.481954	60	3.81968e-11	18	0.294679	No	No	appear	NA	7.04838	11.0516
SARS	131	9	0.101643	56	7.97515e-13	25	0.0135089	No	No	strong	0.000970112	129.613	127.75
CLU	130	5	0.662937	30	0.242784	24	0.0223093	Yes	No	disappear	0.00173535	6.44618	2.19542
VBP1	130	8	0.197462	53	2.47562e-08	26	0.0064935	No	Yes	strong	0.000629351	76.682	94.61
PREPL	129	8	0.118242	69	5.95893e-21	23	0.0357902	No	No	strong	0.00680854	246.184	315.053
RNF19A	129	9	0.0212508	74	2.01135e-20	43	1.56572e-12	No	No	disappear	0.132847	31.5484	20.6453
ASXL1	128	11	0.020046	80	4.63861e-26	31	7.56966e-05	No	No	strong	0.0439451	7.81408	23.0537
DPY19L2P2	128	7	0.312954	42	4.5416e-06	18	0.283141	No	No	strong	0.133373	135.557	157.699
EVC	128	14	0.00122795	94	7.94062e-41	47	1.13792e-13	No	No	strong	0.0427196	40.6927	69.7342
GDA	128	11	0.020046	97	1.07784e-42	29	0.00042952	No	No	strong	0.00146295	34.3191	105.387
GPRASP2	128	7	0.260727	56	1.81255e-14	28	0.000688318	No	No	strong	0.00282391	283.469	297.888
EIF4G2	127	9	0.0802934	50	1.35947e-07	36	6.05393e-07	No	No	disappear	0.637264	36.1574	22.205
PHC1P1	127	3	0.849587	24	0.63406	22	0.0204221	No	No	disappear	NA	6.70341	4.30652
PPP2R2C	126	6	0.45925	13	0.998954	28	0.000315322	No	Yes	appear	0.344999	10.9956	17.7962
ZNF423	126	11	0.020046	95	7.07307e-41	47	4.97669e-14	No	No	strong	0.0118943	34.995	74.6571
ZNFX1	126	12	0.00632972	64	2.89098e-15	33	5.38397e-06	No	Yes	strong	0.0272564	23.4054	54.2721
SETD7	125	17	1.65764e-05	69	6.06223e-19	29	0.000207178	No	No	appear	0.239361	11.9416	17.249
OXR1	123	7	0.228612	41	1.20456e-05	21	0.0641461	No	No	strong	0.00466778	290.981	311.561
PCDHAC2	123	9	0.0167499	45	1.27358e-11	22	0.0381829	No	Yes	appear	0.00310858	174.324	166.099
MAGEE1	122	7	0.253446	61	1.98532e-15	18	0.212662	No	No	strong	0.0087701	116.895	179.719
ANK2	121	6	0.382262	59	2.12062e-12	18	0.207414	No	No	strong	0.0178966	65.5599	92.4894
SLC25A3	121	5	0.52278	60	3.10419e-13	22	0.0324522	No	Yes	strong	0.00131127	100.775	137.577
TAF11	121	8	0.131581	21	0.819459	21	0.0407378	No	No	appear	0.165672	11.3625	17.5338
ATP6V1A	120	8	0.0926542	51	3.77402e-12	22	0.0298411	No	No	strong	0.00334174	332.586	366.711
FKBP1B	120	11	0.0143963	80	3.0417e-29	33	3.64456e-06	No	No	strong	0.000425743	52.2568	125.854
SLC22A9	120	9	0.074081	73	3.17118e-23	23	0.0123192	No	No	strong	NA	9.27937	38.4926
FGF12	119	10	0.0149656	64	5.64553e-19	21	0.0463753	No	Yes	strong	0.00417266	229.644	315.038
FLNB-AS1	119	6	0.405478	61	5.11616e-14	41	1.70596e-10	No	No	appear	0.0495534	3.48519	5.3935
NUP50-AS1	119	9	0.0625722	86	8.49728e-36	36	1.02142e-07	No	No	strong	0.00126606	56.8336	137.58
PHF1	119	5	0.585061	21	0.407863	24	0.00244802	Yes	No	appear	0.140265	60.3985	63.5524
SS18L1	119	15	0.000148418	84	2.89916e-33	33	1.98275e-06	No	No	strong	0.0616524	45.2334	126.734
SYT11	119	8	0.140885	17	0.903148	20	0.079134	No	Yes	disappear	0.0388369	34.5961	18.8447
CBL	117	7	0.219937	46	1.71483e-06	35	2.07511e-07	No	No	appear	0.0148239	9.57129	9.99758
CLSTN2	117	5	0.414288	61	3.46503e-17	17	0.201444	No	No	strong	0.00992937	60.2487	84.5523
HCN1	117	5	0.49085	42	6.13694e-08	17	0.245488	No	No	strong	0.00313401	249.755	302.966
WDR47	117	4	0.674837	39	5.10324e-07	22	0.0229546	No	Yes	strong	0.00373473	332.537	354.509
MDH1	116	5	0.388521	57	8.7808e-16	21	0.0375459	No	No	strong	0.00270967	257.635	317.928
PJA2	116	8	0.0563288	43	4.21897e-08	25	0.00272401	No	No	strong	0.00138088	297.547	319.127
ATP11A	115	9	0.0572722	83	1.28209e-33	43	1.90894e-12	No	No	strong	0.0018986	21.6559	42.5298
ATP1B3	115	2	0.544741	11	0.48741	17	0.223467	No	No	appear	0.0127105	2.27718	3.36223
BCL7C	115	9	0.0598846	51	3.04844e-12	19	0.0778092	No	No	appear	0.037404	59.737	70.7485
KIF3C	114	6	0.311257	28	0.13841	23	0.0027638	No	No	strong	0.0123999	46.6025	55.0801
LINC00622	114	12	0.00367151	64	6.43155e-18	28	4.30932e-05	No	No	strong	0.0523465	11.5055	34.9025
DNAJC6	113	8	0.050341	31	0.000165439	18	0.0834561	No	No	strong	0.0200268	180.181	180.655
RUFY1	112	4	0.603996	37	9.02032e-07	21	0.00340829	No	No	appear	0.305926	41.7993	41.8784
GPR89A	111	4	0.702109	41	2.77582e-05	22	0.0116333	No	No	strong	0.107474	11.8454	33.0652
MRPL9	111	8	0.105663	64	6.67152e-20	31	6.88657e-07	No	No	strong	0.0397719	21.9077	46.2005
NELL2	111	9	0.0162992	53	2.05965e-15	19	0.0738611	No	Yes	strong	0.0057211	283.02	323.57
PCCB	111	3	0.844537	16	0.956366	13	0.537179	No	Yes	disappear	0.0535046	18.3308	9.97408
VWCE	111	8	0.0504152	24	0.0916556	17	0.182238	No	No	appear	NA	16.9595	17.2561
YWHAG	111	8	0.0334945	50	6.93892e-11	13	0.592779	No	No	strong	0.00168151	206.482	286.493
KLF6	110	6	0.313015	92	2.76256e-46	43	1.46131e-13	No	No	strong	0.0117209	14.0471	37.4472
ATP6AP2	109	6	0.197565	48	1.18254e-10	18	0.104722	No	Yes	strong	0.00128705	255.64	288.556
COPS4	109	5	0.384926	34	3.90291e-05	25	0.00109083	No	Yes	strong	0.00206611	211.502	218.626
NAPG	109	7	0.118942	31	0.000413252	17	0.163176	No	Yes	strong	0.00182132	277.615	291.343
PTPRN2	109	5	0.379911	38	0.0002531	23	0.00517625	No	No	appear	0.0039829	39.9145	48.7522
RAB6A	108	4	0.68837	27	0.135779	22	0.00940102	No	No	strong	0.000825967	217.431	232.591
RIMKLA	108	8	0.0938646	42	1.04e-09	17	0.154059	No	No	strong	0.0155657	187.861	208.697
TMTC1	108	14	0.000217254	65	1.24047e-19	28	6.18712e-05	No	No	weak	0.444533	19.3667	6.85441
COPS8	107	6	0.294319	38	6.34682e-06	22	0.00842259	No	Yes	strong	0.00269175	167.675	186.983
MTOR	107	2	0.947903	19	0.777011	24	0.00187424	No	No	disappear	0.246911	11.5282	4.87523
CLPB	106	4	0.613098	20	0.679153	23	0.00280362	No	No	disappear	0.143641	11.3102	5.40519
PDSS1	106	4	0.674188	20	0.679153	26	0.000292305	Yes	Yes	appear	0.432318	3.46091	9.00257
SGPL1	106	10	0.00661385	71	5.79264e-28	19	0.0286142	No	No	strong	0.0308129	43.5179	80.6593
IMMT	105	5	0.397123	45	4.86435e-08	15	0.179867	No	No	appear	0.00231249	52.8139	63.3981
KCNQ3	105	6	0.153041	49	3.04844e-12	17	0.0778092	No	No	strong	0.000359213	81.3748	125.177
AZI2	104	5	0.465206	36	0.000172938	18	0.073677	No	No	strong	0.0295737	34.281	56.5496
C1orf52	104	11	0.00378442	34	0.000921984	22	0.00364622	No	No	strong	0.0247678	36.8352	107.375
CSTF3	104	2	0.939757	53	1.88333e-12	22	0.0052995	No	No	appear	0.170835	3.51999	12.5826
INA	104	10	0.00712436	63	6.44761e-21	19	0.0426305	No	No	strong	0.0103706	116.564	218.851
ZHX3	104	7	0.160761	69	8.13102e-25	25	0.000503434	No	No	strong	0.00713159	37.9945	85.1421
GRB2	103	1	0.983431	35	8.28702e-05	18	0.0683036	No	Yes	appear	0.0404796	48.637	56.8268
RASSF3	103	6	0.268062	64	4.69325e-21	19	0.0327107	No	No	appear	0.00053851	3.57986	10.1809
RHBDL1	103	12	0.00120368	53	1.78406e-12	18	0.0537945	No	Yes	appear	0.0760535	23.8839	20.5214
TCP11L2	103	8	0.0663031	55	1.81255e-14	30	2.77202e-06	No	No	appear	0.00632239	19.4532	21.8202
C12orf65	102	7	0.149893	44	1.31404e-07	17	0.105484	No	No	disappear	0.330165	7.14589	4.20333
MAP1A	101	7	0.114768	56	4.73078e-15	16	0.106038	No	Yes	appear	0.0142015	13.6916	31.2842
2016-03-11	101	11	0.00378442	76	1.56808e-32	23	0.00186906	No	No	strong	NA	36.5775	111.235
PJA1	101	7	0.119496	49	7.70428e-11	19	0.0201322	No	Yes	strong	0.00865449	25.4806	49.2081
PPT1	101	7	0.133982	31	0.000321764	23	0.00186906	No	No	appear	0.00381168	81.8371	86.7746
VTA1	101	2	0.782766	30	1.13516e-05	17	0.0984369	No	No	strong	0.00174165	240.588	258.054
GLRB	100	7	0.139383	36	4.02347e-07	16	0.147567	No	Yes	strong	0.00890689	298.084	339.706
DYNC1LI1	99	6	0.236595	32	4.69686e-05	18	0.049479	No	No	strong	0.00276478	286.221	309.591
FBXL14	99	3	0.793321	10	0.997186	15	0.190509	No	No	appear	0.277132	12.6286	13.234
FLVCR1	99	3	0.804571	30	0.0115712	20	0.00704591	No	No	strong	0.301924	12.1623	32.3519
IRAK1	99	4	0.604984	45	1.37344e-08	24	0.000428487	No	No	strong	0.296441	15.5075	50.2453
LEPROTL1	99	5	0.202028	18	0.191382	18	0.049479	No	No	appear	0.0658084	88.3593	106.681
ME1	99	7	0.124322	18	0.70271	15	0.190509	No	No	appear	0.0142778	16.1562	26.5901
MOAP1	99	8	0.0532822	44	9.48858e-11	19	0.0271237	No	Yes	strong	0.00211285	284.076	317.497
SYNPO2	99	14	8.43857e-05	55	1.01504e-14	11	0.663861	No	No	weak	0.443482	9.41305	1.89331
MFI2-AS1	98	4	0.604984	35	0.0002184	28	7.11605e-06	No	No	weak	NA	32.4948	11.3152
NOP58	98	5	0.414288	48	1.933e-10	21	0.00610982	No	No	appear	0.0629323	10.1731	15.7301
OAT	98	7	0.0985711	41	1.11761e-08	19	0.0246158	No	Yes	strong	0.00156893	205.777	233.44
SGPP2	98	13	0.000233269	31	0.00375136	26	5.0372e-05	No	No	weak	0.0194843	17.9255	5.11411
SMCR8	98	5	0.119639	15	0.629466	11	0.278685	No	No	disappear	0.126597	11.5435	5.89658
SNAP91	98	8	0.050341	39	6.62202e-08	13	0.405556	No	No	strong	0.0145935	206.508	277.446
YWHAH	98	5	0.28591	52	6.27915e-14	19	0.0246158	No	No	strong	0.00112529	138.846	214.616
FAM234B	97	5	0.405713	40	7.10291e-09	16	0.121692	No	No	strong	0.0124069	256.605	286.284
NNT	97	5	0.405713	22	0.314954	17	0.0732626	No	Yes	appear	0.0588371	58.7868	64.6871
ARHGAP29	96	8	0.0519662	72	3.10206e-31	30	4.14867e-07	No	No	appear	0.0257878	10.9552	19.9435
LTBP1	96	9	0.0223586	50	4.38863e-12	21	0.0027638	No	No	strong	0.0248696	13.4948	26.4967
PNMA1	96	5	0.397123	32	0.000126015	18	0.0380116	No	Yes	appear	0.00266637	103.071	121.577
RBMS1P1	96	7	0.119496	55	4.60135e-16	23	0.000661269	No	No	appear	NA	2.29224	5.35526
CCNB1IP1	95	4	0.588448	23	0.172502	17	0.0527863	No	No	appear	0.000372278	7.61733	16.0693
GABARAPL1	95	6	0.135483	46	2.66441e-12	21	0.00314185	No	No	strong	0.000401686	276.562	300.799
GRIA2	95	6	0.224935	36	6.92528e-08	14	0.255121	No	No	strong	0.000675218	161.78	184.386
OPCML	95	6	0.224935	39	1.25559e-09	13	0.361446	No	No	strong	0.0114425	246.411	303.743
PNMAL1	95	5	0.236595	48	1.00111e-15	16	0.106038	No	No	strong	0.0106622	245.105	272.516
GOT1	94	9	0.0174485	44	6.62196e-10	16	0.0766006	No	No	strong	0.00592757	142.821	197.048
CTNND1	93	11	0.00179022	64	7.61767e-25	33	2.28165e-09	No	No	strong	0.136994	17.5929	29.9831
EIF4G1	93	4	0.562903	32	0.000830131	24	0.000181844	No	No	strong	0.0607871	19.4718	56.0847
RGS7BP	93	3	0.769202	21	0.0236372	13	0.119017	No	Yes	appear	0.0211552	144.428	175.814
SLITRK4	93	15	4.73873e-06	64	3.64017e-25	31	6.13423e-08	No	No	strong	0.023953	80.1823	179.586
BCCIP	92	2	0.904144	13	0.939774	21	0.00279526	No	Yes	disappear	0.713179	7.12229	7.33744
EDF1	92	9	0.0174016	29	0.00153041	21	0.000409988	No	No	appear	0.000992027	12.8651	14.5796
RAB6B	92	3	0.554843	30	5.0508e-06	14	0.218051	No	No	strong	0.00549711	178.022	194.016
SEMA3E	92	3	0.691011	31	0.000455911	17	0.0483677	No	Yes	appear	0.00491635	28.9233	43.4565
SNX1	91	11	0.00135985	48	5.90445e-12	22	0.00062739	No	No	strong	0.177506	21.1775	37.8636
FRMPD4	90	7	0.0475046	50	1.47679e-16	15	0.12269	No	No	strong	0.0110629	206.092	284.226
SLC38A6	90	3	0.749642	23	0.133182	17	0.0403271	No	No	appear	0.307459	10.7647	13.351
VDAC2	90	4	0.345471	37	6.92528e-08	18	0.0210725	No	No	strong	0.00510535	155.35	187.785
POLR3F	89	3	0.73588	68	1.77257e-30	30	6.13423e-08	No	No	strong	0.00322572	65.5968	153.466
RELL1	89	7	0.0806379	56	2.18002e-18	24	7.027e-05	No	No	appear	0.00456355	18.3368	24.0378
LRRC55	87	3	0.721526	11	0.974422	12	0.344362	No	No	disappear	0.0149806	6.86431	3.02928
MAPRE3	87	8	0.0261984	57	1.54562e-20	23	0.000198433	No	Yes	appear	0.00163895	35.8121	47.2124
PTPRT	87	6	0.0937909	46	1.43487e-14	9	0.739601	No	No	strong	0.0369426	101.546	150.104
SLC12A1	87	4	0.443427	43	2.03149e-11	18	0.0122791	No	No	strong	0.000290796	51.1036	85.3503
ZBTB38	87	4	0.481492	21	0.157657	19	0.00419179	No	No	disappear	0.217729	20.5167	12.9046
ZNF354A	87	3	0.721526	4	0.999995	22	0.000446249	No	No	appear	0.376851	2.2962	5.10699
C11orf42	86	2	0.889711	8	0.997875	12	0.329293	No	No	disappear	NA	4.65308	2.19739
FGF14	86	3	0.721526	34	1.0268e-06	16	0.0514946	No	No	strong	0.00442851	174.663	246.471
TMEM35	86	5	0.190014	43	1.20134e-10	18	0.00956437	No	No	strong	0.00503254	132.865	210.406
BUD31	85	1	0.976404	7	0.999312	10	0.586851	No	No	disappear	0.123449	6.21234	3.31709
IGFBP5	85	7	0.0695788	47	6.13594e-13	19	0.00481661	No	No	appear	1.20978e-05	2.8694	10.1822
NOP2	85	6	0.153041	32	0.00012576	21	0.000825113	No	No	disappear	0.165613	24.2656	12.6798
SNX10	85	7	0.032636	45	1.34616e-13	15	0.0844161	No	No	strong	0.0084581	230.393	312.164
ACP1	84	2	0.718951	26	0.000556755	17	0.0220011	No	Yes	strong	0.00255063	217.087	216.754
ARHGEF9	84	4	0.49085	38	3.75641e-09	12	0.27218	No	No	strong	0.000573656	207.283	254.856
ATP6V0B	84	7	0.0563288	48	5.02778e-14	20	0.00108602	No	No	strong	0.0262647	16.2959	38.2706
PDP1	84	3	0.706572	37	3.89963e-10	15	0.0778092	No	No	strong	0.00436114	242.267	303.579
TRIT1	84	3	0.666519	32	3.08732e-05	17	0.0122791	No	No	appear	0.0158519	11.8672	24.279
CMTM4	83	8	0.0215101	51	2.1651e-16	24	3.04266e-05	No	No	appear	0.279689	3.64114	7.20908
ITPR1	83	3	0.564962	35	1.05133e-08	14	0.114072	No	No	strong	0.0200865	161.567	200.932
KLHL11	83	3	0.698868	17	0.5256	10	0.555335	No	No	disappear	0.00890934	130.414	118.122
RAN	83	4	0.365036	22	0.0344557	18	0.00937783	Yes	Yes	appear	0.000188048	115.28	139.574
TNFAIP3	83	8	0.0245634	50	9.36294e-16	37	9.76237e-14	No	No	appear	0.174133	15.1893	25.2199
WDR75	83	2	0.877589	34	1.32864e-05	21	0.000696962	No	No	strong	0.0291471	17.1899	43.4486
WWC3	83	5	0.190014	54	9.5593e-20	19	0.00419179	No	Yes	strong	0.00159065	61.3212	101.812
OLFM3	82	5	0.202028	30	5.60664e-08	15	0.0656288	No	No	strong	0.00525199	308.15	345.265
BCL2L2	81	4	0.462577	6	0.999627	10	0.522918	No	No	disappear	0.169824	8.54574	3.48521
DDX24	81	4	0.234893	21	0.000243184	16	0.0316934	No	No	appear	0.0018045	17.9144	24.8008
HS6ST2	81	3	0.564962	30	7.29441e-06	15	0.0600468	No	No	strong	0.00245303	205.856	247.523
NRXN1	81	6	0.135483	32	1.31489e-08	9	0.657754	No	Yes	strong	0.000939952	162.884	192.538
PNPO	81	1	0.958101	33	9.50983e-06	12	0.155332	No	No	disappear	0.0534907	15.18	12.4037
RAB5A	81	7	0.0594814	22	0.0253268	15	0.0600468	No	No	appear	0.0124826	25.7873	34.9341
SERINC1	81	6	0.0767665	14	0.38661	18	0.00723951	No	No	appear	0.00552844	148.62	152.866
STAT1	81	3	0.683001	19	0.0731475	17	0.0156498	No	Yes	appear	0.00356552	59.0697	45.9789
THRA	81	3	0.613385	24	0.0289586	17	0.00545893	No	No	appear	0.0556061	18.0028	35.8543
TMEM169	81	8	0.0181673	43	1.01111e-13	15	0.0362399	No	Yes	strong	2.94857e-05	78.8204	134.203
ELAVL3	80	10	0.0022164	21	0.00256584	21	5.53151e-05	No	No	appear	0.169703	51.6703	40.0347
FBXO32	80	6	0.129853	34	3.86541e-07	8	0.766571	No	No	appear	0.0243897	1.31925	2.78521
NBR1	80	7	0.0475046	47	6.4272e-15	20	0.000645617	No	No	appear	0.350385	29.5447	31.3661
POMGNT2	80	4	0.384926	7	0.995634	28	3.96988e-08	No	No	disappear	0.20778	32.8443	25.5288
RRAGB	80	4	0.453029	22	0.0743811	18	0.00632892	No	Yes	appear	0.00218092	142.142	158.608
SORD	80	5	0.260978	35	1.6497e-06	10	0.506425	No	No	disappear	0.0160099	11.4537	3.29877
TOR1AIP2	80	2	0.827798	40	3.64488e-10	8	0.670383	No	No	appear	0.339259	3.75701	10.9804
USMG5	80	5	0.236595	64	5.65285e-31	25	4.61831e-06	No	No	strong	0.000235854	28.7467	75.1622
DYNC1H1	79	3	0.649421	41	4.21678e-10	13	0.153754	No	Yes	strong	0.0910988	15.7812	31.7717
KRT10	79	6	0.113665	9	0.983659	13	0.13339	No	No	appear	0.251437	3.81904	3.87854
LINC01158	79	3	0.649421	16	0.501965	18	0.00413929	No	No	disappear	0.231849	9.0465	8.09723
SEC14L6	79	0	1	63	9.36153e-30	31	7.27669e-10	No	No	appear	0.00988275	2.05129	5.17245
CHGB	78	6	0.1034	36	2.2767e-08	10	0.403208	No	Yes	strong	0.000450582	108.695	153.545
EEF1D	78	4	0.433774	16	0.524807	17	0.0108232	No	No	appear	0.000155892	88.668	104.811
ITFG1	78	7	0.0108155	30	4.00593e-06	15	0.0452613	No	Yes	strong	0.00181296	302.007	311.856
LEMD2	78	2	0.821924	24	0.0131824	18	0.00470613	Yes	No	appear	0.183985	22.9271	29.2722
LMTK2	78	3	0.658047	21	0.0960863	9	0.383963	No	No	appear	0.220883	54.5506	67.389
ST8SIA3	78	5	0.205171	54	7.51589e-22	16	0.0228992	No	No	strong	0.00955391	18.5501	45.3408
ERMARD	77	3	0.603996	5	0.999818	16	0.0204221	No	No	appear	0.136728	9.77717	15.8865
KCNH1	77	3	0.649421	28	6.60307e-06	12	0.216079	No	No	strong	0.000246388	143.322	165.382
KLHL9	77	3	0.649421	8	0.993292	19	0.00168791	No	No	disappear	0.0770059	46.2235	36.4883
PEX5	77	3	0.649421	43	6.42094e-12	22	7.83878e-05	No	No	appear	0.158746	2.62443	8.35102
RPL13A	77	4	0.424075	9	0.983659	14	0.0766006	No	No	appear	0.00384763	20.9767	26.6058
STMN2	77	8	0.0174485	42	4.32192e-15	16	0.0204221	No	No	strong	0.00918695	181.23	280.71
STXBP5	77	4	0.424075	20	0.135922	11	0.325478	No	Yes	appear	0.00247519	208.569	207.895
ACSL3	76	7	0.035127	24	0.0028093	13	0.123802	No	Yes	appear	0.0106448	120.133	146.114
ACTR2	76	4	0.257696	11	0.696019	18	0.00160874	No	No	disappear	0.00233833	62.2615	60.5143
BCAP31	76	7	0.0447722	34	8.4991e-07	17	0.00725842	No	No	appear	0.0654285	7.64701	7.9009
DDB1	76	3	0.594458	16	0.478895	15	0.0210772	No	No	weak	0.0309723	31.9925	15.5415
FAM129B	76	3	0.502226	29	2.74594e-05	15	0.0369598	No	No	strong	0.00323092	84.684	125.568
LPIN2	76	2	0.839026	24	0.0112448	11	0.294412	No	No	disappear	0.201974	4.50607	2.52291
SH3GL2	76	3	0.353166	30	8.56563e-05	11	0.235665	No	No	strong	0.0123018	185.271	253.095
SLC25A12	76	4	0.414336	27	4.66494e-05	12	0.203192	No	No	strong	0.00289329	240.474	267.045
SNRNP27	76	5	0.212895	39	6.20228e-10	15	0.0369598	No	No	appear	0.0819384	9.45557	18.3062
TRIM36	76	5	0.147228	52	1.68569e-21	19	0.00143072	No	No	strong	0.0022341	102.517	210.672
ZNF521	76	6	0.0802232	49	2.51e-17	23	1.53188e-05	No	No	appear	0.0617302	4.97901	9.4358
APOL2	75	8	0.0119501	42	1.5464e-12	18	0.00306046	No	No	strong	0.00330824	7.95	24.4201
CEMIP	75	7	0.0371899	35	1.06741e-07	14	0.0528863	No	No	disappear	0.00345082	4.8575	1.81533
HDAC8	75	4	0.384926	42	2.92896e-12	17	0.00545893	No	No	appear	0.209661	9.21015	23.6587
LINC01252	75	8	0.0139693	48	9.63148e-17	17	0.00630688	No	No	appear	0.00926862	3.11906	8.79839
NEGR1	75	6	0.071832	38	1.04493e-10	15	0.0332481	No	No	strong	0.0176279	118.163	211.136
OSBPL6	75	3	0.613385	47	3.11773e-16	14	0.0640121	No	No	strong	0.00705174	29.6491	79.4348
PIK3C2B	75	4	0.394756	35	1.6319e-07	19	0.00101479	No	No	strong	0.0710662	13.8194	32.3876
YKT6	75	1	0.963299	17	0.0568394	14	0.0640121	No	No	strong	0.236973	40.389	61.5936
ARHGAP31	74	6	0.0985711	53	3.49163e-23	23	5.25844e-06	No	No	strong	0.00777607	74.0602	116.674
CISD1	74	5	0.212895	32	1.6002e-07	13	0.105848	No	No	strong	0.00717597	212.939	274.533
EGF	74	4	0.394756	45	2.94369e-14	10	0.405099	No	No	disappear	0.025545	9.16983	8.11009
FAM104B	74	3	0.622623	14	0.660182	23	1.21357e-05	No	Yes	appear	0.422164	2.94427	8.05149
FBXO18	74	3	0.469174	23	0.0100716	12	0.0940229	No	Yes	appear	0.341863	16.1747	31.1931
GPRASP1	74	3	0.622623	30	2.81472e-08	13	0.0734675	No	No	strong	0.00026073	165.105	184.962
INPP4A	74	2	0.833497	31	2.23208e-09	8	0.685469	No	No	strong	0.0122106	208.706	201.664
MXI1	74	1	0.940355	45	4.32192e-15	15	0.0298154	No	No	strong	0.0182459	20.621	40.9216
ORAOV1	74	5	0.182592	31	1.47145e-05	12	0.178491	No	No	appear	0.00478408	24.9283	36.8108
PLCXD2	74	1	0.931912	31	4.2662e-07	7	0.762603	No	No	strong	0.0702973	73.7641	92.5583
PSMB4	74	8	0.0101541	38	2.70311e-09	16	0.0142014	No	No	strong	0.00194388	21.193	36.2738
REPS2	74	4	0.142626	29	5.86897e-07	10	0.405099	No	No	strong	0.0150511	279.701	312.51
SLC9A7	74	4	0.394756	27	0.000143882	14	0.0582695	No	No	appear	0.00548449	67.7935	100.593
TANGO6	74	7	0.0396159	51	1.86396e-19	25	9.20684e-07	No	No	weak	0.221901	14.1963	2.93118
FIP1L1	73	5	0.11518	24	0.00241767	10	0.183342	No	No	appear	0.139862	4.51469	3.49315
GIT1	73	4	0.384926	15	0.243313	16	0.0124945	No	No	strong	0.0486013	65.1783	82.8562
PCSK2	73	5	0.184338	29	1.66794e-06	11	0.0910003	No	No	strong	0.00190696	130.03	180.686
TIMM9	73	4	0.234893	31	1.33393e-05	11	0.264225	No	No	strong	0.173131	6.0665	25.9359
CORO1C	72	11	0.00023914	40	4.33008e-11	17	0.00470613	No	Yes	appear	0.293075	5.90864	11.3567
EP300	72	5	0.197542	58	1.51707e-28	31	2.80153e-11	No	No	strong	0.0105799	25.7949	47.8243
MYH10	72	6	0.0891388	46	2.06327e-18	15	0.00952818	No	No	strong	0.00886467	64.9513	87.6958
NTN1	72	8	0.0119501	47	1.02611e-17	21	4.07368e-05	No	No	strong	0.27806	36.8997	63.0068
RAB26	72	9	0.00362531	42	1.5464e-12	14	0.0478547	No	No	appear	0.0203631	11.8273	9.65394
SOHLH1	72	5	0.197542	33	9.02032e-07	20	0.000247884	No	No	disappear	0.00312971	27.2323	19.0646
TXNDC11	72	4	0.315915	20	0.0626345	13	0.0895463	No	No	disappear	0.253771	5.50337	3.55651
ADCY1	71	3	0.502226	33	6.06036e-07	12	0.123055	No	Yes	strong	0.0031393	37.0312	64.5152
ANTXR1	71	8	0.0110251	40	2.39187e-11	10	0.169985	No	No	strong	0.000172872	45.3296	65.0287
ATAD1	71	1	0.911279	16	0.131849	16	0.00956437	No	Yes	strong	0.00123112	210.303	197.391
ATP6V1E1	71	4	0.238772	38	4.6469e-12	19	0.000354742	No	No	strong	0.00159497	213.234	255.177
HMGCS1	71	2	0.81587	27	4.26795e-05	21	6.50476e-05	No	No	strong	0.000344192	57.147	73.7634
LMBR1	71	7	0.0305053	43	6.6018e-14	25	2.75234e-07	No	Yes	weak	0.0616468	190.282	103.239
MRPL3	71	2	0.70071	19	0.0482741	15	0.0210772	No	Yes	strong	0.0011266	201.07	215.025
PRKCH	71	7	0.0246799	50	9.5593e-20	22	6.94187e-06	No	No	strong	0.000383468	29.0318	60.6784
SNRPD2	71	7	0.032636	31	3.4564e-06	14	0.0244942	No	No	appear	0.000703686	16.0775	17.9929
AP3M2	70	5	0.0869238	31	9.56541e-08	14	0.0388105	No	No	strong	0.0041939	242.001	259.271
DGAT1	70	3	0.584771	11	0.866392	14	0.0388105	No	No	appear	0.30305	78.9372	67.8655
EID1	70	4	0.212004	15	0.329682	18	0.00133671	Yes	No	strong	0.00854786	140.626	138.252
MRPL33	70	1	0.884403	7	0.950485	12	0.13383	No	No	appear	0.000625787	49.325	49.7527
NECAP1	70	3	0.446601	35	8.78797e-11	15	0.0186449	No	No	strong	0.00163947	313.139	350.581
RALYL	70	9	0.00244353	47	4.07069e-18	17	0.00345413	No	No	strong	0.0149193	102.835	213.397
RTCB	70	2	0.809633	11	0.866392	17	0.00345413	No	No	weak	0.001612	71.9368	39.4183
SLC7A11-AS1	70	5	0.127569	25	0.000645104	14	0.0145297	No	No	appear	0.0126964	6.28307	11.2667
ATP2B3	69	2	0.736247	40	4.70608e-13	9	0.297696	No	No	strong	0.0425265	74.1573	117.021
ATP5F1	69	4	0.345471	31	2.52175e-07	16	0.00406992	No	Yes	strong	0.000514905	90.4491	106.096
GPR22	69	2	0.671518	25	9.94411e-06	12	0.123728	No	No	strong	0.00548247	249.938	295.816
SLC7A1	69	4	0.345471	28	8.37285e-05	19	0.000274124	No	No	appear	0.00101234	9.50468	14.4739
SNAP25	69	6	0.0759617	31	3.44332e-09	12	0.123728	No	Yes	strong	0.0027453	248.414	306.207
ZBED9	69	3	0.574939	17	0.0344557	12	0.123728	No	No	strong	NA	185.872	244.857
AKR1C1	68	1	0.950008	41	6.14571e-13	9	0.440425	No	No	appear	0.0284525	1.37582	2.60036
ATL1	68	3	0.353166	32	1.53554e-08	13	0.0619043	No	No	strong	0.00299686	251.251	295.689
ATP6V1C1	68	2	0.594491	24	2.56399e-05	10	0.304388	No	No	strong	0.00121331	281.736	330.314
CADPS	68	6	0.0531733	44	2.55254e-17	8	0.58876	No	Yes	strong	0.0014876	123.587	193.37
COA7	68	3	0.564962	17	0.203665	12	0.114072	No	No	appear	6.13902e-05	147.308	154.973
CUL2	68	3	0.564962	13	0.642068	14	0.0310552	No	Yes	appear	0.00709736	222.171	211.921
MAGEE2	68	4	0.335605	20	0.00772629	8	0.58876	No	No	strong	0.307455	99.8063	132.691
MRPL40	68	7	0.026529	46	3.48654e-17	23	2.43105e-06	No	No	appear	0.0338925	10.7849	17.292
MRPL55	68	5	0.168083	38	8.38357e-12	17	0.00122206	No	Yes	strong	0.00101213	25.9974	39.8678
CDC25B	67	4	0.276902	25	0.000239825	14	0.0276317	No	No	strong	0.00218962	32.5403	51.7895
COX7A2L	67	6	0.0678346	60	3.38977e-34	25	1.0265e-07	No	No	strong	0.00481798	72.3412	161.371
DLD	67	5	0.161005	15	0.38023	18	0.000768713	No	No	appear	0.00274051	51.4901	47.0354
ENC1	67	5	0.0767665	33	2.01838e-10	10	0.185044	No	No	strong	0.00933993	178.369	231.704
FAM195A	67	4	0.325751	4	0.999291	13	0.0560067	No	No	disappear	0.0128445	31.087	29.7244
GPR158	67	3	0.341268	26	9.89241e-07	12	0.104866	No	No	strong	0.00779802	253.534	305.826
IARS	67	2	0.640058	24	0.000123854	17	0.00210039	No	Yes	strong	0.000400304	164.133	160.308
RNF34	67	10	0.000429415	51	9.87722e-24	23	9.88621e-07	No	No	strong	0.0327727	32.0367	91.7499
SYT1	67	7	0.0229212	36	8.0412e-10	13	0.0505011	No	Yes	strong	0.00437394	35.0117	79.3584
ZNF641	67	10	0.000550659	40	1.84892e-12	13	0.0560067	No	Yes	disappear	0.20507	3.46393	3.74692
AGPAT3	66	2	0.752627	20	0.0347766	8	0.479713	No	No	strong	0.221907	19.7588	33.7047
BCL9	66	3	0.457937	15	0.356401	17	0.000354742	No	Yes	disappear	0.0020221	8.66152	6.73878
GMPR2	66	5	0.0767665	32	3.21864e-08	15	0.00907242	No	Yes	appear	0.00255422	81.1183	62.7552
KLF7	66	7	0.0196669	44	3.94061e-16	21	1.13009e-05	No	No	appear	0.141884	7.27009	16.9492
NAP1L3	66	5	0.0922528	36	6.8958e-12	17	0.0017625	No	No	strong	0.00853282	196.229	282.73
RHPN1	66	2	0.782766	19	0.0626345	10	0.27218	No	No	appear	0.00813445	31.0878	34.7629
RP9	66	3	0.534191	16	0.232434	16	0.00388717	No	No	disappear	0.300379	5.90948	3.87171
XK	66	4	0.112362	26	5.66278e-08	11	0.168582	No	No	strong	0.012423	292.487	348.534
AMOT	65	7	0.0212508	37	5.77839e-11	12	0.0475494	No	No	strong	0.00174539	49.7298	81.9456
CAPS	65	3	0.534191	13	0.571886	14	0.0216291	No	No	appear	5.6322e-06	50.7646	54.9485
CRLS1	65	3	0.523664	6	0.994242	14	0.0190227	No	No	strong	0.0274633	10.5887	24.2076
FAM200A	65	2	0.768122	18	0.0832447	15	0.00822641	No	No	appear	0.276132	5.99406	18.2731
GNB1	65	3	0.491323	5	0.997153	17	0.00147148	No	No	disappear	0.108275	25.9855	14.907
HSPA12A	65	7	0.0108155	30	6.08133e-08	6	0.813673	No	No	strong	0.0289453	156.872	219.558
NAP1L5	65	3	0.534191	32	6.41645e-09	12	0.0878214	No	No	strong	0.000832648	236.595	298.069
PKN1	65	4	0.306105	16	0.131849	16	0.00174359	No	Yes	appear	0.0286412	96.4148	116.674
SH3D19	65	9	0.0017768	37	8.85352e-11	11	0.156504	No	No	strong	0.0102114	8.41567	19.119
TFDP2	65	5	0.109212	33	1.70863e-09	17	0.00132621	No	Yes	appear	0.110055	7.25665	13.9834
INAFM2	64	0	1	18	0.0832447	18	0.000421414	No	No	appear	0.565743	4.89389	5.11219
RGL1	64	6	0.0531733	19	0.0407906	17	0.00100939	No	No	weak	0.508382	18.1593	7.38559
SERPINB6	64	4	0.296328	25	1.56156e-06	7	0.488011	No	No	strong	0.00094804	85.2812	106.748
SLC32A1	64	4	0.238772	37	4.6469e-12	13	0.0192427	No	Yes	appear	NA	64.0044	85.7547
STARD10	64	3	0.457937	10	0.85859	12	0.0799858	No	No	appear	0.120326	19.6137	21.3363
EDEM1	63	2	0.70071	1	0.999999	11	0.0695561	No	No	appear	0.0275347	17.3441	16.113
FAM109A	63	3	0.513008	9	0.893658	12	0.0726063	No	No	appear	0.00115853	44.7947	52.783
FAM3C	63	0	1	19	0.0407906	10	0.226067	No	Yes	strong	0.00221093	239.078	256.03
ITPRIPL2	63	6	0.0466372	42	3.07277e-16	16	0.00194007	No	No	strong	0.00559337	40.78	59.2032
KHDRBS1	63	2	0.760483	12	0.645751	9	0.350477	No	No	appear	0.0439286	53.7412	51.2649
PHF24	63	5	0.081761	35	6.62325e-11	6	0.649947	No	No	strong	0.00167696	60.5474	107.246
UQCRFS1	63	4	0.0791662	18	0.00179806	14	0.016661	No	Yes	appear	0.000817292	110.166	111.532
ZNF25	63	2	0.490887	20	0.000161354	13	0.0362399	No	No	strong	0.00136682	279.108	295.519
ZNF675	63	8	0.00471883	10	0.848967	13	0.0362399	No	No	disappear	0.201771	57.017	35.812
ALAS1	62	3	0.502226	25	3.70412e-05	13	0.0321998	No	No	appear	0.00489954	64.0748	77.8411
CAB39	62	1	0.785739	8	0.944157	15	0.00205772	No	No	weak	0.0610794	253.347	225.591
LEO1	62	2	0.727715	19	0.0349216	10	0.21141	No	Yes	appear	0.173801	29.0639	37.9502
MPHOSPH6	62	3	0.491323	34	1.09902e-09	22	1.1668e-06	No	Yes	strong	0.0664015	5.38323	23.2646
RASAL2	62	5	0.081761	25	1.49658e-05	8	0.479713	No	No	strong	0.00508539	144.557	167.504
SPHK1	62	3	0.502226	30	2.62771e-07	7	0.543125	No	No	appear	0.0900221	2.73619	8.52651
THOP1	62	6	0.0325679	14	0.341659	8	0.36476	Yes	Yes	disappear	0.0239868	27.1732	16.4733
TMEM200A	62	7	0.0167499	39	3.20138e-13	12	0.0656794	No	No	weak	NA	71.6811	30.5545
AKT1S1	61	2	0.744549	14	0.349411	10	0.197159	Yes	No	appear	0.00553311	88.7835	93.1081
ATP5A1	61	4	0.119639	25	5.33923e-07	11	0.112876	No	Yes	strong	0.00321673	132.149	137.025
MYH9	61	4	0.267267	23	0.00111695	10	0.197159	No	No	strong	0.0126315	43.3824	74.5106
SPACA6P	61	0	1	12	0.597954	12	0.0591995	No	No	appear	0.0101592	51.3683	57.6642
STAU2	61	1	0.931912	15	0.243313	10	0.197159	No	Yes	strong	0.00800798	230.456	245.095
WDR7	61	2	0.531655	22	4.15177e-05	9	0.315097	No	No	strong	0.00696056	285.162	314.495
ATP6V1H	60	3	0.435172	29	1.6002e-07	14	0.0109006	No	No	strong	0.00303918	59.2998	117.766
CLCN4	60	2	0.557569	14	0.243295	15	0.000352685	No	Yes	weak	0.0406677	169.228	109.28
EIF3B	60	4	0.150649	8	0.785326	15	0.00435855	No	No	disappear	0.35825	16.9271	11.3817
MSL1	60	6	0.0278205	17	0.0661225	15	0.00406992	No	No	disappear	0.07379	5.16574	3.50751
NDUFA6-AS1	60	5	0.0767665	27	9.94411e-06	11	0.100627	No	No	appear	0.397145	21.394	26.0686
PAIP2	60	1	0.928841	12	0.572996	14	0.0109006	No	Yes	disappear	0.000811883	25.8025	20.3846
PI4KA	60	3	0.365036	14	0.306752	9	0.143684	No	No	strong	0.00360145	47.8234	56.56
PLGLB1	60	2	0.736247	7	0.972731	7	0.599586	No	No	disappear	NA	4.3007	2.18156
PRUNE2	60	4	0.257696	30	2.68806e-07	15	0.00435855	No	No	weak	0.491076	29.516	8.7824
SEPHS1	60	8	0.00323021	38	9.48869e-14	16	0.00108667	No	No	appear	0.125485	2.95361	8.03589
STX2	60	2	0.736247	8	0.939794	9	0.218584	Yes	No	appear	0.188855	10.8609	14.9701
AP3S2	59	6	0.0325679	35	6.8958e-12	14	0.00577914	No	Yes	appear	0.00401778	3.8405	9.92224
CDK14	59	3	0.20075	20	1.54409e-05	11	0.0940229	No	No	strong	0.0026135	278.402	333.594
CEP68	59	3	0.435172	19	0.0118323	18	6.41352e-05	No	Yes	weak	0.102199	111.168	56.1071
DPY30	59	5	0.0922528	32	1.44521e-09	21	2.60093e-06	No	No	strong	0.00907308	7.3883	25.1633
GAS7	59	0	1	18	0.0170071	12	0.0255274	Yes	No	appear	0.0065763	43.0575	66.9217
HRH2	59	2	0.681497	27	1.05604e-06	7	0.483608	No	No	appear	0.144825	5.25805	11.018
PRKCZ	59	8	0.00229691	20	0.0041668	7	0.503727	No	No	strong	0.0288983	33.1863	56.8806
RIMS1	59	3	0.469174	29	9.91482e-09	6	0.592845	No	Yes	appear	0.00079909	20.4645	40.1678
SRGAP2B	59	5	0.109212	10	0.784613	4	0.937447	No	No	disappear	0.388123	4.88832	1.51281
UTP3	59	3	0.423655	17	0.0411375	9	0.280543	No	No	appear	0.00287956	6.16169	10.6764
XPO7	59	2	0.727715	21	0.00450842	17	0.000442884	No	No	weak	0.422288	80.0658	27.6132
AK1	58	4	0.238772	7	0.964557	10	0.15711	No	No	appear	0.000416105	28.0027	33.8391
ARSB	58	4	0.229436	15	0.16524	13	0.0167274	No	Yes	disappear	0.412788	4.67292	1.90815
CCDC134	58	2	0.709951	8	0.915133	6	0.701874	Yes	No	disappear	0.706319	3.9035	3.65908
CEP164	58	1	0.849399	7	0.894026	15	9.04989e-05	No	Yes	weak	0.241447	50.3102	34.0453
FAM102B	58	2	0.718951	15	0.183428	10	0.15711	No	Yes	strong	0.00149902	252.218	303.069
FAM49A	58	5	0.054372	32	4.22323e-12	11	0.0582189	No	No	strong	0.00197843	147.542	230.943
HARS2	58	1	0.918771	16	0.0998542	17	0.000282182	No	Yes	appear	0.348831	3.22987	6.64716
KCNQ5	58	3	0.269947	24	6.42153e-05	9	0.239925	No	No	strong	0.0152286	170.992	240.634
KIFAP3	58	3	0.457937	21	0.00357552	11	0.0853583	No	Yes	strong	0.00295591	245.626	295.66
LCMT1	58	5	0.0767665	45	1.63878e-22	20	1.55842e-06	No	Yes	strong	0.00197089	30.4137	62.1828
MCTS1	58	3	0.435172	52	1.06509e-31	19	1.70881e-05	No	No	strong	0.00127489	64.1157	150.03
NDUFS5	58	4	0.184338	42	2.43935e-18	20	4.95617e-06	No	No	strong	0.000150459	25.2776	46.9751
PGR	58	5	0.0922528	42	1.59173e-17	16	0.000715612	No	No	strong	0.000204623	11.0769	22.6544
RGP1	58	9	0.000678657	32	2.65481e-09	11	0.0772033	No	No	disappear	0.0789461	7.39206	7.65271
ANKH	57	1	0.915107	9	0.828654	9	0.230973	No	No	appear	0.556668	24.347	23.932
AUP1	57	2	0.709951	8	0.7187	15	0.00197365	No	Yes	appear	0.0654015	35.167	37.4027
CAP2	57	3	0.446601	17	0.0391487	9	0.185542	No	No	strong	0.000445488	101.063	158.166
ERGIC1	57	1	0.911279	40	5.55013e-16	9	0.21521	No	Yes	strong	0.00589309	25.6932	70.0923
HEXIM2	57	9	0.000336118	25	6.50077e-06	7	0.543125	No	No	disappear	0.122452	4.322	3.42158
HLTF	57	3	0.446601	14	0.0571708	15	0.000756525	No	Yes	weak	0.0163787	115.137	72.1346
NAP1L2	57	2	0.490887	20	0.000161354	10	0.144739	No	No	strong	0.00364252	224.468	288.946
OMG	57	3	0.258186	20	0.00449901	11	0.0772033	No	No	appear	0.0795416	36.342	40.591
PAFAH1B1	57	2	0.709951	15	0.16524	13	0.0167274	No	Yes	strong	0.00503669	226.575	223.528
PCDHGC3	57	5	0.0977457	30	6.08133e-08	8	0.278685	No	No	strong	0.0173972	44.0408	69.9939
SLITRK3	57	4	0.212004	25	5.70525e-06	10	0.144739	No	No	appear	0.0112051	115.154	159.737
TMEM246	57	1	0.794975	24	3.23833e-06	7	0.543125	No	No	strong	0.017511	152.88	214.092
UBE2E2	57	4	0.19312	31	6.39572e-09	12	0.0375766	No	Yes	strong	0.00259676	53.009	131.612
USP6NL	57	5	0.0922528	26	9.51646e-06	10	0.13289	No	No	disappear	0.173896	5.79876	5.73485
B3GALNT1	56	0	1	14	0.0571708	12	0.0331873	No	Yes	strong	0.00691828	219.638	240.547
CSNK2A1	56	1	0.794975	5	0.985509	17	7.59146e-06	No	No	weak	0.0552029	117.918	75.2557
CYP20A1	56	2	0.640058	29	5.30474e-09	7	0.401369	No	No	strong	0.0014658	32.4607	53.9043
DDR2	56	6	0.0325679	32	2.16831e-10	9	0.068505	No	Yes	strong	0.00182004	23.92	34.9091
DLAT	56	1	0.915107	11	0.600336	13	0.0144694	No	No	appear	0.0024938	214.841	204.482
DNAJC13	56	7	0.00984232	33	6.62325e-11	14	0.00577914	No	No	weak	0.36013	47.1911	30.7982
EPHA5	56	2	0.403054	17	0.00679594	9	0.230973	No	No	strong	0.000224308	197.033	257.11
FGD5-AS1	56	7	0.00808982	44	7.11251e-22	14	0.00406992	No	No	strong	0.0882754	24.2664	51.5203
GTF3A	56	1	0.894161	7	0.915645	9	0.230973	No	No	appear	0.128007	9.50122	10.6476
HK1	56	2	0.691227	22	0.000633595	8	0.345648	No	Yes	strong	0.000365641	9.8771	26.2594
KCNIP4	56	4	0.220195	25	1.45618e-06	5	0.780396	No	Yes	strong	0.00649906	250.412	300.749
NECAB1	56	7	0.00590699	42	2.7906e-21	17	0.000222847	No	No	strong	0.0315528	74.898	166.669
SNHG19	56	3	0.423655	13	0.316419	9	0.230973	No	No	weak	NA	13.3346	5.77871
TENM2	56	6	0.0278205	41	2.11465e-18	12	0.0331873	No	No	strong	0.000534647	12.9288	38.233
ADD1	55	1	0.903097	15	0.102665	7	0.463264	No	Yes	appear	0.682038	10.5537	33.3336
APOOL	55	6	0.030133	6	0.939066	9	0.21521	No	No	appear	0.156306	32.1532	39.5795
BMS1P20	55	5	0.0869238	9	0.811949	10	0.121581	No	No	disappear	0.00634897	37.4755	25.1999
CLCN2	55	4	0.211056	16	0.0763728	7	0.503727	No	No	appear	0.00622491	27.1522	45.5624
CLYBL	55	4	0.211056	30	2.0574e-08	7	0.503727	No	Yes	appear	0.00360773	1.94378	3.45634
FAR2	55	2	0.617797	27	2.1674e-07	13	0.0102209	No	No	strong	0.000388109	130.059	199.133
GAPDH	55	3	0.281766	15	0.0401141	11	0.0624122	Yes	No	strong	0.0110967	72.0638	55.7879
HCFC1R1	55	3	0.423655	22	0.000633595	18	4.90129e-05	No	No	weak	0.00843393	33.1366	15.1368
LONRF2	55	3	0.423655	17	0.00160083	7	0.503727	No	No	strong	0.022819	172.564	188.538
METRN	55	2	0.691227	7	0.948083	12	0.0291763	No	No	disappear	0.00275545	41.8923	57.0427
NLGN4X	55	3	0.293629	30	3.1821e-09	12	0.0291763	No	Yes	appear	0.00123685	34.2783	73.6015
OSER1-AS1	55	4	0.202028	7	0.941231	11	0.055765	No	No	disappear	0.278259	6.64834	3.79839
PIP4K2C	55	3	0.178704	22	0.000407068	9	0.21521	No	No	strong	0.00906415	109.561	147.36
PNMA2	55	2	0.691227	25	2.05613e-07	11	0.0290557	No	No	strong	0.00346724	205.361	255.441
POLR3B	55	1	0.911279	11	0.574333	10	0.121581	No	No	appear	0.0292626	69.0421	80.4048
RBBP8	55	1	0.907278	9	0.79404	10	0.110823	No	No	appear	0.13485	5.80441	11.0856
RIPPLY2	55	8	0.0013967	38	1.1225e-16	17	0.000174667	No	No	strong	NA	67.4268	143.873
RNF149	55	3	0.353166	9	0.804735	13	0.0120832	No	No	disappear	0.773036	8.91422	7.0011
SEMA3D	55	5	0.081761	31	2.23208e-09	9	0.199889	No	No	disappear	0.110903	8.63263	6.20395
SGTB	55	1	0.911279	11	0.574333	10	0.121581	No	No	strong	0.000620726	201.583	200.511
SLCO4C1	55	3	0.388658	26	1.66794e-06	7	0.442744	No	No	strong	NA	40.9251	104.836
SNTA1	55	1	0.911279	15	0.0059405	13	0.0124521	No	No	strong	0.00305315	57.3786	89.711
SULT1C4	55	3	0.423655	31	4.58346e-10	14	0.00447867	No	No	appear	0.00604491	18.8009	31.8733
UBIAD1	55	6	0.030133	44	2.85831e-21	13	0.0124521	No	No	strong	0.0308131	11.8312	35.077
C3orf62	54	3	0.40039	8	0.869202	11	0.0496055	No	No	disappear	0.0565938	22.1596	10.6481
CC2D1B	54	1	0.873746	15	0.040724	11	0.055765	No	No	strong	0.0158192	50.0711	65.6478
DDX39A	54	3	0.412059	8	0.831185	10	0.0153126	No	No	appear	0.0145075	23.2189	30.2087
FBXO34	54	1	0.907278	15	0.116719	10	0.110823	No	No	strong	0.0111924	274.745	294.991
GOT2	54	4	0.105289	23	6.42153e-05	10	0.0603635	No	No	strong	0.00553789	133.126	180.523
HCFC1	54	2	0.671518	20	0.00252995	18	2.78856e-05	No	No	strong	0.0193635	25.5582	64.7714
HNRNPA1L2	54	1	0.907278	6	0.974971	9	0.199889	No	No	disappear	0.104833	7.32382	2.69551
KCNA1	54	7	0.00590699	41	7.00091e-19	8	0.271096	No	No	strong	0.0776179	9.31159	31.3711
KCNA3	54	1	0.83552	21	0.00128253	10	0.110823	No	No	appear	0.0138917	52.1417	83.6907
KIAA0087	54	1	0.868055	8	0.851746	4	0.823521	No	No	disappear	NA	6.28943	6.80252
MORC4	54	5	0.081761	13	0.29167	11	0.055765	No	No	appear	0.0391922	13.6869	25.5831
NBEA	54	4	0.202028	17	0.00336801	8	0.326675	No	Yes	strong	0.000423703	231.747	253.488
OLA1	54	2	0.490887	24	3.94711e-07	11	0.055765	No	No	strong	0.00064263	256.169	297.328
PPP3CA	54	5	0.0672894	38	1.1225e-16	11	0.055765	No	Yes	strong	0.0134626	31.8742	78.916
SCN8A	54	4	0.202028	12	0.413736	8	0.326675	No	No	strong	0.000662536	94.7279	114.324
ACLY	53	3	0.40039	16	0.0568394	13	0.00907242	No	No	appear	0.0135839	82.7022	54.9777
ATRN	53	3	0.40039	13	0.267526	10	0.100627	No	Yes	weak	0.00489251	193.718	155.034
AXIN1	53	3	0.341268	12	0.25613	14	0.00338416	No	No	strong	0.0181951	65.9367	83.1305
BRINP3	53	4	0.184338	29	1.80745e-08	8	0.289349	No	No	appear	0.00242278	9.20381	16.2145
CHD4	53	6	0.00772748	23	4.69099e-07	12	0.0216121	No	Yes	strong	0.170738	35.0983	79.2105
CYHR1	53	2	0.671518	11	0.22868	14	0.00338416	No	No	appear	0.0064929	83.1318	90.6443
FTO	53	3	0.40039	8	0.869202	10	0.100627	No	No	weak	0.0193005	96.904	68.5922
GNL2	53	0	1	16	0.0484933	12	0.0192457	No	No	appear	0.0187156	5.22797	9.73538
GUCY1B3	53	2	0.671518	24	3.47945e-05	11	0.0496055	No	No	strong	0.00543643	296.525	343.234
NDUFS1	53	3	0.40039	9	0.7749	15	0.000542632	No	No	weak	0.0327475	145.683	106.826
NPIPA3	53	1	0.903097	13	0.267526	13	0.00907242	No	No	disappear	NA	2.44181	1.06683
PRPS1	53	2	0.671518	11	0.520367	11	0.0496055	No	Yes	weak	0.000418619	126.361	83.5586
SH3KBP1	53	1	0.903097	11	0.520367	11	0.0496055	No	Yes	disappear	0.0113576	21.2429	21.8573
SMG1P7	53	1	0.903097	10	0.654837	9	0.185044	No	No	disappear	0.210433	7.36532	5.10618
TNR	53	3	0.388658	17	0.0242921	6	0.612423	No	No	weak	0.00984908	8.79194	4.83816
ZNF205	53	2	0.671518	7	0.933588	11	0.0496055	No	No	disappear	NA	52.4899	37.126
BRAF	52	3	0.388658	10	0.629466	7	0.442744	No	No	appear	0.0353732	66.9404	86.2857
EXOSC8	52	1	0.889389	10	0.575957	10	0.0734675	No	No	strong	0.459586	11.2409	22.1154
GSPT2	52	1	0.794975	18	0.000892496	9	0.137071	No	Yes	strong	0.0119924	148.034	188.307
IFNAR1	52	12	1.55916e-06	23	7.92161e-05	11	0.0439224	No	No	appear	0.0753981	8.001	7.42373
ISCA1	52	3	0.388658	16	0.0484933	15	0.000931796	No	Yes	strong	0.00234981	252.827	254.133
KIAA1549L	52	3	0.269947	23	8.37995e-07	5	0.585514	No	No	strong	0.00407083	133.271	199.775
PMF1-BGLAP	52	2	0.661287	7	0.925084	9	0.170709	No	No	appear	NA	4.31316	2.70913
RASGRP1	52	1	0.81227	23	9.75122e-06	9	0.168656	No	No	strong	0.00254872	151.136	205.492
RFX5	52	6	0.0235539	22	0.000247665	14	0.00279569	No	No	weak	0.0446191	15.4167	4.36648
SDCCAG3	52	1	0.81227	9	0.675423	10	0.080859	No	No	appear	0.120288	12.5668	18.3211
STAMBPL1	52	3	0.388658	15	0.0896952	10	0.0910003	No	No	strong	0.00636456	173.892	205.18
TMOD3	52	5	0.0672894	32	4.74103e-11	12	0.016576	No	No	strong	0.00341024	8.83511	21.6799
UCHL5	52	0	1	11	0.492606	11	0.0439224	No	Yes	strong	0.00379094	246.479	264.871
VPS37B	52	3	0.388658	11	0.492606	13	0.00767719	No	No	appear	0.0946928	48.2023	48.6428
ZBED6	52	1	0.862108	21	6.15882e-05	12	0.016135	No	No	appear	0.000524109	21.8697	29.9053
EPS8	51	6	0.0215952	28	5.0343e-08	9	0.0968593	No	No	strong	0.00327284	52.5387	72.5387
FAM49B	51	0	1	10	0.137182	11	0.0387023	No	No	strong	0.00612228	222.261	235.934
IL1RAPL2	51	2	0.650801	11	0.464481	9	0.156913	No	No	appear	NA	93.5585	125.581
NDFIP1	51	2	0.650801	10	0.603146	12	0.016576	No	No	appear	0.000734928	162.666	172.145
NRSN1	51	1	0.855893	28	3.1821e-09	3	0.914302	No	No	strong	0.000152625	51.5573	112.158
RNF167	51	3	0.305523	5	0.98592	8	0.170436	No	No	appear	0.0836027	36.0705	25.2893
RNPEPL1	51	1	0.894161	8	0.839513	10	0.0819468	No	No	appear	0.00347876	127.563	142.647
RPL36	51	3	0.37687	7	0.915645	7	0.422094	No	No	weak	0.00179814	21.039	12.9246
RPS6KA1	51	2	0.617797	23	1.62184e-05	5	0.704848	No	Yes	appear	0.000107675	11.3192	29.9215
SF3A1	51	1	0.879192	9	0.660531	8	0.218584	No	No	disappear	0.0641439	10.9896	7.90919
STXBP1	51	3	0.212004	24	5.70525e-06	10	0.0290557	No	No	appear	0.0024155	61.2524	89.5386
ARL1	50	1	0.803813	11	0.436118	13	0.00539567	No	No	appear	0.00156627	215.76	190.347
C1orf35	50	8	0.00122291	11	0.436118	8	0.253185	No	No	disappear	0.431909	48.3873	31.4165
C5orf45	50	2	0.476808	13	0.0565374	13	0.00539567	No	No	appear	0.0110413	31.9201	32.9366
CLPX	50	4	0.16719	11	0.436118	10	0.0734675	No	No	appear	0.65986	13.1545	10.7013
CRYGS	50	1	0.803813	9	0.709977	7	0.401369	No	No	disappear	0.21486	10.406	7.5418
DCHS1	50	3	0.365036	29	5.30474e-09	17	4.55566e-05	No	No	strong	0.0357002	40.2578	73.2705
GABRB2	50	5	0.0628096	29	5.30474e-09	6	0.468817	Yes	No	strong	0.0139748	188.572	269.851
INPP5K	50	1	0.803813	18	0.0071974	11	0.03393	No	No	appear	0.155101	17.0959	24.2075
LPCAT3	50	1	0.803813	15	0.0669973	5	0.669792	No	No	appear	0.155633	15.0055	27.9171
MBD3	50	3	0.365036	7	0.905196	10	0.0734675	No	No	appear	0.0237803	75.1348	73.6241
MRPL38	50	2	0.476808	12	0.202997	9	0.143684	No	Yes	disappear	0.0650685	24.2918	16.098
MRPS15	50	1	0.803813	14	0.112806	10	0.0734675	No	No	disappear	0.56843	5.84986	3.83514
NCEH1	50	2	0.640058	11	0.436118	10	0.0734675	No	No	strong	0.0442767	207.83	240.537
NEDD4	50	0	1	11	0.436118	9	0.0710196	Yes	No	appear	0.00139168	14.1588	30.606
NKD1	50	10	4.40729e-05	44	1.13195e-24	19	2.5072e-06	No	No	strong	0.00438381	27.2639	54.6321
NWD2	50	3	0.365036	19	0.00292621	7	0.286323	No	No	strong	0.00073606	154.925	224.355
PCSK1	50	1	0.803813	15	0.0565374	8	0.253185	No	Yes	strong	0.000308532	122.597	169.189
PGM2L1	50	7	0.00528793	32	2.19302e-11	10	0.0710196	No	Yes	strong	0.00482109	107.487	206.557
SLC25A18	50	0	1	18	0.00127924	12	0.014195	No	Yes	appear	0.00162479	44.8897	80.737
SLC25A46	50	0	1	7	0.905196	13	0.00539567	No	Yes	weak	0.00508155	264.166	253.653
SLC6A20	50	7	0.00528793	27	1.38095e-07	8	0.152483	No	No	disappear	0.0655188	1.86203	2.36539
SLMAP	50	7	0.00528793	30	9.23438e-10	15	0.000591287	No	No	appear	0.341866	20.7569	26.1993
SYNE2	50	4	0.16719	31	1.48285e-10	13	0.00539567	No	No	strong	0.000963886	17.6487	41.1652
TCP11L1	50	1	0.803813	2	0.997644	7	0.401369	No	No	disappear	0.012982	78.1655	62.0848
TMEM242	50	1	0.889389	14	0.120368	10	0.0734675	No	No	strong	0.000196614	144.37	183.142
WDR1	50	5	0.0628096	11	0.436118	11	0.010491	No	No	appear	0.0461201	14.8149	21.8545
ZNF688	50	3	0.212004	6	0.956661	10	0.0734675	No	No	disappear	0.121514	11.5693	11.1606
ANGEL1	49	5	0.0585036	25	1.63141e-06	10	0.06556	No	No	appear	0.0207547	4.83178	9.82885
DCTN6	49	4	0.15884	14	0.105424	10	0.06556	No	Yes	appear	0.0025732	59.0014	81.5072
DNAJA2	49	1	0.803813	20	0.000814174	11	0.0290557	No	No	strong	0.00371043	240.58	274.563
ELMOD3	49	1	0.803813	9	0.685853	12	0.0120832	No	No	appear	0.0219495	28.7768	41.3744
GOLIM4	49	8	0.00106679	31	6.99451e-11	8	0.235665	No	No	strong	0.00113596	55.8599	74.9585
HPCA	49	5	0.0585036	38	1.06156e-17	16	0.00013108	No	Yes	strong	6.13608e-05	34.44	69.8756
HSCB	49	4	0.15884	8	0.646262	16	0.00013108	No	No	disappear	0.315413	9.67773	6.06939
KIAA0319L	49	2	0.476808	15	0.0255602	9	0.131045	No	No	appear	0.4577	2.27676	6.69675
MRPL28	49	6	0.0180141	28	1.53554e-08	12	0.0120832	No	No	strong	0.00161802	27.4761	35.6612
PTOV1	49	2	0.476808	5	0.980895	13	0.00447867	No	Yes	appear	0.0122817	61.0201	60.666
SERF2	49	2	0.629058	1	0.999774	8	0.235665	No	No	disappear	0.00848497	22.9494	21.3095
SLC16A2	49	8	0.00106679	27	7.87231e-08	11	0.0295883	No	No	appear	0.00426635	9.2441	12.084
SLC25A39	49	2	0.476808	6	0.950485	12	0.0120832	No	No	appear	0.0234267	85.3141	76.3463
SSB	49	3	0.212004	25	1.63141e-06	18	8.0304e-06	No	No	strong	0.00202101	9.52219	30.6742
SSC5D	49	2	0.476808	24	6.60307e-06	13	0.00335791	No	No	strong	0.000806909	10.9229	24.0403
TSPYL4	49	4	0.15884	17	0.013256	6	0.468817	No	No	strong	0.00275872	126.67	176.879
ACTR10	48	2	0.617797	14	0.0916556	9	0.119017	No	Yes	strong	0.00010034	115.529	157.802
ATXN10	48	3	0.341268	16	0.0236372	10	0.0582189	No	Yes	appear	0.0180518	110.942	97.2252
CCDC47	48	3	0.341268	10	0.51935	11	0.0256586	No	No	disappear	0.0719093	24.973	23.4076
CYB561A3	48	0	1	24	4.16797e-06	8	0.218584	No	No	strong	0.00496348	17.1681	40.5075
DLC1	48	7	0.00419711	35	5.61141e-15	15	0.000362987	No	Yes	strong	0.00795318	39.4219	62.6412
GGA1	48	0	1	6	0.789987	7	0.359915	No	No	appear	0.0368164	109.518	122.216
KANSL3	48	0	1	23	1.62184e-05	13	0.00369135	No	No	appear	0.422985	9.50451	17.8457
MRPL22	48	4	0.150649	29	1.39926e-09	15	0.000362987	No	Yes	appear	0.655364	11.4295	31.1252
MRPL27	48	3	0.341268	18	0.00440084	9	0.0710196	No	Yes	appear	0.0657493	9.53103	10.6556
NCAM1	48	1	0.879192	8	0.785326	11	0.0256586	No	No	appear	0.161189	7.22452	10.124
NMNAT2	48	3	0.341268	21	0.000193606	9	0.119017	No	Yes	strong	0.00336189	152.887	225.253
PLPPR5	48	1	0.803813	19	0.00168265	10	0.0582189	No	No	strong	0.00150843	148.943	224.453
POLR3H	48	3	0.341268	16	0.0236372	6	0.531182	No	No	appear	0.117548	23.5342	29.2835
RNF213	48	6	0.0163861	43	7.55705e-25	21	4.20685e-08	No	No	strong	0.0038498	46.4587	84.6255
SAMD1	48	0	1	6	0.89583	11	0.0256586	No	No	strong	0.00843741	84.1183	87.9664
SERINC5	48	5	0.054372	24	4.16797e-06	9	0.119017	No	No	appear	0.0335424	18.2128	24.131
SON	48	3	0.341268	21	0.000193606	17	2.48948e-05	No	Yes	disappear	0.385891	21.9269	21.4271
TMEM132D	48	2	0.617797	23	1.62184e-05	7	0.359915	No	Yes	strong	0.00248495	81.5365	117.827
VSNL1	48	2	0.476808	22	5.82991e-05	9	0.119017	Yes	No	strong	0.00551616	174.899	258.211
ZNF768	48	4	0.150649	6	0.89583	9	0.119017	No	No	appear	0.00638274	88.2564	89.6465
AHNAK	47	6	0.0148625	35	1.88866e-15	16	7.45203e-05	No	Yes	strong	1.46157e-05	64.2492	96.8053
DCK	47	1	0.803813	8	0.484257	11	0.0221208	No	Yes	weak	0.0724005	176.292	139.924
ESRRG	47	2	0.606275	17	0.00841774	7	0.339304	No	No	appear	0.0931713	76.6319	121.137
IBA57	47	4	0.142626	37	1.1675e-17	18	4.03109e-06	No	No	strong	0.0038924	13.6343	39.1612
KAT6A	47	4	0.142626	39	4.42618e-20	19	8.23684e-07	No	No	strong	0.0285779	38.5671	74.2104
MYO5A	47	3	0.329354	12	0.231998	5	0.468817	No	Yes	strong	0.00862636	200.158	220.161
NOP56	47	7	0.00372022	21	0.000134409	9	0.107618	No	No	disappear	0.0189033	3.50502	2.56479
PAK4	47	2	0.606275	8	0.646262	9	0.107618	No	Yes	strong	0.00367857	84.5454	118.78
PDHX	47	0	1	9	0.484257	9	0.0710196	No	Yes	appear	0.00291959	159.438	172.487
PGBD4	47	1	0.873746	7	0.867009	12	0.00858848	No	Yes	weak	0.00638538	147.333	103.365
PSENEN	47	6	0.0148625	22	3.90121e-05	13	0.00301993	Yes	No	disappear	NA	6.95443	5.10618
RNF152	47	5	0.0504152	29	6.87122e-10	12	0.00858848	No	No	appear	0.0712961	4.76317	10.6065
RPE	47	0	1	6	0.935705	8	0.20199	No	Yes	appear	0.13675	86.8966	102.248
TEAD1	47	4	0.142626	26	1.23067e-07	9	0.107618	No	No	strong	0.000829511	52.9656	79.1595
TRPC5	47	0	1	10	0.329682	8	0.20199	No	No	disappear	0.00204371	103.621	114.932
TUBB2A	47	4	0.142626	27	2.37553e-08	11	0.0221208	No	No	strong	0.000273129	48.3288	77.4784
UNC80	47	3	0.329354	25	5.86897e-07	5	0.669792	No	No	strong	0.00138521	68.8648	89.9052
VPS35	47	1	0.803813	11	0.351031	13	0.00301993	No	No	strong	0.0163554	242.193	248.83
VSTM2L	47	5	0.0504152	32	1.74816e-12	17	1.81052e-05	No	No	strong	0.00159958	26.9579	59.8716
ZC2HC1A	47	0	1	10	0.484257	12	0.00858848	No	No	appear	0.0193345	161.781	164.84
BECN1	46	2	0.476808	5	0.970125	6	0.286323	Yes	Yes	weak	0.00705847	31.4894	11.6054
CDS2	46	2	0.594491	8	0.484257	16	5.53151e-05	No	No	weak	0.22481	118.618	53.1134
ECHDC2	46	0	1	12	0.202997	9	0.0968593	No	No	appear	0.00768845	42.7857	58.8018
HOPX	46	2	0.594491	24	1.56156e-06	7	0.286323	No	No	appear	0.00074789	9.35691	15.8982
KLHL41	46	3	0.212004	18	0.00256584	12	0.00716672	No	No	appear	NA	1.42707	2.48937
LRRC75B	46	2	0.594491	10	0.460559	9	0.0968593	No	No	appear	0.0220387	55.8569	49.1067
MLLT11	46	1	0.868055	20	0.000302566	5	0.468817	No	Yes	strong	0.000552388	224.474	298.003
OCA2	46	4	0.134778	28	2.1138e-09	0	1	No	Yes	strong	0.00496493	19.5241	55.4168
PPP1R15B	46	3	0.317436	13	0.0565374	13	0.00245142	No	No	appear	0.209243	13.8353	14.2957
PTPRO	46	1	0.868055	17	0.00659613	8	0.185926	No	No	strong	0.0133377	182.933	235.87
RAB3C	46	1	0.803813	16	0.0155943	6	0.468817	No	Yes	strong	0.00916115	237.63	295.731
RNF220	46	4	0.134778	15	0.033886	8	0.185926	No	No	appear	0.0094991	8.92956	16.6244
SGSM1	46	12	3.72782e-07	29	3.26485e-10	9	0.0968593	No	No	strong	0.0428234	32.499	74.3855
SLC25A40	46	1	0.868055	9	0.606505	11	0.010491	No	Yes	appear	0.031063	203.73	203.686
SV2B	46	3	0.317436	15	0.033886	5	0.66793	No	No	strong	0.00350654	212.224	257.88
THYN1	46	8	0.000691396	37	3.08833e-18	16	5.53151e-05	No	Yes	strong	0.00161513	71.2755	152.62
TM2D2	46	0	1	13	0.124014	8	0.185926	No	No	strong	0.00114114	88.4215	140.721
ZBTB17	46	3	0.212004	7	0.789987	8	0.185926	No	No	disappear	0.0414652	38.974	38.0294
ZBTB40	46	0	1	24	1.56156e-06	13	0.00245142	No	Yes	strong	0.00376046	10.1892	25.1652
ZNF134	46	3	0.317436	4	0.987866	9	0.0968593	No	No	disappear	0.12344	36.3306	32.3564
ZNF667-AS1	46	1	0.803813	6	0.89583	8	0.185926	No	No	appear	0.0439365	7.00384	13.6386
AMZ2P1	45	0	1	16	0.0124645	6	0.286323	No	No	strong	0.00670258	18.0304	49.2067
ARHGAP17	45	3	0.305523	22	1.65315e-05	9	0.0867517	No	No	appear	0.00282555	33.4316	48.3391
ATRNL1	45	0	1	10	0.329682	8	0.170436	No	No	strong	0.00107553	162.523	200.307
CHMP5	45	2	0.476808	12	0.186694	14	0.000594653	Yes	Yes	appear	0.00448811	129.248	112.216
CKAP2	45	1	0.803813	7	0.835094	10	0.0394929	No	Yes	appear	0.0135252	94.3999	103.654
CLTC	45	2	0.476808	11	0.295826	9	0.0867517	No	No	strong	0.00288416	256.368	239.911
CSK	45	1	0.803813	10	0.430693	7	0.286323	No	No	strong	0.00163297	62.5679	87.5417
DVL3	45	2	0.476808	10	0.430693	9	0.0867517	No	No	strong	0.0290489	32.3488	41.6641
ENOPH1	45	1	0.803813	15	0.0279213	13	0.00197365	No	Yes	strong	0.000173764	82.9893	107.407
GIMAP6	45	5	0.043025	34	2.26903e-15	10	0.0394929	No	No	strong	5.91968e-05	19.4844	33.3075
GPKOW	45	2	0.476808	9	0.57795	6	0.465947	No	No	disappear	0.24855	5.7442	5.83819
GPR162	45	7	0.00289086	21	6.15882e-05	9	0.0867517	No	No	appear	0.122473	20.6885	23.2063
IQGAP1	45	7	0.000883206	31	2.39971e-12	8	0.170436	No	No	strong	0.000609387	34.5887	66.8113
NAPB	45	4	0.0732058	19	0.00066401	10	0.0290557	No	No	strong	0.0051651	287.312	345.859
POLDIP3	45	3	0.305523	28	1.02587e-09	12	0.00593665	No	Yes	strong	2.28447e-05	40.011	92.9046
RPL24	45	1	0.803813	4	0.987866	11	0.016135	No	No	disappear	0.0431215	10.2921	7.80279
SPNS1	45	2	0.582445	2	0.999542	9	0.0867517	No	No	disappear	NA	25.6775	19.8842
STAT5B	45	1	0.803813	28	1.02587e-09	7	0.298625	No	Yes	strong	0.0755617	15.4827	45.3717
SVOP	45	2	0.476808	17	0.00384263	7	0.152483	No	Yes	strong	0.000142408	147.006	180.975
TOR1AIP1	45	4	0.127113	27	6.41645e-09	9	0.0867517	No	No	strong	0.00633251	25.9235	39.1296
USP21	45	1	0.803813	9	0.329682	12	0.00593665	No	No	strong	0.000780542	46.39	57.7306
ATP1B1	44	1	0.855893	15	0.022769	7	0.278685	No	Yes	strong	0.0106793	154.795	208.141
CHRM2	44	2	0.476808	18	0.00141831	9	0.0772999	Yes	No	strong	0.00346459	110.325	144.697
CNIH3	44	6	0.0108856	25	1.05869e-07	10	0.0343023	No	No	strong	0.000113321	77.941	152.392
CPT1A	44	3	0.293629	36	3.07299e-18	16	2.94512e-05	No	No	strong	0.015762	55.2289	99.416
CSMD1	44	1	0.803813	27	3.1821e-09	7	0.152483	Yes	No	strong	0.000570383	35.9158	52.9048
DKC1	44	0	1	2	0.999437	8	0.155559	No	No	disappear	0.233109	4.34276	3.2335
FHL3	44	2	0.476808	26	1.92044e-08	10	0.0343023	No	No	strong	NA	12.8338	34.4434
HECW1	44	3	0.212004	14	0.0482085	2	0.948454	Yes	No	appear	0.0111494	60.1211	90.1829
IL33	44	3	0.212004	9	0.484257	9	0.0710196	No	No	appear	0.0210799	12.0429	12.2507
KCNN3	44	3	0.212004	28	4.80701e-10	17	6.47598e-06	No	Yes	strong	0.00176514	31.0131	59.5321
MBTPS2	44	3	0.212004	5	0.958793	12	0.00487985	No	Yes	appear	0.00190713	146.107	119.491
MSX1	44	1	0.803813	14	0.0482085	6	0.443638	No	No	appear	7.6054e-05	30.2353	35.6551
NFATC3	44	2	0.476808	11	0.269149	7	0.278685	No	No	appear	0.0119555	43.5968	44.2631
NRCAM	44	1	0.803813	19	0.000472706	9	0.0772999	No	No	appear	0.00137602	73.8169	89.267
RANBP6	44	0	1	4	0.958793	11	0.0136421	No	Yes	appear	0.0143455	215.619	196.482
RUFY3	44	4	0.119639	17	0.00390326	9	0.0710196	No	No	strong	0.0179793	59.448	78.9025
UBQLN1	44	2	0.570137	6	0.90619	11	0.0136421	Yes	Yes	weak	0.0396449	231.856	207.495
YPEL5	44	1	0.803813	11	0.269149	9	0.0290557	No	No	strong	0.0291389	211.172	256.086
ZNF524	44	4	0.0732058	7	0.816988	9	0.0772999	No	No	appear	0.0020121	41.0988	43.904
ZNF804A	44	3	0.293629	31	9.26995e-13	9	0.0772999	No	No	strong	0.0127897	55.0383	130.614
AASDHPPT	43	1	0.803813	14	0.0401141	10	0.0296068	No	No	strong	0.00875813	279.168	314.312
AKAP6	43	2	0.557569	15	0.0183643	10	0.0290557	No	No	strong	0.00394599	117.029	131.79
ANKMY2	43	0	1	11	0.243295	11	0.0114515	No	No	strong	0.000339607	204.202	202.235
ATG16L2	43	1	0.803813	13	0.0800714	7	0.259097	No	No	appear	0.000963647	30.5321	46.4587
CRB2	43	4	0.112362	33	2.64951e-15	10	0.0296068	No	No	strong	0.000133307	47.0391	84.7124
CREB3L2	43	4	0.0732058	28	2.16831e-10	10	0.0290557	No	No	strong	0.000514376	40.412	59.7787
ELMOD1	43	0	1	17	0.00294317	7	0.152483	No	Yes	strong	0.0152024	237.243	300.677
KLHL7	43	2	0.476808	11	0.243295	8	0.14133	No	No	appear	0.0698955	114.793	134.051
LHFPL3	43	4	0.0732058	7	0.797371	7	0.259097	No	No	disappear	0.314482	8.85044	4.40493
MIER2	43	2	0.476808	4	0.958793	12	0.0039786	No	Yes	appear	0.0192295	71.5719	68.2692
MRPL15	43	4	0.0732058	19	0.000331003	10	0.010491	No	No	appear	0.00606405	21.1401	36.5927
MRPS35	43	1	0.803813	10	0.370819	6	0.421144	No	No	strong	0.00111488	152.781	169.818
MSI2	43	6	0.0097467	24	3.00439e-07	12	0.00335791	No	No	strong	0.0129855	60.0318	92.4917
MTMR7	43	1	0.849399	7	0.646262	11	0.0114515	No	No	disappear	0.00818363	224.861	204.446
MTSS1L	43	3	0.281766	22	6.45478e-06	10	0.0296068	No	No	strong	0.00956095	94.1656	138.716
MYH3	43	1	0.849399	6	0.894026	7	0.259097	No	No	appear	0.309504	18.8211	19.3936
NARS	43	1	0.803813	11	0.243295	10	0.010491	No	No	strong	0.00129139	191.361	192.547
NPTN	43	4	0.112362	19	0.000331003	13	0.00124585	No	No	strong	0.00870574	233.656	310.87
PHYHD1	43	1	0.849399	17	0.00294317	9	0.068505	Yes	Yes	strong	7.34315e-07	30.694	60.995
PLAA	43	0	1	9	0.484257	11	0.0114515	No	Yes	appear	0.0016902	84.1039	92.9083
PRR34-AS1	43	0	1	15	0.0183643	8	0.14133	No	No	appear	0.0160376	13.6242	10.7625
RNF128	43	0	1	13	0.0800714	6	0.421144	No	No	strong	NA	187.819	245.511
SNRNP200	43	0	1	15	0.0183643	5	0.607142	No	No	strong	0.0316695	8.9679	22.7179
STXBP5L	43	4	0.112362	18	0.00103147	6	0.421144	No	No	strong	0.000453744	228.113	277.343
SWAP70	43	4	0.112362	27	1.52442e-09	15	9.04989e-05	No	No	strong	3.23107e-05	52.9273	79.4217
SYNE1	43	1	0.803813	13	0.0800714	11	0.010491	No	No	disappear	0.233942	9.83778	6.30727
UCHL1	43	6	0.0097467	29	2.79412e-11	11	0.010491	Yes	No	strong	0.00240163	86.7736	169.995
VPS29	43	2	0.476808	8	0.667281	10	0.0290557	No	Yes	appear	0.00564442	89.7956	95.9591
WDR37	43	1	0.803813	9	0.518272	7	0.259097	No	No	appear	0.0392251	75.8429	76.3651
XKR4	43	3	0.281766	24	3.00439e-07	10	0.0296068	No	Yes	strong	0.000141074	50.2438	94.57
YY1	43	2	0.476808	17	0.00294317	6	0.286323	No	No	appear	0.447663	4.43224	8.11102
ZFP92	43	3	0.281766	12	0.146013	11	0.0114515	No	No	disappear	NA	5.76196	4.16455
ABHD14B	42	0	1	5	0.946974	10	0.0253846	No	Yes	appear	0.00223064	39.1214	46.3828
ANKRD13D	42	2	0.544741	7	0.776193	11	0.00953985	No	No	appear	0.401157	73.4265	57.8566
CALM3	42	1	0.803813	15	0.0146395	6	0.398533	No	No	strong	0.000335813	92.1574	112.462
CCDC18	42	0	1	11	0.112806	5	0.585514	No	No	appear	0.0187684	7.72046	16.8628
CDKL2	42	0	1	11	0.218409	12	0.00321597	No	No	appear	0.0113862	78.2546	101.557
DDX1	42	1	0.803813	15	0.0146395	8	0.127781	No	No	strong	0.000530385	253.416	263.032
GAP43	42	4	0.0732058	19	0.000227732	2	0.948454	No	No	strong	4.04982e-05	61.252	122.951
GRIA3	42	3	0.269947	22	3.89736e-06	7	0.239925	No	No	strong	0.00084331	130.695	198.443
HEG1	42	5	0.0332378	30	1.22009e-12	6	0.398533	No	No	strong	0.000603027	28.058	46.7996
MAF1	42	6	0.0086952	5	0.89583	11	0.00953985	No	Yes	appear	0.134419	44.2555	44.3799
NDUFS4	42	1	0.803813	13	0.0679913	9	0.0603635	No	Yes	strong	0.000303522	109.838	112.317
PFN2	42	1	0.842612	19	0.000227732	8	0.127781	No	Yes	strong	0.000376181	246.732	306.456
PTDSS1	42	2	0.544741	15	0.0146395	13	0.000975822	No	No	strong	0.00410785	168.988	187.58
RAD23B	42	1	0.803813	6	0.880539	13	0.000975822	No	No	appear	0.00255239	175.262	172.399
RAPGEF2	42	2	0.476808	6	0.880539	11	0.00953985	No	No	appear	0.123863	141.8	141.642
RNF181	42	4	0.105289	16	0.00592155	12	0.00321597	No	No	appear	0.000621127	11.5218	16.7832
RNF25	42	5	0.0202724	25	2.93655e-08	14	0.000267322	No	No	appear	0.00893654	17.5385	24.1536
RORB	42	4	0.105289	21	1.65504e-05	6	0.398533	No	Yes	appear	0.00619736	18.8723	43.7915
RPAP3	42	2	0.476808	7	0.776193	10	0.0253846	No	No	appear	0.0317533	69.8949	62.9529
SLC25A5	42	2	0.476808	14	0.0330328	6	0.398533	No	Yes	disappear	0.000980199	10.3165	7.56632
SLC38A10	42	1	0.803813	8	0.639559	9	0.0603635	No	No	strong	0.000828424	65.2698	89.9109
SLC6A1	42	0	1	8	0.639559	1	0.991551	No	No	appear	0.261411	5.65451	4.91445
TAZ	42	2	0.544741	7	0.776193	11	0.00953985	No	Yes	appear	0.00288338	58.949	66.6633
TBCB	42	7	0.00192114	11	0.218409	8	0.127781	No	No	disappear	0.0444169	10.4761	7.85635
TIAF1	42	1	0.842612	5	0.946974	9	0.0603635	No	No	appear	0.00686085	61.9908	52.2608
TLN1	42	4	0.0732058	24	1.64358e-07	13	0.000243373	No	No	strong	0.000707214	92.45	150.495
TMEM150A	42	1	0.803813	9	0.48741	9	0.0603635	No	No	appear	0.00154462	73.7098	88.3532
AMFR	41	1	0.83552	18	0.000519458	15	4.794e-05	No	No	disappear	0.433935	6.76564	2.8272
AP5M1	41	0	1	3	0.987866	9	0.052868	No	No	appear	0.144706	112.987	121.149
APBA1	41	3	0.258186	13	0.0571708	8	0.11494	Yes	No	appear	0.0315159	34.0412	47.9275
ATP1A1	41	0	1	7	0.753421	3	0.887922	No	Yes	appear	0.0170692	94.4304	117.711
DVL1	41	4	0.0984269	7	0.753421	9	0.052868	No	No	appear	0.122146	57.2309	55.9831
EMD	41	3	0.258186	5	0.939066	3	0.841556	No	No	appear	0.0103997	9.31157	5.87631
ERLIN2	41	3	0.212004	18	0.000519458	8	0.11494	No	No	strong	0.013296	28.2796	37.0544
GPR108	41	3	0.212004	8	0.610578	12	0.00257593	No	No	appear	0.0024432	30.9473	52.5553
KIAA1024	41	0	1	11	0.194628	8	0.11494	No	Yes	appear	5.36183e-05	57.3686	94.0314
LZTFL1	41	0	1	9	0.456071	8	0.11494	No	No	appear	0.0132622	246.621	262.842
MARS2	41	1	0.803813	3	0.994103	7	0.221235	No	No	disappear	0.615888	25.9765	12.1805
MSI1	41	2	0.531655	11	0.194628	7	0.221235	No	No	strong	0.0545101	49.51	83.5392
MYOF	41	5	0.0303161	23	4.69099e-07	10	0.0216121	No	No	strong	0.000900439	31.7906	45.7934
NXPH1	41	0	1	9	0.456071	12	0.00257593	No	Yes	appear	0.000233512	102.39	138.54
PSD2	41	7	0.0016616	27	3.11527e-10	9	0.052868	No	No	strong	0.00812355	25.4013	44.4514
RAB18	41	2	0.476808	5	0.939066	11	0.0078836	No	No	appear	0.0437573	119.979	112.272
RAB39B	41	0	1	10	0.202997	8	0.11494	No	No	strong	0.00862461	237.217	264.938
SCN1A	41	1	0.803813	12	0.110577	6	0.375875	Yes	Yes	strong	0.0723515	137.384	188.412
SETD1A	41	3	0.212004	12	0.110577	11	0.0078836	No	Yes	strong	0.0581298	60.2513	69.5194
SSFA2	41	7	0.0016616	33	2.03828e-16	13	0.000756525	No	No	strong	2.80383e-05	29.5624	59.202
TBPL1	41	3	0.258186	19	0.00015376	8	0.11494	No	No	strong	0.0191187	26.1943	73.3544
TDRKH	41	2	0.476808	5	0.939066	5	0.468817	No	No	appear	0.0206793	85.5778	83.9098
TIMM17A	41	1	0.803813	13	0.0571708	9	0.052868	No	Yes	strong	0.00049408	160.675	202.872
TIPRL	41	0	1	13	0.0571708	8	0.11494	No	Yes	strong	0.000791319	256.313	296.299
UQCR10	41	5	0.0303161	21	1.02239e-05	11	0.0078836	Yes	No	appear	0.000519211	13.2504	21.9331
ZBTB20-AS1	41	6	0.00772748	31	3.83332e-14	12	0.00257593	No	No	appear	0.000282995	2.24697	6.34941
ZNF571-AS1	41	1	0.803813	6	0.789987	11	0.0078836	No	No	appear	0.60919	3.89144	4.47447
BMP1	40	2	0.518315	9	0.424431	8	0.102828	No	No	strong	0.00212771	64.2237	83.2506
CDK20	40	2	0.518315	15	0.00895511	5	0.540403	No	No	strong	0.000818102	90.5965	113.271
COPS6	40	3	0.246496	14	0.0216514	10	0.0182637	No	No	appear	0.0186871	6.87892	7.31476
DENND6A	40	1	0.828109	10	0.283324	4	0.669792	No	No	appear	0.4442	7.00544	13.6412
DNAJB9	40	1	0.803813	8	0.58043	10	0.0182637	No	No	appear	0.00148712	102.429	111.892
EPDR1	40	3	0.246496	19	0.000101745	8	0.102828	No	No	strong	0.0454401	168.562	246.248
FBXW7	40	4	0.091782	27	1.31929e-10	6	0.353244	No	No	strong	0.000392581	35.985	73.9894
FLRT3	40	4	0.091782	12	0.0949458	6	0.353244	No	No	strong	0.0190534	219.167	255.623
GSTA4	40	3	0.212004	22	1.31517e-06	10	0.0182637	No	Yes	strong	0.000638566	72.6525	134.792
HSPA13	40	0	1	5	0.93011	10	0.0182637	No	No	appear	0.00778192	173.852	168.621
LARGE	40	1	0.803813	12	0.0949458	5	0.468817	No	No	appear	0.0198005	49.5999	58.8056
MKKS	40	0	1	12	0.0949458	8	0.102828	No	Yes	strong	0.00690024	200.648	246.14
MRPS9	40	4	0.091782	32	8.1577e-16	14	0.000148282	No	No	strong	0.0185736	35.3594	81.5489
PRKAG2-AS1	40	9	3.96325e-05	28	1.52655e-11	14	0.000148282	No	No	strong	0.000798916	47.7552	124.386
RAB2A	40	0	1	8	0.58043	10	0.0182637	No	Yes	strong	0.00122039	234.58	255.51
RALB	40	1	0.828109	4	0.974216	7	0.203087	No	Yes	weak	0.0125804	31.5962	19.1836
RALGAPA2	40	4	0.091782	35	1.08997e-19	15	3.42032e-05	No	No	strong	0.00427008	15.6189	29.7648
RNASEH2C	40	3	0.246496	4	0.958793	9	0.046007	No	No	appear	0.0714769	13.6512	16.9558
ROMO1	40	8	0.000255836	15	0.00895511	8	0.102828	No	No	weak	0.000576136	15.3851	9.16537
RPS8	40	4	0.091782	5	0.93011	5	0.468817	No	No	disappear	0.0614637	22.1913	19.2296
SCG5	40	4	0.0732058	27	1.31929e-10	12	0.00204342	Yes	Yes	strong	0.00315496	187.234	283.027
SLC23A3	40	0	1	23	2.54874e-07	17	1.34819e-06	No	No	strong	NA	3.8791	10.8903
TSSC4	40	3	0.246496	8	0.58043	7	0.203087	No	No	disappear	0.0515963	17.5582	13.7268
AGFG1	39	2	0.476808	23	1.34072e-07	12	0.00160444	No	No	weak	0.565429	65.1798	29.7802
ATP10D	39	3	0.234893	21	3.61772e-06	14	0.000108354	No	No	appear	0.0083	21.4377	31.622
AXL	39	10	4.18696e-06	28	5.68244e-12	11	0.00524514	No	No	strong	0.0215308	61.8427	90.2546
C2orf47	39	1	0.803813	8	0.54923	8	0.091464	No	No	appear	0.122826	116.63	126.177
CPT1B	39	3	0.234893	7	0.703028	9	0.0397647	No	No	appear	NA	26.6973	29.0563
DPP6	39	2	0.504724	26	4.43391e-10	9	0.0397647	Yes	No	strong	0.000330609	50.6895	100.274
EFCAB14	39	5	0.0202724	24	2.2186e-08	8	0.091464	No	No	strong	0.00096651	66.3329	101.358
GABPB2	39	4	0.0853599	18	0.000243184	5	0.517008	No	No	strong	0.00457715	31.2509	46.9508
GABRA4	39	1	0.803813	14	0.0172077	8	0.091464	Yes	No	strong	0.0150772	145.007	220.961
GLG1	39	2	0.504724	15	0.00685995	5	0.517008	Yes	No	appear	0.173112	7.84982	11.2727
GNB2L1	39	4	0.0853599	6	0.831185	7	0.185542	No	No	disappear	0.0943322	22.7653	20.3475
KIRREL	39	6	0.00461885	21	3.61772e-06	10	0.0153126	No	No	appear	0.00490686	11.5266	17.7622
KLHL1	39	2	0.476808	12	0.080734	7	0.185542	No	No	appear	NA	5.95969	9.3587
LRP10	39	3	0.234893	29	5.3776e-13	10	0.010491	No	Yes	strong	0.0119996	95.1481	145.838
LRRC23	39	4	0.0732058	7	0.703028	7	0.185542	No	Yes	disappear	0.253377	18.6387	12.1559
MAPK10	39	1	0.803813	11	0.150867	8	0.091464	Yes	No	appear	0.00914832	185.39	178.259
NFYA	39	4	0.0732058	29	5.3776e-13	12	0.00160444	No	No	appear	0.0408845	16.8479	22.6248
NIF3L1	39	2	0.476808	11	0.150867	9	0.0397647	No	No	strong	0.00580687	192.635	203.95
NKIRAS1	39	1	0.803813	10	0.255512	9	0.0397647	No	Yes	strong	0.00409925	221.839	269.285
NR1D2	39	4	0.0853599	3	0.991523	11	0.00524514	No	No	weak	0.573449	90.5857	60.3211
NUDCD1	39	3	0.234893	1	0.999774	8	0.091464	No	No	appear	0.0102162	130.736	115.591
PARP15	39	4	0.0853599	5	0.919998	9	0.0397647	No	No	disappear	NA	3.12437	2.06775
PKM	39	1	0.803813	10	0.255512	10	0.010491	No	No	strong	0.000642503	73.7611	84.4023
SCRN3	39	1	0.820364	8	0.54923	10	0.0153126	No	No	appear	0.0874509	62.2694	72.6084
2016-09-01	39	1	0.803813	4	0.958793	6	0.330721	No	No	disappear	0.0934399	22.6088	15.4883
WDR44	39	7	0.00122465	11	0.150867	8	0.091464	No	No	disappear	0.386958	18.3965	7.94194
ZC3H15	39	0	1	16	0.00248179	8	0.091464	No	No	strong	0.000925598	54.7684	91.0589
ZNF444	39	0	1	7	0.703028	11	0.00524514	No	No	appear	0.115616	60.0718	55.6422
APC	38	0	1	7	0.675423	6	0.308385	No	No	appear	0.0935108	9.10234	8.46309
CDC73	38	5	0.0225426	13	0.031835	8	0.080859	No	No	appear	0.151827	21.4869	21.9251
CRBN	38	1	0.803813	4	0.964697	10	0.0127312	No	Yes	appear	0.040749	156.975	130.914
DMPK	38	0	1	6	0.811468	10	0.0127312	No	No	appear	0.00591612	124.149	132.977
DPYSL3	38	6	0.00528932	27	2.02974e-11	6	0.308385	No	No	strong	0.00220595	22.1476	49.5728
EMC9	38	4	0.0732058	20	9.75122e-06	9	0.0341219	No	No	strong	NA	19.2509	29.9792
EXOC8	38	0	1	8	0.517118	12	0.00124609	No	No	weak	0.0329835	210.702	172.811
FGD2	38	0	1	12	0.0679385	8	0.080859	No	No	appear	0.0947469	13.2561	18.4667
GPR12	38	1	0.81227	11	0.131086	9	0.0341219	No	No	strong	0.00926186	190.421	249.188
IST1	38	2	0.476808	20	9.75122e-06	7	0.152483	No	No	appear	0.15608	22.0988	35.1578
ITGAX	38	1	0.803813	20	9.75122e-06	13	0.00032932	No	No	appear	0.000552803	4.73209	12.3318
LRCH4	38	0	1	8	0.517118	10	0.0127312	No	No	strong	0.0111891	81.2698	98.7419
MAGED1	38	0	1	13	0.031835	4	0.690577	No	Yes	appear	0.000843187	47.2461	50.4944
MGAT4B	38	1	0.803813	3	0.989852	11	0.00421828	No	No	appear	0.173577	41.6623	45.4523
NAB1	38	3	0.22339	29	1.71162e-13	16	3.201e-06	No	No	weak	0.105639	32.5091	22.9509
NDUFAF4	38	0	1	8	0.517118	7	0.168656	No	No	strong	0.00235168	200.121	212.525
PARM1	38	0	1	10	0.22868	7	0.168656	No	No	strong	0.00486701	186.635	230.932
PRR14	38	0	1	3	0.989852	8	0.080859	No	No	disappear	0.0316918	105.43	109.075
SEMA5A	38	2	0.476808	9	0.361028	6	0.308385	No	Yes	appear	0.125295	8.83655	9.11877
STAM	38	0	1	7	0.675423	11	0.00421828	No	Yes	appear	0.00226177	103.324	122.862
TAB3	38	4	0.0791662	2	0.997644	6	0.308385	No	No	disappear	0.0485598	83.6934	60.9239
TACC1	38	2	0.476808	10	0.22868	10	0.0127312	No	Yes	weak	0.903637	18.23	15.8656
TMEM219	38	3	0.212004	7	0.675423	7	0.168656	No	No	disappear	0.00357263	55.6245	66.1613
UHRF1BP1L	38	1	0.81227	6	0.789987	11	0.00421828	No	No	appear	0.00577776	229.321	196.059
WASF3	38	3	0.212004	26	1.83251e-10	7	0.168656	No	No	appear	0.262208	12.3981	22.438
ADAR	37	0	1	8	0.484257	5	0.468817	No	Yes	weak	0.3162	10.2278	3.11176
ATG4B	37	2	0.476808	5	0.89583	11	0.00335791	No	No	appear	0.0242985	48.5486	56.3631
ATP5G2	37	3	0.212004	4	0.958793	6	0.286323	No	Yes	disappear	0.0669361	24.6967	15.5958
BHLHB9	37	1	0.803813	12	0.0565374	5	0.468817	Yes	Yes	strong	0.0251162	233.481	268.413
CCDC151	37	1	0.803813	10	0.202997	9	0.0290557	No	No	appear	NA	18.8082	23.74
COL21A1	37	3	0.212004	20	5.70525e-06	7	0.152483	No	No	appear	0.00142068	4.5903	5.39527
COL25A1	37	3	0.212004	16	0.00127924	6	0.286323	Yes	No	appear	NA	83.1592	91.135
DYNLT1	37	2	0.476808	4	0.958793	9	0.0290557	No	No	appear	0.0799641	27.6007	28.5109
DYNLT3	37	0	1	10	0.202997	10	0.010491	No	No	strong	0.00125423	236.624	260.068
EIF4A2	37	0	1	13	0.0255602	8	0.0710196	No	No	strong	0.00714473	219.127	279.439
FGF13	37	1	0.803813	12	0.0565374	7	0.152483	No	Yes	strong	0.000833311	164.521	239.798
HMCN1	37	3	0.212004	23	3.32741e-08	10	0.010491	No	No	appear	0.0541698	2.72032	5.60651
HMGCLL1	37	2	0.476808	9	0.329682	7	0.152483	No	Yes	appear	0.000680689	179.116	172.433
KCNJ3	37	6	0.00461885	26	7.17565e-11	10	0.010491	No	No	strong	0.0362831	136.047	229.15
KCNS2	37	1	0.803813	10	0.202997	5	0.468817	No	No	strong	0.0230473	186.802	235.709
LINC01089	37	0	1	5	0.89583	7	0.152483	No	No	appear	0.00293336	52.3741	67.3625
LRP4	37	2	0.476808	26	7.17565e-11	14	5.54576e-05	No	No	strong	0.0027557	79.1874	107.638
MRPS6	37	1	0.803813	6	0.789987	2	0.948454	No	No	strong	0.00411324	3.6607	8.54764
MXD4	37	0	1	7	0.646262	10	0.010491	No	No	strong	0.00164769	114.369	125.752
NCKAP5L	37	1	0.803813	10	0.202997	7	0.152483	No	No	strong	0.0295995	89.1659	105.029
POLB	37	1	0.803813	13	0.0255602	5	0.468817	Yes	No	strong	0.0761643	17.3755	41.7299
PPP2CA	37	2	0.476808	13	0.0255602	10	0.010491	No	No	strong	0.00102358	184.411	263.737
PUS1	37	2	0.476808	8	0.484257	7	0.152483	No	Yes	disappear	0.54333	16.9623	10.9235
RNF4	37	3	0.212004	3	0.987866	8	0.0710196	No	No	disappear	0.433159	5.00845	2.27838
RPL13	37	1	0.803813	7	0.646262	11	0.00335791	No	Yes	disappear	0.0648909	16.3884	15.2403
SATB2	37	1	0.803813	15	0.00384263	3	0.841556	No	No	strong	0.00420699	25.2109	54.4765
SCARA5	37	3	0.212004	20	5.70525e-06	8	0.0710196	No	No	disappear	NA	5.69092	2.94204
SPIN3	37	1	0.803813	7	0.646262	7	0.152483	No	Yes	appear	0.0122953	82.3587	109.227
STAT4	37	2	0.476808	20	5.70525e-06	8	0.0710196	No	No	strong	0.000696052	168.089	250.518
TBC1D17	37	0	1	3	0.987866	7	0.152483	No	No	appear	0.00540433	76.2799	88.1573
TESK1	37	1	0.803813	5	0.89583	8	0.0710196	No	No	appear	0.0962498	58.5037	52.1845
ZNF532	37	7	0.000883206	30	3.35217e-15	8	0.0710196	No	No	strong	0.110561	22.2544	46.6229
ZNF804B	37	1	0.803813	19	2.57175e-05	6	0.286323	No	No	appear	NA	11.341	30.4703
AGO1	36	3	0.20075	27	2.44387e-12	6	0.264619	No	No	strong	0.275499	7.01959	18.9542
BEND6	36	0	1	13	0.0202438	8	0.0619464	No	No	strong	0.00813795	153.452	199.837
C15orf52	36	1	0.794975	16	0.000892496	4	0.648065	No	No	appear	0.0486555	35.3443	48.411
CD200	36	2	0.462494	16	0.000892496	8	0.0619464	No	Yes	strong	0.000676497	171.185	248.59
CTNNAL1	36	2	0.462494	4	0.951986	3	0.82763	No	No	appear	0.0286577	6.99879	10.1237
CXXC1	36	4	0.0674833	6	0.766681	8	0.0619464	No	Yes	appear	0.00510503	81.8082	77.7134
CYCS	36	0	1	8	0.450835	9	0.02454	Yes	Yes	appear	0.00117106	101.195	102.404
DGKI	36	4	0.0674833	16	0.000892496	4	0.648065	No	Yes	strong	0.000312023	55.9622	111.243
EIF2A	36	0	1	6	0.766681	8	0.0619464	No	No	appear	0.0121539	115.157	100.78
ELF1	36	0	1	20	3.23833e-06	7	0.137071	No	No	strong	6.53228e-05	46.5439	68.8774
ERCC6L2	36	2	0.462494	2	0.997115	5	0.444156	No	No	appear	0.1104	48.2964	37.2889
ETNK1	36	3	0.20075	4	0.951986	8	0.0619464	No	No	appear	0.0645069	93.6381	92.4722
FAAH2	36	7	0.000743348	22	1.03141e-07	9	0.02454	No	No	appear	NA	6.60751	16.0893
GRIN2A	36	2	0.462494	15	0.00280342	4	0.648065	Yes	No	strong	0.0024009	184.791	224.133
GRM5	36	3	0.20075	23	1.55887e-08	5	0.444156	Yes	No	strong	0.00259631	103.21	177.014
ING5	36	2	0.462494	12	0.0464907	5	0.444156	No	No	strong	0.0209244	23.9232	41.7884
INPP5F	36	2	0.462494	14	0.00793682	7	0.137071	No	No	strong	0.00210797	264.022	313.289
KIAA1107	36	1	0.794975	16	0.000892496	6	0.264619	No	No	strong	0.00155798	199.286	254.711
KPTN	36	2	0.462494	5	0.881527	10	0.00856312	No	No	appear	0.0622762	20.3315	17.4348
LDB2	36	3	0.20075	16	0.000892496	4	0.648065	No	No	strong	0.00349703	81.2141	171.163
LINC01234	36	4	0.0674833	19	1.54409e-05	5	0.444156	No	No	appear	NA	49.4747	101.795
MAGEH1	36	2	0.462494	8	0.450835	8	0.0619464	No	Yes	strong	0.0018781	160.679	158.594
MCFD2	36	3	0.20075	19	1.54409e-05	15	7.59146e-06	No	No	weak	0.0491118	44.9153	18.3439
PDDC1	36	0	1	5	0.881527	12	0.000725273	No	No	appear	0.162872	55.6757	53.0451
PEBP1	36	5	0.0181571	26	2.64548e-11	10	0.00856312	Yes	No	strong	0.00701302	44.9928	88.5393
POLR2H	36	0	1	6	0.766681	6	0.264619	No	No	disappear	0.416592	9.35272	5.35042
PPP3CB	36	1	0.794975	13	0.0202438	7	0.137071	No	Yes	strong	0.00490726	267.469	332.257
RABL6	36	2	0.462494	5	0.881527	10	0.00856312	No	No	appear	0.318635	81.7666	74.3875
RAD9A	36	1	0.794975	1	0.999717	6	0.264619	No	No	disappear	NA	31.7367	23.0735
RBM12	36	3	0.20075	4	0.951986	9	0.02454	No	No	weak	0.475505	39.8296	20.9921
RPL8	36	4	0.0674833	3	0.985509	5	0.444156	No	Yes	disappear	0.0354997	28.3682	21.5825
SIGIRR	36	1	0.794975	4	0.951986	7	0.137071	No	Yes	appear	0.00268096	34.5875	53.8154
STK11	36	3	0.20075	8	0.450835	8	0.0619464	Yes	No	appear	0.241776	61.5389	58.6915
STX10	36	2	0.462494	4	0.951986	6	0.264619	No	No	disappear	0.0404645	42.6926	32.977
TCF20	36	2	0.462494	4	0.951986	6	0.264619	No	No	disappear	0.157684	21.6668	15.9055
TCF3	36	1	0.794975	5	0.881527	8	0.0619464	No	No	strong	0.00208018	104.164	129.368
TMEM178B	36	1	0.794975	12	0.0464907	6	0.264619	No	No	strong	0.0057181	164.667	189.09
TREH	36	1	0.794975	9	0.298867	6	0.264619	No	No	appear	NA	10.0658	18.9927
TTC33	36	1	0.794975	2	0.997115	6	0.264619	No	No	weak	0.0953766	155.66	122.295
APBA3	35	2	0.447953	6	0.741502	8	0.0536338	Yes	No	appear	0.0509582	50.0056	58.7983
ARAP1	35	0	1	11	0.0809261	6	0.243361	No	No	strong	0.000362476	98.5045	127.914
ARFGEF2	35	2	0.447953	9	0.268806	9	0.0205458	No	No	weak	0.0538751	188.493	113.62
CADM2	35	2	0.447953	12	0.0377418	7	0.122463	No	Yes	appear	0.0476377	28.6632	39.5882
CALN1	35	0	1	13	0.0157996	8	0.0536338	No	No	disappear	0.00465267	43.2008	59.3772
CBX5	35	5	0.0161926	13	0.0157996	8	0.0536338	No	No	appear	0.0290855	4.15829	8.64513
CBY1	35	0	1	7	0.583572	8	0.0536338	No	No	disappear	0.295565	11.8424	8.86157
CCSAP	35	1	0.785739	14	0.0059405	9	0.0205458	No	No	strong	0.0255869	134.898	176.341
CFAP53	35	0	1	8	0.417065	7	0.122463	No	No	appear	NA	14.0992	11.2353
CRYM	35	3	0.189645	22	4.9637e-08	5	0.41922	No	Yes	strong	0.00177024	146.725	229.449
CSNK1E	35	0	1	2	0.99647	9	0.0205458	Yes	No	appear	0.152528	90.2401	90.2823
ERICH3	35	4	0.0620026	15	0.0020072	8	0.0536338	No	No	strong	0.00460745	72.1518	146.633
EXPH5	35	3	0.189645	6	0.741502	5	0.41922	No	No	appear	0.111853	2.40359	7.48262
FBRS	35	1	0.785739	5	0.865576	8	0.0536338	No	No	appear	0.0620347	111.118	121.037
FBXW4	35	0	1	4	0.944157	8	0.0536338	No	Yes	strong	0.0365665	108.633	121.635
HEXDC	35	1	0.785739	5	0.865576	8	0.0536338	No	Yes	appear	0.00341658	40.4331	53.6558
HMG20A	35	1	0.785739	3	0.982716	7	0.122463	No	No	appear	0.0313311	40.1301	36.3487
ICT1	35	3	0.189645	27	7.58018e-13	16	8.34674e-07	No	No	appear	0.0565874	9.24872	16.2896
IKBKB	35	0	1	13	0.0157996	5	0.41922	No	No	strong	0.000798717	60.9685	90.9852
IL17RA	35	4	0.0620026	13	0.0157996	10	0.00691892	No	No	strong	0.00656531	20.7418	50.9891
KCNJ6	35	6	0.00346811	29	3.26104e-15	11	0.00205772	No	No	strong	0.00497497	36.3391	97.2907
KLHDC3	35	5	0.0161926	17	0.000166476	9	0.0205458	No	No	strong	0.00149443	46.4653	75.7646
LGALSL	35	1	0.785739	14	0.0059405	7	0.122463	No	No	strong	0.00799245	179.298	228.508
LINC01106	35	2	0.447953	21	3.14456e-07	10	0.00691892	No	No	appear	NA	6.04921	16.8272
MAS1	35	4	0.0620026	18	4.08504e-05	7	0.122463	No	No	strong	NA	69.7154	127.479
MTIF3	35	0	1	4	0.944157	9	0.0205458	No	No	disappear	0.353006	4.26165	3.41072
PANK4	35	1	0.785739	1	0.999644	5	0.41922	No	Yes	strong	0.270225	13.8802	22.0299
RAB3B	35	0	1	10	0.155693	9	0.0205458	No	No	appear	8.6e-05	83.348	108.09
RBM17	35	0	1	16	0.000609672	7	0.122463	No	Yes	strong	0.0297531	37.9269	63.1752
SOBP	35	3	0.189645	6	0.741502	4	0.625409	No	No	weak	0.0207503	9.86999	3.34488
TM9SF2	35	1	0.785739	4	0.944157	7	0.122463	No	No	weak	0.0428655	93.0557	51.3187
TRUB1	35	0	1	5	0.865576	9	0.0205458	No	Yes	appear	0.00138121	287.748	288.802
UNC5D	35	2	0.447953	17	0.000166476	5	0.41922	No	Yes	strong	0.00357358	164.534	252.68
VAC14-AS1	35	1	0.785739	9	0.268806	7	0.122463	No	No	appear	0.000126963	28.5412	45.2751
VRK3	35	1	0.785739	15	0.0020072	5	0.41922	No	Yes	appear	0.221526	4.7241	13.8195
ZBED5-AS1	35	3	0.189645	4	0.944157	5	0.41922	No	No	appear	0.185539	4.52636	5.91069
ADRA1A	34	4	0.0567672	14	0.00436718	5	0.394098	Yes	No	disappear	0.0108808	9.43535	8.49551
AP3B2	34	5	0.0143748	23	2.95979e-09	11	0.00158155	No	No	strong	0.0170518	23.3522	42.4986
AP5Z1	34	2	0.433193	6	0.714429	7	0.108697	No	No	appear	0.290935	59.7604	41.1404
ARFGAP2	34	1	0.776088	4	0.935177	5	0.394098	No	No	appear	0.0810692	7.8949	11.8444
ARRDC1	34	1	0.776088	6	0.714429	9	0.0170417	No	No	appear	0.0052776	59.2752	59.9068
ATF7IP2	34	3	0.178704	12	0.0302187	5	0.394098	No	No	appear	0.0123454	7.37106	22.464
ATP5H	34	2	0.433193	29	6.94104e-16	14	1.79793e-05	No	No	strong	0.00062266	48.1945	106.62
CNOT8	34	1	0.776088	10	0.134331	10	0.00553001	No	No	appear	0.0753814	12.7409	11.5116
COPZ2	34	2	0.433193	4	0.935177	9	0.0170417	No	No	appear	9.57075e-05	40.8193	41.2828
COX11	34	3	0.178704	4	0.935177	7	0.108697	No	Yes	weak	0.196804	116.675	74.4179
DDX3X	34	3	0.178704	10	0.134331	7	0.108697	No	No	appear	0.148997	7.31401	7.10885
ENPP5	34	1	0.776088	10	0.134331	7	0.108697	No	No	appear	0.00125355	54.3361	85.1667
FAM214B	34	1	0.776088	2	0.995684	7	0.108697	No	No	appear	0.511489	38.3964	29.2998
FAXC	34	4	0.0567672	17	0.000105458	8	0.0460708	No	No	strong	0.00882203	190.232	275.818
GADD45GIP1	34	3	0.178704	14	0.00436718	8	0.0460708	No	Yes	appear	0.00223057	9.69713	8.70564
GALNT18	34	2	0.433193	10	0.134331	10	0.00553001	No	No	disappear	0.30911	3.26691	2.15224
GNG2	34	2	0.433193	20	9.41822e-07	7	0.108697	No	Yes	strong	0.00089629	80.54	154.313
GPR61	34	1	0.776088	11	0.0673539	7	0.108697	No	Yes	strong	0.0540878	86.0389	117.829
INO80D	34	1	0.776088	27	2.14978e-13	11	0.00158155	No	No	appear	0.261449	11.5253	18.2291
JAZF1	34	0	1	10	0.134331	6	0.222636	No	Yes	strong	0.00212459	249.855	305.944
LDHA	34	0	1	11	0.0673539	6	0.222636	No	No	appear	1.5092e-05	38.4563	38.4612
LINC01551	34	1	0.776088	26	2.90659e-12	12	0.000400234	No	No	appear	0.0150321	3.43014	8.46336
MAP2K7	34	2	0.433193	7	0.550271	9	0.0170417	No	Yes	appear	0.10312	87.5489	88.2834
MICU1	34	6	0.00298014	25	3.36634e-11	10	0.00553001	No	No	strong	0.0294033	88.2832	174.052
PEX19	34	3	0.178704	2	0.995684	7	0.108697	No	No	weak	0.136199	34.3892	21.1724
PHKA2	34	2	0.433193	10	0.134331	6	0.222636	No	Yes	appear	0.035991	16.1295	22.7685
PIAS4	34	2	0.433193	8	0.383177	9	0.0170417	No	No	appear	0.0426304	96.9899	101.534
POLR2A	34	1	0.776088	7	0.550271	8	0.0460708	No	No	appear	0.27311	5.7956	6.52214
PSMC2	34	1	0.776088	6	0.714429	7	0.108697	No	No	strong	0.00481554	116.43	112.262
RPH3A	34	2	0.433193	16	0.000407068	2	0.92922	No	No	appear	2.95786e-05	25.6189	42.1856
RRM1	34	2	0.433193	8	0.383177	6	0.222636	No	Yes	appear	0.00280984	83.1458	66.8784
SSRP1	34	4	0.0567672	17	0.000105458	11	0.00158155	No	No	strong	0.0241664	5.93083	13.3689
TIMM23B	34	1	0.776088	11	0.0673539	9	0.0170417	No	No	appear	NA	2.79165	3.40714
TMEM120A	34	2	0.433193	4	0.935177	7	0.108697	No	No	disappear	0.0798471	16.4276	15.6283
UIMC1	34	1	0.776088	1	0.999554	5	0.394098	No	No	appear	0.241272	8.56115	8.64366
WBP11	34	0	1	5	0.847851	9	0.0170417	No	No	disappear	0.00185712	15.5972	8.24389
ZGLP1	34	0	1	4	0.935177	5	0.394098	No	No	disappear	NA	20.5266	10.1998
ZNF711	34	0	1	4	0.935177	8	0.0460708	No	No	strong	0.000380876	203.011	221.736
ADAM22	33	1	0.766003	13	0.00916659	8	0.0392405	No	Yes	strong	0.0159804	239.215	275.393
ADGRF5	33	2	0.418223	23	1.18603e-09	9	0.0139945	No	No	appear	0.0036652	14.2216	23.439
ASCC2	33	0	1	8	0.349422	8	0.0392405	No	No	strong	0.0774642	73.2645	81.435
ATF7IP	33	4	0.0517798	17	6.49642e-05	8	0.0392405	No	No	appear	0.0297856	6.13142	14.7654
CHRNB2	33	0	1	14	0.0031488	6	0.202529	Yes	No	strong	0.000790518	72.1153	106.563
CPNE4	33	2	0.418223	15	0.000966557	5	0.368883	Yes	No	strong	0.000357388	53.1627	123.134
DIEXF	33	0	1	6	0.68546	9	0.0139945	No	No	appear	0.0344648	61.542	63.9391
DMXL2	33	2	0.418223	10	0.114632	10	0.0043687	No	Yes	strong	0.00199153	209.939	230.052
EPHX4	33	0	1	9	0.211822	7	0.0958037	No	No	strong	0.0118596	189.925	225.772
FAM193B	33	0	1	3	0.975508	11	0.00119936	No	No	weak	0.0103142	106.538	96.2543
FBXL18	33	1	0.766003	1	0.99944	8	0.0392405	No	No	strong	0.0236778	14.779	36.516
GABRA1	33	1	0.766003	15	0.000966557	5	0.368883	Yes	Yes	strong	0.011139	221.899	293.315
GSK3B	33	1	0.766003	6	0.68546	7	0.0958037	Yes	No	disappear	0.00804265	207.186	217.34
HMGN3	33	2	0.418223	9	0.211822	8	0.0392405	No	No	disappear	0.372057	12.683	10.3261
MOB2	33	2	0.418223	4	0.924903	4	0.577404	No	No	appear	0.0351036	16.2572	15.1405
MOB4	33	2	0.418223	0	1	7	0.0958037	No	No	appear	0.00915687	88.0797	108.695
MRPL42	33	2	0.418223	3	0.975508	8	0.0392405	No	No	appear	0.0211542	57.5068	64.0108
P2RY12	33	2	0.418223	4	0.924903	7	0.0958037	No	No	appear	0.132451	12.087	10.3252
PLEKHH3	33	0	1	4	0.924903	10	0.0043687	No	Yes	appear	0.00174581	61.4822	53.6248
PLXNA4	33	1	0.766003	17	6.49642e-05	6	0.202529	No	No	appear	0.0222899	50.4885	66.16
PPME1	33	7	0.000425562	25	1.10481e-11	6	0.202529	No	No	strong	0.000238285	56.3162	121.715
RASSF8-AS1	33	2	0.418223	4	0.924903	7	0.0958037	No	No	disappear	0.456491	8.93387	8.89063
STOX2	33	4	0.0517798	19	2.76747e-06	4	0.577404	No	No	strong	0.022429	47.0398	91.8481
TBC1D9	33	1	0.766003	12	0.0238372	6	0.202529	No	No	strong	0.00111059	249.416	279.72
TMEM70	33	0	1	7	0.515869	9	0.0139945	No	No	strong	0.000172731	168.139	201.558
TYK2	33	0	1	4	0.924903	9	0.0139945	No	No	appear	0.0257923	98.6778	111.429
XKR8	33	1	0.766003	6	0.68546	5	0.368883	No	No	appear	0.0203397	45.8797	51.9403
ZCWPW1	33	4	0.0517798	20	4.79318e-07	6	0.202529	Yes	No	disappear	0.0235713	4.95353	5.92844
ZNF496	33	0	1	4	0.924903	4	0.577404	No	No	appear	0.265578	7.72586	16.0203
ADGRB3	32	2	0.403054	10	0.0966644	5	0.343677	No	No	disappear	0.0122594	92.5535	113.919
BCAT1	32	1	0.755464	9	0.185316	6	0.183124	No	No	appear	0.00184606	108.026	163.383
BCAT2	32	0	1	5	0.806598	8	0.0331202	No	No	appear	0.00073336	88.3674	101.411
BTBD10	32	0	1	8	0.316065	7	0.0838054	No	Yes	strong	0.000308935	251.809	266.884
BTBD3	32	3	0.157384	8	0.316065	7	0.0838054	No	Yes	appear	0.0954426	114.145	135.185
CDKL5	32	1	0.755464	19	1.45005e-06	6	0.183124	No	No	appear	0.000696755	36.5298	59.8773
CHAC1	32	5	0.0111607	12	0.0185024	8	0.0331202	No	No	strong	NA	17.4046	38.6109
CIDECP	32	1	0.755464	13	0.00679594	3	0.761064	No	No	appear	0.21486	6.58097	8.48154
CLCN6	32	1	0.755464	5	0.806598	8	0.0331202	No	No	disappear	0.00404008	21.4182	23.1441
CLINT1	32	1	0.755464	1	0.999297	7	0.0838054	No	No	appear	0.051981	96.7298	80.0309
ENHO	32	2	0.403054	4	0.913185	7	0.0838054	No	No	disappear	1.38246e-05	14.051	19.6147
FAM205A	32	1	0.755464	14	0.002223	5	0.343677	No	No	appear	NA	1.25942	1.9012
FOXN3	32	2	0.403054	16	0.000168082	12	0.000207692	No	No	strong	0.000366517	19.0628	40.0099
GDAP1	32	1	0.755464	10	0.0966644	9	0.0113693	No	No	strong	0.000930823	259.115	284.145
GPAT4	32	3	0.157384	12	0.0185024	9	0.0113693	No	No	appear	0.567079	3.16443	5.00527
GPLD1	32	3	0.157384	13	0.00679594	3	0.761064	No	No	appear	0.177165	69.6879	98.8817
HAUS5	32	0	1	4	0.913185	8	0.0331202	No	No	appear	0.00383706	48.0134	53.2657
HSPA8	32	1	0.755464	2	0.993562	5	0.343677	No	Yes	appear	0.00889004	55.99	45.548
LANCL2	32	1	0.755464	9	0.185316	8	0.0331202	No	Yes	appear	0.00145717	72.0719	75.1288
LSMEM1	32	0	1	4	0.913185	6	0.183124	No	No	appear	0.13323	5.20979	7.11795
MAGED2	32	0	1	4	0.913185	3	0.761064	No	Yes	disappear	0.114845	28.8741	15.897
MAP2K1	32	0	1	9	0.185316	4	0.552128	No	No	appear	0.00217064	91.285	124.413
NCOA3	32	5	0.0111607	16	0.000168082	9	0.0113693	No	No	appear	0.315682	10.4904	12.5582
NFKBIB	32	2	0.403054	3	0.970907	7	0.0838054	No	Yes	appear	0.167044	64.5284	65.0903
NME1	32	5	0.0111607	28	5.53085e-16	10	0.00340829	No	Yes	strong	0.000492806	108.036	199.917
PARK2	32	1	0.755464	10	0.0966644	4	0.552128	Yes	Yes	strong	0.00128685	107.195	131.976
PID1	32	0	1	13	0.00679594	6	0.183124	No	Yes	appear	0.00121262	19.9264	32.3363
PIGCP1	32	1	0.755464	9	0.185316	7	0.0838054	No	No	appear	0.0785027	13.165	18.7862
PRICKLE1	32	1	0.755464	12	0.0185024	4	0.552128	No	No	strong	0.00824676	189.66	254.843
PRPS2	32	1	0.755464	14	0.002223	8	0.0331202	No	No	strong	0.0118833	207.255	274.698
RBM26	32	1	0.755464	6	0.654625	5	0.343677	No	No	appear	0.621045	13.6731	20.7601
RPL35	32	3	0.157384	3	0.970907	5	0.343677	No	No	weak	0.00097724	17.3869	14.1885
RTKN2	32	3	0.157384	19	1.45005e-06	7	0.0838054	No	No	strong	NA	96.3444	175.944
SIPA1L3	32	1	0.755464	6	0.654625	5	0.343677	No	No	strong	0.0360418	14.775	41.3583
SLC30A9	32	1	0.755464	4	0.913185	12	0.000207692	No	No	appear	0.00298385	221.337	172.348
SMG8	32	0	1	3	0.970907	6	0.183124	No	No	weak	0.0890821	97.0898	84.9059
TMEM216	32	1	0.755464	3	0.970907	8	0.0331202	No	No	disappear	0.0217459	20.2308	20.2812
TRIM23	32	0	1	8	0.316065	9	0.0113693	No	Yes	strong	0.0107292	241.642	264.96
TXLNG	32	2	0.403054	4	0.913185	6	0.183124	No	No	appear	0.612005	5.11413	9.71585
UBL5	32	2	0.403054	14	0.002223	8	0.0331202	No	No	appear	3.09336e-05	12.8756	19.9627
XRCC6	32	1	0.755464	10	0.0966644	6	0.183124	No	No	appear	0.000613946	71.657	56.8318
ARV1	31	0	1	20	1.08216e-07	13	2.83711e-05	No	No	strong	0.00626499	10.2544	36.2384
ATP6V1B2	31	2	0.3877	15	0.000422894	9	0.00913025	No	No	strong	0.00242008	277.338	337.88
B4GALNT4	31	1	0.744452	5	0.782852	10	0.00262335	No	No	appear	0.0777221	73.2005	68.3202
C9orf142	31	2	0.3877	4	0.899862	7	0.072718	No	No	disappear	0.00334885	38.8955	32.4448
CGNL1	31	3	0.14704	24	1.28918e-11	11	0.000659707	No	No	strong	0.00226679	73.6531	118.615
CPNE1	31	0	1	3	0.965496	8	0.0276825	No	No	disappear	0.0338419	33.5554	23.3254
DIO1	31	5	0.00975432	22	1.59155e-09	10	0.00262335	No	No	appear	NA	1.68965	5.26613
DOCK7	31	3	0.14704	12	0.0141125	6	0.164502	No	No	strong	0.341685	22.0288	31.1678
DZIP1L	31	4	0.0425575	18	4.30092e-06	5	0.318591	No	No	appear	0.00166086	1.64448	6.3442
ECD	31	0	1	10	0.0804689	9	0.00913025	No	No	appear	0.102652	41.5028	57.8342
FBLN2	31	1	0.744452	11	0.0357856	6	0.164502	No	Yes	appear	0.0930332	2.89575	3.51831
GALNT13	31	3	0.14704	3	0.965496	9	0.00913025	No	No	appear	0.0370808	32.6579	44.3896
HNRNPUL2-BSCL2	31	0	1	2	0.992146	6	0.164502	No	No	disappear	NA	6.84213	1.99484
KRAS	31	0	1	5	0.782852	6	0.164502	No	No	appear	0.00488961	181.349	207.605
MAML2	31	1	0.744452	19	7.27671e-07	9	0.00913025	No	No	strong	0.00151679	42.677	69.0385
2016-03-08	31	3	0.14704	30	3.70485e-20	9	0.00913025	No	No	strong	0.00257585	26.0474	68.3398
MTA1	31	0	1	5	0.782852	9	0.00913025	No	No	appear	0.210887	76.83	85.9965
MYO5C	31	3	0.14704	20	1.08216e-07	5	0.318591	No	No	disappear	0.0623803	5.55598	5.14811
NOMO2	31	4	0.0425575	5	0.782852	6	0.164502	No	Yes	disappear	0.000906633	101.826	79.0792
NPY5R	31	2	0.3877	10	0.0804689	8	0.0276825	No	No	strong	NA	174.411	207.583
NUP188	31	1	0.744452	12	0.0141125	6	0.164502	No	Yes	strong	0.011623	31.2367	56.8771
PDCD10	31	2	0.3877	4	0.899862	7	0.072718	No	No	appear	0.0410583	79.7299	85.1518
POP7	31	3	0.14704	20	1.08216e-07	9	0.00913025	No	Yes	strong	NA	85.2812	132.367
PPTC7	31	2	0.3877	4	0.899862	9	0.00913025	Yes	No	disappear	0.536955	75.9734	53.3591
PREX2	31	6	0.0018202	12	0.0141125	6	0.164502	No	No	strong	0.0848504	44.8317	63.4557
RAD51C	31	1	0.744452	10	0.0804689	9	0.00913025	No	Yes	strong	0.0961398	99.8336	123.201
RNF121	31	1	0.744452	3	0.965496	7	0.072718	No	No	disappear	0.227713	6.34077	3.21877
ROS1	31	1	0.744452	5	0.782852	2	0.90333	No	No	appear	0.0207484	55.0425	72.8197
RRNAD1	31	0	1	6	0.621988	7	0.072718	No	No	appear	0.0265799	29.7466	41.3954
SKAP2	31	0	1	9	0.160383	6	0.164502	No	No	appear	0.00030317	59.6635	100.778
TBR1	31	1	0.744452	13	0.00493818	6	0.164502	No	No	strong	0.0537093	37.3434	84.3745
TMBIM6	31	4	0.0425575	20	1.08216e-07	5	0.318591	No	No	strong	0.0637458	44.2129	59.7595
TRMT112	31	5	0.00975432	9	0.160383	5	0.318591	No	No	appear	0.00282889	13.0135	10.5799
UBE2J2	31	2	0.3877	3	0.965496	8	0.0276825	No	No	appear	0.228567	40.4234	40.3698
WEE1	31	4	0.0425575	13	0.00493818	6	0.164502	No	No	strong	0.00361376	14.0876	25.1457
YAP1	31	2	0.3877	21	1.40769e-08	5	0.318591	No	No	strong	0.00102538	72.3797	101.319
ZDHHC3	31	1	0.744452	16	0.000103449	9	0.00913025	No	Yes	appear	0.280867	3.54133	5.07669
ZMAT4	31	5	0.00975432	19	7.27671e-07	7	0.072718	No	No	strong	0.0449674	56.2211	136.956
AKAP8L	30	2	0.372173	4	0.884764	6	0.146737	No	Yes	weak	0.413523	50.5052	31.904
AKIRIN2	30	0	1	3	0.959144	5	0.293738	No	No	disappear	0.0821545	92.1334	94.1736
AMIGO1	30	1	0.732943	8	0.251637	6	0.146737	No	Yes	disappear	0.00238341	154.002	177.25
ARFGEF1	30	4	0.0383248	5	0.756907	7	0.0625487	No	No	weak	0.311741	73.5467	49.2753
ATP8A2	30	2	0.372173	13	0.00351055	3	0.72063	No	Yes	strong	0.0080885	156.665	229.904
CBLN4	30	0	1	6	0.587651	7	0.0625487	No	No	appear	0.000356726	160.028	217.27
CHRDL1	30	3	0.136929	12	0.0105611	5	0.293738	No	No	disappear	0.000487928	7.96313	4.81608
CLVS1	30	1	0.732943	13	0.00351055	4	0.4993	No	No	strong	0.0043646	158.98	221.137
COG5	30	3	0.136929	4	0.884764	5	0.293738	No	Yes	appear	0.514846	41.8913	31.3129
COLGALT1	30	0	1	12	0.0105611	7	0.0625487	No	No	strong	0.00795254	32.2561	64.4417
COQ3	30	1	0.732943	20	4.74811e-08	5	0.293738	No	No	strong	0.0461692	51.7829	109.972
DCTN3	30	1	0.732943	6	0.587651	6	0.146737	No	Yes	strong	0.00737872	48.5792	57.5714
DDX39B	30	1	0.732943	6	0.587651	5	0.293738	No	No	appear	0.00650742	51.848	50.4509
ELOVL4	30	1	0.732943	10	0.0660549	8	0.0228948	No	No	strong	0.0140971	226.38	283.756
ENKD1	30	3	0.136929	4	0.884764	7	0.0625487	No	No	disappear	0.227674	22.1715	14.1206
FSD1	30	1	0.732943	9	0.137182	5	0.293738	No	No	appear	0.0122972	23.1479	21.7574
GPM6A	30	5	0.00847462	12	0.0105611	4	0.4993	No	No	strong	0.00762016	66.8892	105.024
HTR3B	30	2	0.372173	6	0.587651	3	0.72063	No	Yes	disappear	0.00213697	109.547	144.645
KLHL13	30	3	0.136929	4	0.884764	6	0.146737	No	No	weak	0.412248	96.2034	57.2352
KPNB1	30	2	0.372173	4	0.884764	2	0.892888	No	No	appear	0.0916896	7.38801	6.72824
LNPEP	30	2	0.372173	14	0.00103211	10	0.00198992	No	No	disappear	0.946096	46.9103	25.6688
MAL2	30	1	0.732943	6	0.587651	5	0.293738	No	Yes	strong	0.00165515	168.61	225.059
MFAP3	30	2	0.372173	13	0.00351055	9	0.00724115	No	No	disappear	0.156732	22.4978	12.0011
MIB2	30	2	0.372173	4	0.884764	10	0.00198992	No	No	disappear	0.160717	71.1489	59.2347
NGFRAP1	30	4	0.0383248	27	3.84797e-16	11	0.000477335	No	Yes	strong	0.000370483	114.667	195.489
QTRT1	30	3	0.136929	5	0.756907	8	0.0228948	No	No	weak	0.405009	31.5789	19.5421
RPLP2	30	4	0.0383248	2	0.990427	5	0.293738	No	No	disappear	0.0204465	44.8608	39.9337
SCAI	30	2	0.372173	10	0.0660549	5	0.293738	No	No	strong	3.73405e-05	143.843	201.595
SCFD2	30	1	0.732943	10	0.0660549	7	0.0625487	No	No	appear	0.00451156	105.051	117.208
SFSWAP	30	0	1	5	0.756907	6	0.146737	No	No	disappear	0.142144	44.1107	40.7823
SGIP1	30	1	0.732943	9	0.137182	7	0.0625487	No	Yes	appear	0.000545965	36.8305	53.0663
SOX9-AS1	30	2	0.372173	5	0.756907	4	0.4993	No	No	appear	0.0126366	9.76061	21.2038
SPRYD3	30	2	0.372173	8	0.251637	4	0.4993	No	No	appear	0.000478386	94.75	101.102
SRP54	30	1	0.732943	6	0.587651	7	0.0625487	No	Yes	strong	0.00581306	69.2654	70.7592
SUFU	30	1	0.732943	14	0.00103211	7	0.0625487	No	No	strong	0.00281108	53.8227	83.7942
TADA1	30	0	1	8	0.251637	6	0.146737	No	No	strong	0.00732357	205.121	209.854
TEP1	30	4	0.0383248	26	1.03896e-14	12	0.000100313	No	No	strong	0.00141496	47.3437	94.5351
ZBTB5	30	3	0.136929	13	0.00351055	6	0.146737	No	No	appear	0.0257563	7.75234	14.3061
ZFAS1	30	2	0.372173	12	0.0105611	8	0.0228948	No	No	disappear	0.0214896	12.1341	7.9461
ACSS1	29	0	1	11	0.021666	6	0.1299	No	No	strong	0.00221411	46.2916	81.6702
AZIN1	29	2	0.35649	3	0.951706	9	0.00566578	No	Yes	appear	0.0474531	93.3903	69.331
BRMS1	29	3	0.127068	4	0.867716	5	0.269238	No	No	disappear	0.125796	18.9084	13.7866
C10orf88	29	1	0.720918	7	0.371652	5	0.269238	No	No	appear	0.00642586	133.778	192.838
C11orf87	29	1	0.720918	5	0.728697	4	0.471892	No	No	disappear	0.00210089	198.927	228.008
CAPN2	29	2	0.35649	19	1.57673e-07	4	0.471892	No	No	strong	0.00440923	31.6186	54.2139
COPG2	29	1	0.720918	10	0.0534017	7	0.0532961	No	No	appear	0.000418615	35.8458	59.8235
DAG1	29	7	0.000180619	19	1.57673e-07	6	0.1299	No	No	strong	0.00356019	58.9705	101.183
DOPEY2	29	1	0.720918	13	0.00243656	2	0.881404	Yes	Yes	strong	0.0230481	27.4116	36.6186
EIF2B4	29	2	0.35649	3	0.951706	7	0.0532961	No	No	weak	0.0353071	42.8988	34.1241
EIF4E	29	1	0.720918	3	0.951706	7	0.0532961	No	No	appear	0.0188407	51.8678	59.4145
ERG	29	5	0.00731594	20	1.95731e-08	6	0.1299	No	No	strong	0.00144697	22.8236	40.1662
FHOD1	29	2	0.35649	13	0.00243656	10	0.00148572	No	No	strong	0.0169431	32.1653	61.4614
GAK	29	2	0.35649	6	0.551756	10	0.00148572	No	No	appear	0.214572	75.7295	62.0474
ITGB5	29	1	0.720918	22	1.88941e-10	6	0.1299	No	No	strong	0.000392391	75.3093	122.308
KCNB2	29	3	0.127068	13	0.00243656	3	0.698497	No	No	strong	0.000162362	121.935	215.509
MAP1LC3A	29	1	0.720918	11	0.021666	5	0.269238	No	No	appear	0.000125472	20.0444	23.7227
NEFM	29	0	1	9	0.115844	3	0.698497	No	No	appear	0.133005	27.6805	44.3782
NOTCH1	29	2	0.35649	20	1.95731e-08	7	0.0532961	No	No	strong	0.00684847	80.0194	128.962
NUAK1	29	0	1	4	0.867716	3	0.698497	Yes	No	strong	0.00406176	139.631	163.851
ORC4	29	1	0.720918	7	0.371652	9	0.00566578	No	No	appear	0.0204219	200.045	221
PART1	29	2	0.35649	14	0.000675677	3	0.698497	No	No	strong	0.000784645	78.197	151.293
PBXIP1	29	1	0.720918	12	0.0077409	4	0.471892	No	Yes	appear	0.000670981	64.6415	93.1464
PPP1R14B	29	3	0.127068	0	1	3	0.698497	No	Yes	weak	0.110538	24.2433	18.7223
RHEBL1	29	4	0.0343448	14	0.000675677	5	0.269238	No	No	strong	NA	58.4473	121.781
RPS19	29	4	0.0343448	3	0.951706	4	0.471892	No	Yes	weak	0.0084149	32.3942	26.4061
SCRIB	29	0	1	3	0.951706	8	0.0187205	No	No	appear	0.00310063	116.193	137.479
SH2D5	29	0	1	11	0.021666	3	0.698497	No	No	strong	0.000399775	71.4113	98.9751
SSNA1	29	5	0.00731594	4	0.867716	5	0.269238	No	No	disappear	0.035243	15.3192	10.4234
STK24	29	1	0.720918	3	0.951706	7	0.0532961	Yes	No	disappear	0.183618	13.795	7.6575
SUB1	29	1	0.720918	11	0.021666	5	0.269238	No	No	strong	0.000704016	132.967	184.035
SV2A	29	2	0.35649	16	3.54208e-05	6	0.1299	No	No	strong	0.00424467	85.4106	147.813
TIGD1	29	0	1	1	0.998611	8	0.0187205	No	No	appear	0.43979	2.89485	3.21679
TRAPPC13	29	0	1	4	0.867716	7	0.0532961	No	No	strong	0.00186701	191.785	188.625
TTC3P1	29	0	1	7	0.371652	9	0.00566578	No	No	appear	0.00201435	24.1247	34.7784
UBALD1	29	2	0.35649	5	0.728697	9	0.00566578	No	No	appear	0.0219835	62.8849	49.8414
WWC1	29	1	0.720918	21	2.08623e-09	8	0.0187205	Yes	No	strong	0.0593811	51.1837	91.2108
YWHAZ	29	0	1	11	0.021666	7	0.0532961	Yes	Yes	appear	6.76352e-05	128.131	172.594
ZNF407	29	2	0.35649	14	0.000675677	6	0.1299	No	No	weak	0.34881	21.2037	9.17513
ZNF540	29	1	0.720918	19	1.57673e-07	6	0.1299	No	Yes	strong	0.0130163	43.9086	106.013
ZNF652	29	1	0.720918	15	0.000164977	6	0.1299	No	No	strong	0.00161264	30.6652	44.4243
AGO2	28	3	0.117476	13	0.0016472	10	0.00109033	Yes	No	appear	0.10593	10.7719	23.6241
ATP1A3	28	2	0.340668	13	0.0016472	3	0.675055	No	No	strong	0.0161694	80.1602	116.883
C2orf68	28	2	0.340668	16	1.95596e-05	9	0.00436852	No	No	strong	0.00128005	26.9369	55.9009
C2orf80	28	2	0.340668	9	0.0964652	8	0.0151192	No	No	strong	0.000158677	160.565	250.573
CAMSAP1	28	1	0.708351	3	0.943017	5	0.245214	No	Yes	weak	0.226547	25.2714	19.8445
CCNT1	28	5	0.0062724	8	0.192075	10	0.00109033	No	Yes	appear	0.317447	35.4177	27.4195
CHN1	28	3	0.117476	19	6.71938e-08	8	0.0151192	No	No	strong	0.00369429	117.835	229.632
COBLL1	28	5	0.0062724	19	6.71938e-08	4	0.44394	No	No	appear	0.00406584	4.69038	10.0068
COPB2	28	0	1	2	0.985815	6	0.114051	No	No	disappear	0.161732	24.4994	15.6428
COX6C	28	4	0.0306167	25	7.64668e-15	9	0.00436852	No	No	strong	0.00032148	44.5532	97.1386
ERLEC1	28	1	0.708351	5	0.69819	10	0.00109033	No	No	appear	0.00123667	186.622	184.91
FBXO40	28	0	1	4	0.848541	2	0.86879	No	No	disappear	0.0452424	136.067	158.523
GDI2	28	1	0.708351	8	0.192075	9	0.00436852	No	No	appear	0.00791887	69.9557	63.5399
HYLS1	28	5	0.0062724	22	5.64838e-11	7	0.0449503	No	No	strong	0.0246471	65.4884	145.483
KAT8	28	3	0.117476	6	0.514493	4	0.44394	No	No	disappear	0.215321	10.8364	6.8789
KLF3	28	1	0.708351	16	1.95596e-05	5	0.245214	No	No	strong	0.000198765	37.7347	58.2191
KRT222	28	0	1	4	0.848541	7	0.0449503	No	No	disappear	0.0388965	228.763	223.26
LAMA2	28	3	0.117476	15	9.79653e-05	6	0.114051	No	No	appear	0.000368886	4.18862	7.23732
LAT	28	0	1	9	0.0964652	6	0.114051	No	Yes	disappear	NA	6.45912	2.32911
LINC01184	28	3	0.117476	7	0.335315	6	0.114051	No	No	disappear	0.591982	3.44063	2.73662
MAZ	28	2	0.340668	3	0.943017	9	0.00436852	No	No	appear	0.748438	47.537	37.5988
MCTP1	28	2	0.340668	9	0.0964652	8	0.0151192	No	No	strong	0.00487442	154.551	202.32
MED19	28	4	0.0306167	18	5.14825e-07	4	0.44394	No	No	appear	0.00153155	5.98807	16.9137
MEGF8	28	2	0.340668	6	0.514493	10	0.00109033	No	No	appear	0.106219	18.6917	30.1331
NECAP2	28	0	1	8	0.192075	7	0.0449503	No	No	strong	0.000811142	71.7727	95.7768
NFATC4	28	1	0.708351	8	0.192075	5	0.245214	Yes	No	appear	0.00771608	38.7843	63.8864
NKRF	28	0	1	11	0.0163841	6	0.114051	No	No	appear	0.0112103	190.808	255.221
PRDX3	28	0	1	5	0.69819	5	0.245214	No	Yes	appear	0.0231922	42.2387	35.6229
PRKAR1A	28	1	0.708351	2	0.985815	8	0.0151192	No	Yes	appear	0.00302146	195.598	154.573
PTGR1	28	1	0.708351	6	0.514493	8	0.0151192	No	No	disappear	0.00597582	36.1359	39.6347
RCN2	28	1	0.708351	7	0.335315	7	0.0449503	No	Yes	weak	0.00596699	168.906	117.82
RNF19B	28	1	0.708351	5	0.69819	7	0.0449503	No	No	disappear	0.0346719	28.8506	13.6592
RPS11	28	3	0.117476	2	0.985815	5	0.245214	No	No	disappear	0.0267524	19.3551	19.6149
SARAF	28	0	1	4	0.848541	6	0.114051	No	No	disappear	0.00293789	43.8487	37.7484
SDHA	28	0	1	7	0.335315	5	0.245214	No	No	appear	0.113723	10.3806	16.8115
SDHD	28	0	1	2	0.985815	5	0.245214	No	No	appear	0.0033741	41.2512	37.6686
SNX19	28	7	0.000142262	13	0.0016472	5	0.245214	No	No	appear	0.03049	11.5588	19.4499
TAF9B	28	2	0.340668	5	0.69819	7	0.0449503	No	No	appear	0.000640595	60.3075	69.2045
TBC1D30	28	1	0.708351	9	0.0964652	5	0.245214	No	No	strong	0.00860535	150.401	197.839
TJP2	28	1	0.708351	19	6.71938e-08	7	0.0449503	No	No	appear	5.71204e-06	37.6155	57.8226
TMEM14A	28	1	0.708351	11	0.0163841	6	0.114051	No	Yes	strong	0.00203497	165.266	229.15
USO1	28	1	0.708351	2	0.985815	8	0.0151192	No	No	appear	0.100021	104.35	83.0408
VPS41	28	1	0.708351	1	0.998257	7	0.0449503	No	Yes	appear	0.0269307	86.5974	83.8028
ZFPM1	28	4	0.0306167	5	0.69819	7	0.0449503	No	No	appear	NA	46.7466	43.3549
ZNF358	28	0	1	2	0.985815	9	0.00436852	No	No	appear	0.158598	83.2073	73.6593
ZNF581	28	2	0.340668	2	0.985815	5	0.245214	No	Yes	appear	0.0160068	31.3066	25.2115
ACO2	27	1	0.69522	17	1.65041e-06	4	0.41555	No	No	appear	0.422026	5.7514	6.22193
ACSL4	27	0	1	5	0.665387	7	0.0374925	No	Yes	appear	0.00697258	197.669	231.03
APOO	27	2	0.324726	16	1.03286e-05	8	0.0120476	No	Yes	strong	0.00204723	19.8956	57.9446
ARHGAP24	27	4	0.0271389	15	5.59623e-05	5	0.221792	No	No	appear	0.181175	2.00722	7.07164
BBS7	27	0	1	6	0.476098	8	0.0120476	No	Yes	strong	0.00910656	240.738	258.833
C2orf74	27	0	1	8	0.164758	4	0.41555	No	No	appear	NA	1.90665	8.40483
COPZ1	27	0	1	5	0.665387	4	0.41555	No	Yes	strong	0.0193458	5.053	9.87882
CPT1C	27	4	0.0271389	12	0.00387509	4	0.41555	No	No	appear	0.0161946	34.2191	32.6578
CROCC	27	0	1	5	0.665387	6	0.0992434	No	Yes	appear	0.0405813	47.6298	54.7669
DCLK1	27	2	0.324726	12	0.00387509	7	0.0374925	No	No	strong	0.005338	138.899	174.031
EFEMP2	27	0	1	3	0.932895	5	0.221792	No	Yes	strong	0.0556064	95.9025	120.482
EHMT1	27	1	0.69522	5	0.665387	8	0.0120476	No	No	strong	0.00154143	87.6622	112.522
EIF5A2	27	0	1	10	0.0331461	7	0.0374925	No	No	strong	0.0152016	166.562	227.82
ERCC5	27	1	0.69522	3	0.932895	5	0.221792	No	Yes	weak	0.363033	16.4294	11.7815
ESYT2	27	1	0.69522	18	2.27062e-07	11	0.000160838	No	No	disappear	0.436609	9.16037	4.18263
FAU	27	3	0.10817	0	1	6	0.0992434	No	No	appear	0.0965675	27.6927	23.9055
FBXO28	27	0	1	1	0.997812	7	0.0374925	No	Yes	appear	0.0113758	213.097	207.724
FUNDC1	27	2	0.324726	10	0.0331461	5	0.221792	No	No	strong	0.000363447	108.402	166.35
GFM1	27	1	0.69522	6	0.476098	8	0.0120476	No	No	appear	0.0480045	54.2597	58.1572
GLCCI1	27	5	0.00533794	15	5.59623e-05	5	0.221792	No	No	strong	0.0432247	34.289	76.8222
GREM2	27	1	0.69522	7	0.299505	5	0.221792	No	No	strong	0.00474086	109.098	167.063
GUCD1	27	0	1	4	0.827062	5	0.221792	No	No	appear	0.0106006	38.3713	51.871
HERC1	27	1	0.69522	4	0.827062	5	0.221792	No	No	weak	0.00784521	120.816	103.492
HPRT1	27	0	1	11	0.0121263	7	0.0374925	No	Yes	strong	0.000328834	197.944	287.023
HUNK	27	0	1	10	0.0331461	3	0.650293	No	No	appear	0.017602	47.6136	78.8689
IER2	27	1	0.69522	3	0.932895	6	0.0992434	No	No	appear	0.304193	24.0557	36.5751
KDELR1	27	2	0.324726	3	0.932895	5	0.221792	No	No	appear	0.026722	42.5788	45.2706
KIAA1468	27	1	0.69522	3	0.932895	5	0.221792	No	No	strong	0.0247387	177.068	145.112
LAPTM4B	27	0	1	7	0.299505	6	0.0992434	No	Yes	appear	0.00843387	28.2385	27.1764
LRRC59	27	1	0.69522	2	0.982758	4	0.41555	No	No	disappear	0.0273301	33.7274	23.7254
LUC7L	27	1	0.69522	1	0.997812	7	0.0374925	No	No	disappear	0.144585	13.4685	10.2818
MAP3K11	27	0	1	5	0.665387	6	0.0992434	No	No	appear	0.00062703	112.72	124.447
MFSD10	27	2	0.324726	2	0.982758	5	0.221792	No	No	appear	0.0254532	75.6197	67.3264
MPPED1	27	2	0.324726	11	0.0121263	4	0.41555	No	No	strong	0.0098073	41.8225	82.8201
MRPL35	27	1	0.69522	5	0.665387	6	0.0992434	No	No	appear	0.000189575	161.576	147.728
MRPS23	27	0	1	9	0.0791058	5	0.221792	No	Yes	strong	0.00161148	134.512	144.864
OPA1	27	0	1	7	0.299505	7	0.0374925	Yes	No	strong	0.00314657	231.84	224.57
OTUD6B-AS1	27	0	1	1	0.997812	6	0.0992434	No	No	appear	0.0194411	103.592	107.425
PEX10	27	1	0.69522	5	0.665387	5	0.221792	No	No	appear	0.333466	20.6262	25.6106
PFDN5	27	2	0.324726	5	0.665387	6	0.0992434	No	No	weak	0.0166192	16.5657	10.2019
PREP	27	0	1	9	0.0791058	5	0.221792	No	No	strong	0.00202142	205.531	253.117
PSMG3	27	5	0.00533794	14	0.000263549	8	0.0120476	No	No	strong	0.00127511	43.2882	62.0503
REEP5	27	0	1	8	0.164758	6	0.0992434	No	No	strong	0.00145112	192.077	243.269
RNF175	27	6	0.000847149	22	1.49921e-11	7	0.0374925	No	Yes	strong	0.00224041	160.415	268.841
SLFN11	27	1	0.69522	12	0.00387509	6	0.0992434	No	No	appear	4.17275e-05	11.4752	16.4599
SNRPG	27	0	1	3	0.932895	4	0.41555	No	No	appear	0.199576	13.7197	19.5085
THADA	27	1	0.69522	4	0.827062	1	0.96927	No	No	strong	0.360943	7.35335	18.6232
THAP10	27	0	1	5	0.665387	5	0.221792	No	No	strong	0.184599	85.5798	116.641
TMEM196	27	0	1	4	0.827062	6	0.0992434	No	No	appear	0.0581244	130.36	160.882
TMUB1	27	0	1	2	0.982758	7	0.0374925	No	No	appear	0.0743678	73.0783	68.7858
TNKS1BP1	27	0	1	3	0.932895	6	0.0992434	No	No	strong	0.0442245	70.2522	100.626
TUB	27	0	1	5	0.665387	8	0.0120476	No	No	weak	0.209874	41.0992	14.7994
VAT1	27	1	0.69522	7	0.299505	6	0.0992434	No	No	strong	0.000119215	43.862	68.5503
WASF1	27	3	0.10817	13	0.00108167	3	0.650293	Yes	No	strong	0.00366503	106.891	208.112
ZFP1	27	1	0.69522	1	0.997812	6	0.0992434	No	No	appear	0.246542	95.7076	95.5215
ZNF621	27	4	0.0271389	21	2.20445e-10	3	0.650293	No	Yes	strong	0.00241169	35.0353	77.2721
ADAM9	26	3	0.0991663	2	0.979064	4	0.386845	Yes	No	disappear	0.0594141	32.1003	20.7104
AFF2	26	1	0.681498	11	0.00876467	7	0.0308957	No	No	appear	0.00104556	89.8573	128.87
AFG3L2	26	1	0.681498	5	0.630334	10	0.000553989	No	No	appear	0.0145391	176.525	143.002
ALK	26	0	1	7	0.264571	10	0.000553989	No	No	disappear	0.461332	3.8023	2.1859
ARHGAP42	26	3	0.0991663	13	0.000687758	3	0.624211	No	No	appear	0.00146054	29.4123	39.5111
BIN3	26	3	0.0991663	3	0.921136	6	0.085521	No	No	appear	0.00364428	39.0342	25.8389
C11orf84	26	3	0.0991663	1	0.997255	3	0.624211	No	No	appear	0.334942	31.2895	25.4709
C1orf228	26	0	1	2	0.979064	4	0.386845	No	No	disappear	0.226212	15.592	13.1954
CD109	26	2	0.308685	15	3.06102e-05	7	0.0308957	No	No	disappear	9.97439e-06	16.5345	21.976
CD47	26	0	1	1	0.997255	8	0.00946009	No	No	weak	0.0112786	188.851	189.5
COLEC12	26	4	0.0239092	14	0.000155911	3	0.624211	No	No	strong	2.56609e-05	19.8555	31.1797
CPSF3L	26	0	1	4	0.803111	6	0.085521	No	No	appear	0.0455044	89.448	81.5111
CTDSP1	26	0	1	8	0.13938	4	0.386845	No	Yes	strong	0.00482446	106.287	133.053
DNMT1	26	2	0.308685	8	0.13938	10	0.000553989	No	No	strong	0.00963648	12.1476	33.2359
DTX2	26	0	1	2	0.979064	5	0.199098	No	No	appear	NA	64.9546	78.4671
EIF4E3	26	1	0.681498	6	0.436855	7	0.0308957	No	Yes	appear	0.0279843	182.292	210.372
FAM20B	26	2	0.308685	2	0.979064	5	0.199098	No	No	disappear	0.0169357	171.205	139.107
FAM89B	26	1	0.681498	6	0.436855	5	0.199098	No	Yes	disappear	0.513726	11.0939	7.87406
FBLL1	26	3	0.0991663	15	3.06102e-05	9	0.00247163	No	No	strong	0.00445339	58.1888	96.9247
FBXO2	26	3	0.0991663	7	0.264571	4	0.386845	Yes	No	disappear	0.0953314	3.96833	5.17905
FTL	26	1	0.681498	4	0.803111	5	0.199098	No	Yes	appear	0.0473293	34.0668	44.9286
GDPD1	26	0	1	5	0.630334	5	0.199098	No	No	appear	0.0830687	48.5808	50.8979
GPR161	26	1	0.681498	12	0.00263357	4	0.386845	No	No	appear	0.0244724	2.19907	3.54017
GPSM1	26	1	0.681498	4	0.803111	6	0.085521	No	No	appear	0.380416	75.2655	60.37
GRPEL2	26	0	1	2	0.979064	4	0.386845	No	No	appear	0.000589404	79.1606	95.2934
KALRN	26	0	1	5	0.630334	2	0.839792	Yes	No	appear	0.00124981	48.0941	62.8908
LIG4	26	2	0.308685	1	0.997255	4	0.386845	No	No	appear	0.00624008	166.895	154.609
NEUROD6	26	1	0.681498	10	0.025361	2	0.839792	No	No	appear	0.000109689	94.3938	141.78
NUDT10	26	3	0.0991663	14	0.000155911	5	0.199098	No	No	strong	0.00949929	136.927	220.386
OPRM1	26	0	1	10	0.025361	3	0.624211	No	No	strong	0.149551	19.9548	46.9612
PAIP1	26	0	1	2	0.979064	8	0.00946009	No	No	appear	0.0368407	110.426	98.7662
PER1	26	0	1	5	0.630334	5	0.199098	No	Yes	appear	0.00448302	43.9089	63.8304
PLCB3	26	0	1	7	0.264571	7	0.0308957	No	No	strong	0.0205244	60.3166	102.916
PLEKHA7	26	4	0.0239092	17	7.54227e-07	8	0.00946009	No	No	strong	0.000120809	49.9415	81.4304
PLXNB2	26	0	1	6	0.436855	8	0.00946009	No	No	appear	0.00665192	94.7594	121.273
PRPF31	26	3	0.0991663	2	0.979064	6	0.085521	No	No	disappear	0.594405	21.7558	11.829
PTDSS2	26	0	1	3	0.921136	7	0.0308957	No	No	appear	0.0381143	87.2901	83.7745
PTPN21	26	3	0.0991663	21	6.06484e-11	3	0.624211	No	No	strong	0.00055385	20.2411	51.4613
RALBP1	26	1	0.681498	14	0.000155911	9	0.00247163	No	No	disappear	0.620646	4.58501	6.61302
RAMP1	26	1	0.681498	4	0.803111	7	0.0308957	No	No	appear	0.00575155	44.5567	54.2917
RBM23	26	0	1	9	0.0637859	5	0.199098	No	No	appear	0.640242	2.63737	2.48658
RGS4	26	1	0.681498	13	0.000687758	7	0.0308957	No	Yes	strong	0.000326239	160.049	247.108
RNF135	26	0	1	6	0.436855	5	0.199098	No	No	appear	0.00705363	54.0496	61.0092
RPLP0	26	4	0.0239092	3	0.921136	5	0.199098	No	No	weak	0.0568911	22.357	21.234
RYR2	26	2	0.308685	8	0.13938	3	0.624211	No	No	strong	0.0207884	102.178	102.094
SEC24B	26	2	0.308685	3	0.921136	4	0.386845	No	No	weak	0.16172	44.7913	23.6088
SLC41A1	26	2	0.308685	15	3.06102e-05	7	0.0308957	No	No	strong	0.00677435	47.0242	83.8789
SUSD6	26	0	1	14	0.000155911	5	0.199098	No	No	appear	0.00859724	9.04961	16.2631
TCOF1	26	2	0.308685	3	0.921136	7	0.0308957	No	No	strong	0.0390492	42.7282	51.4419
TRPV1	26	1	0.681498	5	0.630334	4	0.386845	No	No	appear	NA	15.0627	19.0365
VHL	26	1	0.681498	8	0.13938	3	0.624211	No	No	disappear	0.399204	8.76759	4.19572
VPS51	26	2	0.308685	6	0.436855	4	0.386845	No	No	disappear	0.13608	14.8492	12.5686
ZFHX3	26	3	0.0991663	17	7.54227e-07	5	0.199098	No	No	strong	0.000262332	52.0189	85.1894
ZXDC	26	4	0.0239092	14	0.000155911	9	0.00247163	No	No	strong	0.00618253	12.0404	34.3053
ABAT	25	2	0.292568	2	0.974608	3	0.596822	Yes	No	disappear	0.495842	6.79149	3.99272
ACADVL	25	1	0.667159	2	0.974608	4	0.357961	No	No	disappear	0.163741	74.5695	75.7267
ACTR6	25	2	0.292568	6	0.397097	7	0.0251246	No	No	strong	0.00174483	158.829	170.653
C16orf52	25	0	1	10	0.0189778	8	0.0073098	No	No	strong	0.0362141	72.8846	125.883
C19orf18	25	0	1	3	0.907517	5	0.177256	No	No	disappear	NA	5.84804	5.09795
C3orf14	25	1	0.667159	5	0.593126	6	0.0729152	No	No	strong	0.00627659	203.794	275.506
CCDC120	25	1	0.667159	6	0.397097	7	0.0251246	No	Yes	strong	0.0216121	59.6576	58.3695
CCNL2	25	0	1	9	0.050485	4	0.357961	No	No	appear	0.0434129	14.3653	20.8724
CEBPZOS	25	1	0.667159	4	0.776529	8	0.0073098	No	No	appear	0.0255265	2.19718	5.31755
CERS1	25	0	1	1	0.996555	5	0.177256	No	No	appear	0.00175162	91.8789	113.189
CHDH	25	3	0.0904828	16	2.45875e-06	9	0.00180783	No	No	strong	0.00257721	38.1666	79.1034
CLDN15	25	1	0.667159	6	0.397097	5	0.177256	No	No	appear	4.04567e-05	49.2432	64.1604
CLK3	25	0	1	3	0.907517	5	0.177256	No	No	appear	0.0110143	85.0583	94.6239
CPNE9	25	1	0.667159	13	0.000421835	6	0.0729152	No	No	strong	0.00124721	20.3976	55.7811
CTDSPL	25	0	1	8	0.11612	7	0.0251246	No	No	appear	0.00913102	16.2915	20.659
DOK6	25	0	1	5	0.593126	6	0.0729152	No	No	appear	0.000826862	102.285	132.494
ECHDC1	25	1	0.667159	4	0.776529	8	0.0073098	No	No	appear	0.118437	41.385	39.0055
ERMP1	25	1	0.667159	12	0.0017355	10	0.000382051	No	No	disappear	0.162719	21.109	16.7136
GADD45G	25	0	1	6	0.397097	4	0.357961	No	No	disappear	0.255554	8.18264	9.48787
GDF7	25	0	1	2	0.974608	7	0.0251246	No	No	appear	NA	34.9771	41.47
GGA3	25	0	1	6	0.397097	6	0.0729152	Yes	No	appear	0.0223705	20.6489	29.7789
HDAC1	25	1	0.667159	11	0.00617074	5	0.177256	No	No	strong	0.00141034	60.5681	98.8259
HTR5A	25	2	0.292568	10	0.0189778	6	0.0729152	No	No	strong	0.00384267	194.193	249.744
IFIH1	25	0	1	10	0.0189778	4	0.357961	No	No	appear	1.50575e-06	13.4536	16.7342
LIN52	25	1	0.667159	7	0.230865	4	0.357961	No	No	strong	0.0554912	10.6921	30.6832
LINC00882	25	1	0.667159	14	8.84415e-05	4	0.357961	No	No	appear	0.218837	3.21813	10.0998
MAPKAPK2	25	2	0.292568	7	0.230865	7	0.0251246	No	No	strong	0.00545869	98.2781	134.425
MEST	25	1	0.667159	17	3.22203e-07	4	0.357961	No	No	strong	6.81437e-05	40.1243	65.6388
MPST	25	0	1	5	0.593126	7	0.0251246	No	No	appear	0.0009786	77.7078	97.095
MRPS26	25	3	0.0904828	15	1.59424e-05	7	0.0251246	No	No	appear	0.00254042	21.3639	25.076
NCR3LG1	25	1	0.667159	5	0.593126	3	0.596822	No	No	appear	0.00324879	92.1306	115.706
NDNF	25	0	1	9	0.050485	6	0.0729152	No	No	disappear	0.000713564	7.8543	4.19033
NOA1	25	1	0.667159	3	0.907517	6	0.0729152	No	No	weak	0.118245	36.3622	26.302
NOC2L	25	2	0.292568	6	0.397097	1	0.960219	Yes	No	appear	0.0446592	26.8532	21.187
NUP43	25	2	0.292568	10	0.0189778	5	0.177256	No	Yes	appear	0.0722018	4.04178	7.9568
OTOGL	25	2	0.292568	7	0.230865	6	0.0729152	No	No	appear	3.23321e-08	86.9448	110.568
PCAT18	25	3	0.0904828	8	0.11612	4	0.357961	No	No	appear	NA	6.02155	19.0399
PPP2R1B	25	1	0.667159	4	0.776529	2	0.823209	No	No	appear	0.000838664	14.6709	30.0088
PRKAR1B	25	3	0.0904828	18	3.55344e-08	9	0.00180783	No	No	strong	0.00553579	51.8193	88.8525
PRSS3	25	2	0.292568	8	0.11612	5	0.177256	No	No	strong	0.00341255	40.371	76.1905
RAB9B	25	1	0.667159	13	0.000421835	8	0.0073098	No	No	strong	0.00824195	211.025	284.398
RANBP3	25	0	1	2	0.974608	6	0.0729152	No	Yes	strong	0.017176	36.77	52.7455
RBM38	25	2	0.292568	7	0.230865	5	0.177256	No	No	appear	0.00824951	78.3839	93.9356
SDR39U1	25	0	1	0	1	4	0.357961	No	No	disappear	0.17579	14.3073	14.7238
SLC6A12	25	0	1	8	0.11612	6	0.0729152	No	Yes	strong	4.04958e-05	35.777	70.2612
SLC8B1	25	0	1	2	0.974608	5	0.177256	No	No	strong	0.0255732	57.621	64.0263
TGFB1	25	1	0.667159	12	0.0017355	10	0.000382051	Yes	No	strong	0.0331345	56.2265	98.6807
TIAM2	25	0	1	8	0.11612	2	0.823209	No	No	strong	0.143383	103.89	136.71
TMEM106B	25	1	0.667159	1	0.996555	5	0.177256	No	No	weak	0.0546991	76.8437	56.6545
UBE2V2	25	0	1	9	0.050485	4	0.357961	No	Yes	strong	0.000609776	144.986	183.08
UNK	25	0	1	8	0.11612	4	0.357961	No	No	strong	0.0138223	22.0762	33.6435
VPS50	25	0	1	2	0.974608	5	0.177256	No	No	strong	0.00189073	215.984	228.028
WLS	25	2	0.292568	17	3.22203e-07	7	0.0251246	No	No	strong	4.33997e-05	28.2291	38.7092
ZNF138	25	0	1	5	0.593126	5	0.177256	No	No	appear	0.215502	36.1324	50.2089
ZNF92	25	0	1	0	1	5	0.177256	No	No	appear	0.152013	49.8549	59.9065
ZXDB	25	1	0.667159	4	0.776529	5	0.177256	No	No	disappear	0.246445	97.195	109.271
ADAM23	24	1	0.652175	12	0.00110494	7	0.0201364	No	No	strong	0.0118269	183.665	266.974
AGTRAP	24	3	0.0821358	5	0.55392	5	0.156388	No	No	disappear	0.00707465	50.3652	62.4754
ANAPC16	24	2	0.276401	11	0.00421924	8	0.00554917	No	No	appear	0.00251607	18.6692	25.1968
ARHGAP35	24	2	0.276401	16	1.09136e-06	8	0.00554917	No	No	strong	0.0591976	15.1965	35.9704
ATP5L	24	4	0.0181796	10	0.013855	4	0.329048	No	Yes	strong	0.00156671	10.0015	25.8953
BAG4	24	1	0.652175	12	0.00110494	7	0.0201364	No	Yes	strong	0.00696984	163.404	256.163
C17orf67	24	0	1	2	0.969241	2	0.805098	No	No	appear	0.122332	3.87556	4.27162
C9orf114	24	1	0.652175	4	0.747185	6	0.0614454	No	No	strong	0.0355442	70.8309	83.6012
CARS2	24	1	0.652175	3	0.891799	7	0.0201364	No	No	weak	0.0720966	21.1409	15.081
CASK	24	0	1	1	0.995677	5	0.156388	No	Yes	disappear	0.0814806	44.2606	32.1419
CDC16	24	0	1	1	0.995677	4	0.329048	No	No	disappear	0.256265	16.8138	20.8923
CDKN2AIPNL	24	2	0.276401	16	1.09136e-06	9	0.00129455	No	No	strong	0.000641475	77.901	135.809
CKAP5	24	2	0.276401	4	0.747185	8	0.00554917	No	No	weak	0.0565718	116.441	63.2699
CNR1	24	1	0.652175	10	0.013855	6	0.0614454	Yes	Yes	strong	0.00381137	109.742	169.171
CUTC	24	3	0.0821358	7	0.198737	1	0.954739	No	No	appear	0.430267	4.70415	5.62749
ECM2	24	0	1	12	0.00110494	5	0.156388	No	No	appear	0.000267102	8.51992	13.9985
EEF1E1	24	1	0.652175	7	0.198737	6	0.0614454	No	Yes	strong	0.00147555	140.676	170.648
EIF1B	24	0	1	5	0.55392	5	0.156388	No	Yes	appear	0.00082855	111.324	167.569
EIF3F	24	4	0.0181796	4	0.747185	3	0.568159	No	No	appear	0.664939	4.37863	8.0182
EIF4B	24	2	0.276401	4	0.747185	7	0.0201364	No	No	disappear	0.0308552	18.9104	11.4512
EVA1C	24	0	1	7	0.198737	3	0.568159	No	No	appear	0.169406	14.3332	15.5146
EXTL2	24	0	1	9	0.0391424	6	0.0614454	No	No	strong	0.00770512	207.027	238.39
FAM184B	24	5	0.00312601	10	0.013855	7	0.0201364	No	No	appear	0.213724	5.31256	7.38344
FASTKD5	24	0	1	2	0.969241	1	0.954739	No	No	appear	0.290048	32.4822	45.1636
FBXL3	24	1	0.652175	5	0.55392	6	0.0614454	No	No	weak	0.639063	54.4407	35.9148
FOXP1	24	3	0.0821358	10	0.013855	5	0.156388	No	Yes	disappear	0.055823	3.85421	3.02002
GABARAP	24	5	0.00312601	5	0.55392	4	0.329048	No	No	disappear	0.0189808	10.9006	5.43964
GLT1D1	24	1	0.652175	6	0.357202	4	0.329048	No	No	strong	0.000321201	210.497	248.042
HDAC5	24	1	0.652175	0	1	9	0.00129455	No	No	strong	0.298374	48.5195	53.3837
HERC3	24	6	0.00043005	3	0.891799	4	0.329048	No	No	disappear	0.318664	87.1257	48.5141
HLF	24	1	0.652175	7	0.198737	4	0.329048	No	No	strong	0.0224784	159.033	188.29
HMBOX1	24	0	1	7	0.198737	2	0.805098	No	No	strong	0.00196755	30.1374	50.5286
HMG20B	24	2	0.276401	2	0.969241	4	0.329048	No	No	appear	0.000271074	74.9824	90.7307
HYOU1	24	0	1	2	0.969241	4	0.329048	No	No	appear	0.00303227	23.7636	18.9427
ISYNA1	24	0	1	5	0.55392	6	0.0614454	No	No	appear	0.000242929	47.6967	67.4687
KPNA2	24	0	1	7	0.198737	5	0.156388	No	No	appear	6.77804e-05	79.6562	105.114
LAMB2	24	0	1	17	1.27268e-07	4	0.329048	No	Yes	strong	0.000436162	77.0661	134.807
LRRC4C	24	1	0.652175	5	0.55392	5	0.156388	No	No	appear	0.00516815	23.0001	37.383
MAD2L1	24	0	1	8	0.0951168	6	0.0614454	No	Yes	strong	NA	192.337	209.526
MAN2B1	24	1	0.652175	4	0.747185	5	0.156388	No	No	appear	0.00177728	58.0352	68.8076
MCHR1	24	1	0.652175	10	0.013855	3	0.568159	No	No	strong	NA	92.645	143.259
MDGA2	24	2	0.276401	17	1.27268e-07	9	0.00129455	No	No	strong	0.00351922	17.9434	41.7375
MEF2A	24	1	0.652175	2	0.969241	6	0.0614454	No	No	disappear	0.038109	38.5419	40.1523
NBN	24	2	0.276401	4	0.747185	2	0.805098	No	Yes	strong	0.0366706	66.7711	49.7518
NDFIP2	24	0	1	6	0.357202	6	0.0614454	No	No	appear	0.00800482	249.029	269.967
NDUFA3	24	1	0.652175	10	0.013855	8	0.00554917	No	No	disappear	0.00187088	23.2007	13.7375
NFKBID	24	2	0.276401	6	0.357202	9	0.00129455	No	No	appear	NA	17.4967	16.8123
P4HB	24	2	0.276401	2	0.969241	5	0.156388	No	Yes	appear	0.166598	48.3586	66.0485
PHB2	24	1	0.652175	0	1	4	0.329048	No	No	appear	0.06154	13.2211	10.7381
PHF2	24	0	1	8	0.0951168	4	0.329048	No	No	strong	0.00731938	78.3492	124.222
PICK1	24	2	0.276401	3	0.891799	4	0.329048	No	No	disappear	0.223035	11.5653	10.911
PPP3R1	24	0	1	8	0.0951168	6	0.0614454	Yes	No	strong	0.00701204	166.416	241.324
RAF1	24	0	1	8	0.0951168	4	0.329048	No	No	appear	0.311299	18.1508	23.536
RASGRF1	24	1	0.652175	8	0.0951168	1	0.954739	No	No	appear	0.00311134	45.6628	60.9105
RGS7	24	1	0.652175	16	1.09136e-06	7	0.0201364	No	Yes	strong	2.70224e-05	123.444	217.929
RXFP1	24	3	0.0821358	6	0.357202	5	0.156388	No	No	strong	0.00117535	100.45	174.849
SDR16C5	24	2	0.276401	10	0.013855	4	0.329048	No	No	strong	0.0166849	191.074	263
SLC16A14	24	0	1	4	0.747185	3	0.568159	No	Yes	appear	0.0033968	211.084	173.747
SLC25A28	24	2	0.276401	5	0.55392	4	0.329048	No	Yes	weak	0.0498145	11.5594	5.62532
SLC7A14	24	0	1	5	0.55392	5	0.156388	No	No	disappear	0.00487901	147.687	149.045
SMG9	24	2	0.276401	1	0.995677	7	0.0201364	No	No	appear	0.00799658	37.6987	41.1569
SPTSSB	24	3	0.0821358	14	4.7842e-05	6	0.0614454	No	No	strong	NA	103.989	190.773
STRCP1	24	2	0.276401	13	0.00024847	4	0.329048	No	No	strong	NA	4.09185	17.8473
TBCA	24	0	1	11	0.00421924	5	0.156388	No	No	strong	0.00890952	8.13232	19.7403
TPD52	24	2	0.276401	14	4.7842e-05	7	0.0201364	No	No	strong	0.0181369	141.213	227.714
TRABD	24	0	1	4	0.747185	6	0.0614454	No	No	appear	0.0801486	80.0844	96.5048
TSPAN13	24	1	0.652175	10	0.013855	5	0.156388	Yes	Yes	strong	0.016149	173.991	249.156
TSPYL1	24	1	0.652175	10	0.013855	5	0.156388	No	No	strong	0.00282309	146.369	219.77
UBE2G1	24	1	0.652175	1	0.995677	7	0.0201364	No	Yes	disappear	0.614618	22.7282	16.1702
ZBTB4	24	0	1	5	0.55392	5	0.156388	No	No	strong	0.0190947	12.8092	24.5756
ZFYVE1	24	3	0.0821358	9	0.0391424	6	0.0614454	No	Yes	appear	0.253456	5.1962	8.58529
ZFYVE26	24	3	0.0821358	13	0.00024847	5	0.156388	No	No	strong	0.151649	9.61919	22.9642
ABCA1	23	4	0.0156707	16	4.48632e-07	5	0.136608	Yes	No	appear	0.123622	25.2143	38.2634
ACADSB	23	2	0.260212	1	0.994576	7	0.0158818	No	Yes	strong	0.00938618	67.0763	61.5769
ACTR5	23	1	0.636518	15	3.62668e-06	4	0.300272	No	No	appear	0.368652	8.26696	19.2751
ADO	23	1	0.636518	3	0.873722	8	0.00413096	No	No	disappear	0.00174905	116.657	87.5373
ANAPC15	23	1	0.636518	11	0.00279185	5	0.136608	No	No	appear	NA	9.01093	9.66533
ANKS1A	23	0	1	13	0.000139797	6	0.0511182	No	No	strong	0.00385058	14.4815	38.8502
ARHGEF1	23	0	1	7	0.168514	4	0.300272	No	No	strong	0.0112207	96.5416	124.315
ARNTL2	23	0	1	4	0.714974	5	0.136608	No	No	appear	0.000825739	102.982	132.815
ATP9A	23	0	1	3	0.873722	5	0.136608	No	No	weak	0.0183052	107.443	75.3927
BRMS1L	23	0	1	2	0.962788	5	0.136608	No	Yes	disappear	0.0121363	110.142	99.8578
C10orf76	23	0	1	13	0.000139797	1	0.948504	No	No	appear	0.341055	4.20605	4.63551
C12orf10	23	2	0.260212	10	0.00984008	4	0.300272	No	No	appear	0.0166569	17.973	22.8809
CACNA2D1	23	0	1	10	0.00984008	6	0.0511182	No	No	strong	0.00253573	141.912	195.822
CALM2	23	0	1	7	0.168514	4	0.300272	No	No	strong	0.00380582	181.233	206.661
CAPN15	23	1	0.636518	4	0.714974	8	0.00413096	No	No	appear	0.0182659	88.1299	83.1116
CBLL1	23	1	0.636518	3	0.873722	5	0.136608	No	No	disappear	0.180965	26.8394	24.9538
CCDC58	23	1	0.636518	9	0.0296596	3	0.53827	No	No	strong	0.0144751	10.02	25.7513
CDH7	23	0	1	7	0.168514	2	0.785353	No	No	strong	0.00444286	104.917	151.267
CHM	23	1	0.636518	7	0.168514	5	0.136608	No	No	strong	0.0212047	164.171	213.548
CHST8	23	3	0.0741412	13	0.000139797	2	0.785353	No	No	appear	0.0187551	8.8251	9.67333
CREG2	23	1	0.636518	5	0.512937	6	0.0511182	No	No	appear	0.000810541	163.094	208.114
CTBP2	23	2	0.260212	15	3.62668e-06	3	0.53827	No	No	strong	0.00476011	18.0988	44.4643
DGKB	23	0	1	9	0.0296596	4	0.300272	No	Yes	strong	0.000457232	125.093	157.586
DPP7	23	2	0.260212	1	0.994576	6	0.0511182	No	Yes	disappear	0.131398	58.831	49.1355
DPP9	23	2	0.260212	2	0.962788	8	0.00413096	No	Yes	strong	0.0331929	70.6061	88.2249
DTX3	23	2	0.260212	1	0.994576	4	0.300272	No	No	appear	0.37465	42.7946	33.8967
EIF2S1	23	1	0.636518	4	0.714974	8	0.00413096	No	No	appear	0.000601337	44.6406	42.6299
ELOVL6	23	0	1	7	0.168514	5	0.136608	No	No	strong	0.0590228	76.0666	126.225
EMP2	23	2	0.260212	15	3.62668e-06	2	0.785353	No	No	strong	0.000503602	44.6448	78.3162
FAM122A	23	2	0.260212	8	0.0764586	7	0.0158818	No	No	weak	0.20567	11.9465	4.35991
GABBR2	23	3	0.0741412	15	3.62668e-06	5	0.136608	No	Yes	strong	0.00261212	38.7452	83.1761
GABRB3	23	1	0.636518	7	0.168514	3	0.53827	Yes	Yes	strong	0.00433316	161.437	218.754
GLTSCR2	23	1	0.636518	4	0.714974	3	0.53827	No	Yes	appear	0.0411664	24.8471	43.3575
GRAMD3	23	2	0.260212	10	0.00984008	3	0.53827	No	Yes	strong	0.000995188	55.9085	84.506
HDAC7	23	1	0.636518	6	0.317585	5	0.136608	No	No	strong	0.0139195	98.6126	124.962
HSPA4L	23	0	1	8	0.0764586	3	0.53827	No	No	strong	0.0820571	64.6626	101.412
IDS	23	0	1	4	0.714974	6	0.0511182	No	No	disappear	0.0312871	27.3437	37.2587
KCNC2	23	0	1	6	0.317585	3	0.53827	No	No	strong	0.0220464	166.35	238.013
KCTD9	23	3	0.0741412	11	0.00279185	7	0.0158818	No	No	weak	0.225061	73.6949	39.2653
LSM14A	23	1	0.636518	11	0.00279185	5	0.136608	No	No	strong	0.0954975	26.8311	55.1805
MAP2K3	23	2	0.260212	2	0.962788	5	0.136608	No	No	appear	0.592649	26.4049	28.7422
MCHR2	23	0	1	4	0.714974	4	0.300272	No	No	strong	NA	161.691	209.677
MFSD6	23	0	1	6	0.317585	7	0.0158818	No	No	disappear	0.0184797	78.1245	85.4365
MICALL2	23	0	1	4	0.714974	6	0.0511182	No	Yes	appear	0.00092852	88.0301	116.65
MID2	23	0	1	5	0.512937	6	0.0511182	No	No	disappear	0.605249	34.6168	22.2284
MKRN2	23	1	0.636518	9	0.0296596	8	0.00413096	No	No	appear	0.245807	36.4864	64.1582
MORF4L1	23	1	0.636518	5	0.512937	5	0.136608	No	No	disappear	0.080608	94.8758	69.4391
MPP7	23	0	1	8	0.0764586	3	0.53827	Yes	No	strong	0.0371435	111.564	161.964
MRTO4	23	3	0.0741412	13	0.000139797	5	0.136608	No	No	appear	0.00491978	16.0229	23.3526
MTX3	23	3	0.0741412	0	1	5	0.136608	No	No	disappear	0.0174207	100.669	82.0121
MUTYH	23	0	1	2	0.962788	5	0.136608	No	No	appear	0.0773137	51.663	58.6252
NDUFA2	23	3	0.0741412	13	0.000139797	8	0.00413096	No	No	appear	0.00375738	18.5491	26.8324
NDUFA5	23	0	1	6	0.317585	6	0.0511182	Yes	No	strong	0.00112541	157.533	203.636
NR2C1	23	1	0.636518	5	0.512937	6	0.0511182	No	No	strong	0.122511	13.3697	22.137
NUDT21	23	0	1	4	0.714974	7	0.0158818	No	Yes	strong	0.00362663	234.668	233.075
NVL	23	0	1	1	0.994576	6	0.0511182	No	No	appear	0.0759919	12.4456	15.6202
PARG	23	0	1	4	0.714974	7	0.0158818	No	No	appear	0.008891	204.557	199.618
PHC3	23	3	0.0741412	16	4.48632e-07	11	2.64645e-05	No	No	appear	0.0864629	14.1496	21.9237
PLCL2	23	0	1	6	0.317585	6	0.0511182	No	No	strong	0.001129	250.155	292.67
POLR1C	23	6	0.000334621	15	3.62668e-06	9	0.000905442	No	No	strong	0.0242288	17.2384	44.3266
POLR2K	23	0	1	7	0.168514	6	0.0511182	No	No	strong	0.00186181	108.109	164.728
PSMD14	23	0	1	6	0.317585	6	0.0511182	No	No	appear	0.00112066	164.507	190.768
PTCD2	23	0	1	3	0.873722	5	0.136608	No	No	appear	0.18615	109.813	99.6022
RFX1	23	1	0.636518	4	0.714974	6	0.0511182	No	Yes	strong	0.0157347	77.7517	82.0258
RING1	23	5	0.00256435	4	0.714974	3	0.53827	No	Yes	disappear	0.103394	18.813	9.70835
SH3BGRL2	23	0	1	5	0.512937	6	0.0511182	No	No	appear	0.0367879	214.723	223.308
SLC25A38	23	1	0.636518	7	0.168514	3	0.53827	No	Yes	appear	0.244869	9.84479	12.1437
SLC27A1	23	0	1	5	0.512937	5	0.136608	No	No	strong	0.00614327	110.212	124.895
SORBS3	23	1	0.636518	8	0.0764586	5	0.136608	Yes	Yes	strong	0.0226448	104.159	134.981
SORCS3	23	2	0.260212	10	0.00984008	4	0.300272	No	Yes	strong	7.65321e-05	70.8736	119.764
TCAP	23	0	1	2	0.962788	7	0.0158818	No	No	appear	NA	54.6327	50.9626
TMEM62	23	3	0.0741412	6	0.317585	3	0.53827	No	No	appear	0.0122086	21.227	35.4239
TOMM20	23	0	1	4	0.714974	5	0.136608	No	No	strong	0.00324379	169.651	185.524
TOMM70A	23	0	1	5	0.512937	4	0.300272	No	No	strong	0.00184346	307.739	319.913
TRAPPC2	23	2	0.260212	7	0.168514	3	0.53827	No	No	appear	0.652321	8.62322	18.3311
TRPV6	23	2	0.260212	12	0.000676706	3	0.53827	No	No	appear	0.41216	2.30239	6.85795
USP11	23	1	0.636518	9	0.0296596	3	0.53827	No	No	strong	0.00167188	49.1863	86.908
USP9X	23	1	0.636518	3	0.873722	5	0.136608	No	Yes	weak	0.150038	56.9062	35.1957
UTP18	23	1	0.636518	6	0.317585	5	0.136608	No	No	appear	0.000771585	108.678	85.0569
VMP1	23	1	0.636518	5	0.512937	2	0.785353	No	No	appear	0.0026989	20.4483	17.1998
ZFP36L1	23	2	0.260212	16	4.48632e-07	6	0.0511182	No	No	strong	3.60208e-05	71.2722	98.9387
ABHD17A	22	2	0.244032	3	0.853016	5	0.118023	No	No	disappear	0.155668	44.5722	32.7064
ADAM33	22	0	1	8	0.0601807	6	0.0419261	No	No	appear	5.55922e-06	32.3471	51.8285
AIP	22	2	0.244032	2	0.955043	4	0.271808	No	No	disappear	0.0419946	12.9848	11.0904
ANO6	22	3	0.0665147	10	0.00677563	4	0.271808	No	No	strong	1.25705e-05	43.3809	52.3954
API5	22	1	0.620157	4	0.679837	5	0.118023	No	No	appear	0.0143071	46.2176	44.1008
ARHGEF10L	22	2	0.244032	6	0.278697	2	0.763867	No	No	strong	0.00746224	30.6311	51.0722
ATP2A2	22	1	0.620157	1	0.993194	3	0.507227	No	Yes	weak	0.0785654	49.5051	49.4554
ATP6V1G2	22	0	1	10	0.00677563	2	0.763867	No	Yes	strong	0.000965411	117.374	186.458
BASP1	22	1	0.620157	14	1.18002e-05	1	0.94141	No	No	strong	0.000738003	56.502	111.746
BCAP29	22	0	1	2	0.955043	8	0.00300904	No	No	appear	0.0171464	113.759	109.049
CCDC113	22	0	1	4	0.679837	7	0.0123055	No	No	appear	0.00130871	64.1325	61.1618
CD63	22	3	0.0665147	2	0.955043	3	0.507227	No	No	appear	0.00627897	32.6814	29.9781
CDK3	22	3	0.0665147	3	0.853016	4	0.271808	No	No	disappear	NA	9.43342	3.50525
CGGBP1	22	0	1	1	0.993194	3	0.507227	No	No	appear	0.301112	25.3229	21.2316
CLSTN1	22	4	0.0133913	13	7.46372e-05	4	0.271808	Yes	No	strong	0.00572816	23.0002	62.9368
COPS3	22	0	1	5	0.47047	4	0.271808	No	No	strong	0.00445341	208.305	236.937
DCXR	22	2	0.244032	1	0.993194	5	0.118023	No	Yes	disappear	0.320176	45.3892	42.266
DSTN	22	0	1	2	0.955043	5	0.118023	No	Yes	appear	0.00385909	211.658	187.928
EBNA1BP2	22	1	0.620157	6	0.278697	7	0.0123055	No	No	strong	0.000623848	134.139	148.597
ELAVL2	22	0	1	8	0.0601807	5	0.118023	No	Yes	strong	0.013804	222.892	283.764
EVL	22	0	1	1	0.993194	5	0.118023	No	No	weak	0.242075	42.2339	30.9517
FAM114A1	22	0	1	11	0.00178026	3	0.507227	No	No	strong	0.00159253	33.2542	61.2209
FAM173A	22	3	0.0665147	3	0.853016	4	0.271808	No	No	disappear	0.0142392	13.1302	7.67483
FASTKD1	22	0	1	5	0.47047	3	0.507227	No	No	appear	0.226091	11.4569	14.5101
FCGR2C	22	1	0.620157	14	1.18002e-05	6	0.0419261	Yes	No	appear	NA	4.81589	7.88651
FEM1B	22	0	1	3	0.853016	5	0.118023	No	No	weak	0.0904595	228.364	196.046
FRMD8	22	1	0.620157	2	0.955043	5	0.118023	No	No	appear	0.00484176	42.8002	62.1545
GABRD	22	2	0.244032	13	7.46372e-05	7	0.0123055	Yes	No	strong	0.0142019	57.5233	109.759
GTF2B	22	1	0.620157	4	0.679837	6	0.0419261	No	Yes	strong	0.00327183	146.406	157.526
GUCY1A2	22	0	1	4	0.679837	4	0.271808	No	No	appear	0.00993451	76.3978	97.3235
HEATR5B	22	0	1	2	0.955043	6	0.0419261	No	No	disappear	0.0134792	218.739	177.854
HNRNPCP3	22	0	1	6	0.278697	2	0.763867	No	No	appear	NA	13.9444	22.0913
IDH3G	22	0	1	7	0.140497	5	0.118023	No	No	appear	0.00828032	18.9932	21.0375
JAZF1-AS1	22	1	0.620157	14	1.18002e-05	5	0.118023	No	No	strong	NA	19.4145	64.6945
KCND2	22	1	0.620157	5	0.47047	5	0.118023	No	No	strong	0.0737002	188.149	222.149
MIR4435-2HG	22	0	1	6	0.278697	2	0.763867	No	No	appear	0.03783	2.61629	8.44374
MLYCD	22	0	1	5	0.47047	5	0.118023	No	No	appear	0.141533	5.18497	12.3211
MTMR6	22	0	1	2	0.955043	7	0.0123055	No	No	appear	0.0180462	204.368	229.581
NEK9	22	1	0.620157	8	0.0601807	2	0.763867	No	No	strong	0.00442536	21.8128	36.9655
NIPSNAP1	22	1	0.620157	10	0.00677563	3	0.507227	No	No	strong	0.00175425	108.29	100.196
NME4	22	1	0.620157	3	0.853016	6	0.0419261	No	No	appear	0.079764	85.551	90.1025
NTAN1	22	0	1	2	0.955043	2	0.763867	No	No	appear	0.457408	3.20957	6.02586
ORC3	22	1	0.620157	5	0.47047	8	0.00300904	No	No	strong	0.025631	82.9942	94.1629
PANX1	22	1	0.620157	1	0.993194	8	0.00300904	No	No	disappear	0.00248998	165.363	136.704
PCDHA1	22	0	1	0	1	5	0.118023	No	No	disappear	0.418452	2.25697	2.72904
PGPEP1	22	0	1	5	0.47047	3	0.507227	No	No	strong	0.0324539	97.3088	123.752
PRDX6	22	2	0.244032	6	0.278697	4	0.271808	No	No	appear	0.00376486	27.4534	34.721
PYGO2	22	1	0.620157	1	0.993194	8	0.00300904	No	No	appear	0.0487029	33.2517	34.3838
RAB1A	22	0	1	2	0.955043	6	0.0419261	No	Yes	appear	0.00387685	129.293	146.586
RAB27B	22	0	1	6	0.278697	5	0.118023	No	No	appear	0.00686483	215.263	279.911
RAB3GAP1	22	1	0.620157	2	0.955043	4	0.271808	No	No	weak	0.0159471	247.59	232.587
RASL11B	22	4	0.0133913	14	1.18002e-05	3	0.507227	No	No	strong	0.000698079	89.5066	173.319
RNMT	22	1	0.620157	9	0.0219041	6	0.0419261	No	No	strong	0.00114936	32.1198	54.0127
RPL18	22	4	0.0133913	2	0.955043	6	0.0419261	No	No	disappear	0.0153154	32.4962	30.1346
RPL39	22	0	1	11	0.00178026	3	0.507227	No	No	disappear	0.0251099	9.81597	5.83973
RREB1	22	5	0.00207963	14	1.18002e-05	5	0.118023	No	No	strong	0.00157316	62.4146	97.1462
SAMD11	22	1	0.620157	4	0.679837	4	0.271808	No	No	appear	NA	12.6273	19.8584
SNCA	22	0	1	4	0.679837	6	0.0419261	Yes	Yes	strong	0.000778741	143.461	176.005
SV2C	22	0	1	8	0.0601807	3	0.507227	No	No	appear	0.397918	30.7922	53.7466
SYT4	22	2	0.244032	7	0.140497	5	0.118023	No	No	strong	0.0093427	250.256	309.575
TCEANC2	22	2	0.244032	12	0.000396579	2	0.763867	No	No	strong	0.0289126	9.5853	26.4932
TCF7L1	22	0	1	7	0.140497	4	0.271808	No	No	appear	0.0134037	61.9913	90.5747
TMEM123	22	4	0.0133913	12	0.000396579	3	0.507227	No	No	strong	0.000149181	48.4352	67.1246
TPX2	22	1	0.620157	11	0.00178026	4	0.271808	No	No	appear	0.000115275	42.6296	94.9066
TRIM37	22	1	0.620157	6	0.278697	6	0.0419261	No	Yes	strong	0.00509246	301.508	339.059
TXN	22	1	0.620157	19	5.35474e-11	12	1.9038e-06	Yes	Yes	strong	5.903e-07	16.8818	47.9008
TXNRD1	22	3	0.0665147	5	0.47047	6	0.0419261	No	No	appear	0.000312531	24.6374	17.6936
UCN	22	1	0.620157	0	1	3	0.507227	No	Yes	weak	NA	9.27329	5.08441
YME1L1	22	2	0.244032	4	0.679837	5	0.118023	No	Yes	appear	0.0724322	85.3666	61.0129
YPEL3	22	2	0.244032	1	0.993194	6	0.0419261	No	Yes	disappear	0.00749568	30.7353	25.9294
ZBTB46	22	0	1	6	0.278697	6	0.0419261	No	No	appear	0.214754	30.056	35.2681
ZFAND2A	22	6	0.000256603	9	0.0219041	3	0.507227	No	No	strong	0.00187234	10.9914	29.1695
ZNF259P1	22	1	0.620157	10	0.00677563	5	0.118023	No	No	appear	NA	2.57544	4.36122
ZNF41	22	1	0.620157	4	0.679837	5	0.118023	No	No	disappear	0.364025	26.5718	25.6952
ZNF511	22	2	0.244032	3	0.853016	3	0.507227	No	No	disappear	0.0564504	8.2012	5.16609
ACAA1	21	1	0.60306	1	0.99146	6	0.0338477	No	No	appear	0.634886	21.4307	21.2939
ADORA2A	21	2	0.227894	6	0.241006	7	0.00934751	No	Yes	appear	NA	23.5054	37.9324
ALG5	21	0	1	8	0.046262	10	6.51199e-05	No	No	appear	0.0321513	4.92071	7.17455
ATP8B2	21	1	0.60306	14	5.27992e-06	6	0.0338477	No	No	appear	0.118622	16.2518	23.2907
BABAM1	21	2	0.227894	15	6.09299e-07	5	0.100729	No	No	strong	0.0313121	57.9545	84.3927
BCAS2	21	0	1	7	0.114942	4	0.243848	No	No	strong	0.000108977	154.429	204.652
BCO2	21	0	1	2	0.945768	3	0.475124	No	No	appear	0.36395	7.23908	11.5127
CCDC126	21	0	1	2	0.945768	8	0.00213917	No	Yes	disappear	0.0855043	81.8612	55.804
CDAN1	21	0	1	3	0.829401	4	0.243848	No	Yes	appear	0.0892811	34.9399	39.4167
CDKN1B	21	2	0.227894	7	0.114942	7	0.00934751	No	No	disappear	0.0878631	12.1347	6.78694
CHMP2B	21	2	0.227894	3	0.829401	9	0.000408076	Yes	Yes	appear	0.0156092	89.3821	71.6256
CHTF8	21	2	0.227894	7	0.114942	9	0.000408076	No	No	weak	0.0867684	12.4862	6.70527
CMC2	21	0	1	12	0.000220975	4	0.243848	No	No	appear	0.0427982	12.0155	27.407
CNKSR2	21	3	0.0592706	13	3.75063e-05	3	0.475124	No	No	strong	0.0183855	135.584	198.957
CRTAP	21	0	1	16	5.66689e-08	2	0.740536	No	Yes	strong	7.46673e-06	37.8327	66.9337
CYTH1	21	1	0.60306	7	0.114942	5	0.100729	No	No	appear	0.00382166	14.4381	28.2402
DHRS7	21	1	0.60306	4	0.64177	4	0.243848	No	No	appear	0.0640662	20.8813	25.9091
EID2	21	1	0.60306	11	0.00108842	4	0.243848	No	Yes	strong	6.01127e-05	153.322	221.822
FAAH	21	0	1	0	1	4	0.243848	No	No	appear	0.414614	7.82065	8.34487
FAM50A	21	1	0.60306	1	0.99146	8	0.00213917	No	No	appear	0.502	62.7811	61.9262
GLO1	21	1	0.60306	8	0.046262	4	0.243848	No	Yes	strong	0.00438658	56.3808	66.0058
GPR63	21	0	1	5	0.426885	3	0.475124	No	No	appear	0.0371164	71.6611	99.2776
HAPLN1	21	0	1	4	0.64177	7	0.00934751	No	Yes	appear	NA	114.65	119.893
HSF1	21	0	1	2	0.945768	7	0.00934751	No	No	strong	0.0381341	90.7007	90.1401
HTR1F	21	1	0.60306	9	0.0157152	3	0.475124	No	No	appear	0.355016	8.85812	15.944
KY	21	0	1	2	0.945768	6	0.0338477	No	No	weak	0.0189269	5.89037	2.86095
LMLN	21	0	1	4	0.64177	6	0.0338477	No	No	appear	0.367415	61.2533	68.9646
LRRC45	21	0	1	4	0.64177	6	0.0338477	No	Yes	appear	0.0155745	28.5367	21.9937
MASP1	21	0	1	12	0.000220975	5	0.100729	Yes	Yes	appear	0.000127943	10.8558	15.3345
MBD6	21	0	1	9	0.0157152	4	0.243848	No	Yes	strong	0.00512761	58.4451	75.5655
MKX	21	1	0.60306	9	0.0157152	3	0.475124	No	No	strong	0.0126177	68.0623	133.295
MLXIPL	21	0	1	2	0.945768	9	0.000408076	No	Yes	weak	0.0793415	55.3365	36.8953
NASP	21	0	1	2	0.945768	5	0.100729	No	No	appear	0.0333649	31.3515	39.4797
NELFA	21	1	0.60306	4	0.64177	7	0.00934751	No	No	appear	0.0296357	67.7826	64.1175
NME3	21	2	0.227894	1	0.99146	5	0.100729	No	No	disappear	0.0273369	24.1116	19.5672
NOV	21	3	0.0592706	18	2.29345e-10	7	0.00934751	No	No	weak	0.00537597	19.1742	4.55367
OGFRL1	21	3	0.0592706	7	0.114942	3	0.475124	No	No	appear	0.00867526	9.01135	14.3355
PCDH11X	21	2	0.227894	10	0.00450501	1	0.93334	Yes	Yes	strong	0.00662099	15.1446	46.4788
PEX11B	21	3	0.0592706	16	5.66689e-08	4	0.243848	No	Yes	strong	0.00739031	129.477	233.537
POFUT1	21	0	1	9	0.0157152	4	0.243848	No	No	strong	0.149511	12.6637	30.0364
PPIL1	21	0	1	5	0.426885	5	0.100729	No	No	disappear	0.00299086	21.6271	18.6487
PRCP	21	2	0.227894	4	0.64177	3	0.475124	No	No	appear	0.00529916	17.9128	26.6323
PROCA1	21	0	1	3	0.829401	6	0.0338477	No	No	appear	NA	29.084	36.7974
PTBP1	21	0	1	4	0.64177	3	0.475124	No	No	strong	0.0236431	99.3353	136.594
RIMS2	21	0	1	11	0.00108842	3	0.475124	No	Yes	appear	0.00239352	6.35754	10.4575
RNF166	21	0	1	4	0.64177	5	0.100729	No	No	appear	0.0374401	64.9003	57.2135
RPL28	21	2	0.227894	1	0.99146	5	0.100729	No	No	disappear	0.0135961	39.1182	36.9033
RPL41	21	3	0.0592706	12	0.000220975	3	0.475124	No	Yes	disappear	0.000922905	6.71012	4.2947
SLC16A7	21	0	1	9	0.0157152	6	0.0338477	No	No	strong	0.0241792	134.295	177.855
SLC6A16	21	0	1	3	0.829401	5	0.100729	No	No	appear	0.0131463	9.52331	19.0504
SPATA13	21	1	0.60306	17	4.14356e-09	3	0.475124	No	No	strong	0.000751673	33.0851	57.5297
SSH3	21	1	0.60306	3	0.829401	6	0.0338477	No	No	appear	0.0372354	41.6401	43.9151
TBC1D13	21	1	0.60306	2	0.945768	6	0.0338477	No	Yes	appear	0.11143	53.2046	43.4774
TELO2	21	2	0.227894	1	0.99146	6	0.0338477	No	No	appear	0.0564292	45.597	38.9068
TFIP11	21	0	1	3	0.829401	3	0.475124	No	No	appear	0.184843	1.8621	1.97876
TIGAR	21	0	1	1	0.99146	2	0.740536	No	No	disappear	0.230912	23.9137	25.3706
TPH2	21	1	0.60306	4	0.64177	7	0.00934751	No	No	appear	NA	39.3841	70.4486
TPRN	21	2	0.227894	5	0.426885	3	0.475124	No	No	appear	0.000460911	42.1509	52.8935
UACA	21	1	0.60306	8	0.046262	2	0.740536	No	No	strong	0.00344492	21.8551	37.5697
UBE2M	21	4	0.0113347	11	0.00108842	4	0.243848	No	No	disappear	0.00299102	10.9342	6.72863
WBP1L	21	3	0.0592706	18	2.29345e-10	7	0.00934751	No	No	strong	0.005076	60.0647	109.629
WDR17	21	3	0.0592706	3	0.829401	5	0.100729	No	No	disappear	0.012206	123.736	94.8896
WDR83	21	1	0.60306	2	0.945768	3	0.475124	No	No	appear	NA	20.8608	14.6769
XPC	21	1	0.60306	7	0.114942	3	0.475124	No	Yes	appear	0.0644888	6.54594	17.5496
ZFYVE19	21	1	0.60306	1	0.99146	5	0.100729	No	No	appear	0.112165	7.36918	8.49992
ZNF32	21	1	0.60306	4	0.64177	3	0.475124	No	Yes	appear	0.0302392	8.90963	10.5502
ZNF597	21	0	1	5	0.426885	5	0.100729	No	No	appear	0.119727	26.1922	27.8555
ABCC10	20	0	1	4	0.60084	5	0.0848046	No	No	appear	0.183661	53.268	41.6579
ACTN4	20	1	0.585195	2	0.934685	5	0.0848046	No	Yes	strong	0.0311366	34.1798	50.9227
ANKRD29	20	0	1	7	0.0920487	4	0.216587	No	No	appear	0.0482209	28.5602	42.789
ANKRD34C	20	0	1	5	0.382628	4	0.216587	No	No	strong	0.048487	109.059	167.723
ANTXR2	20	1	0.585195	7	0.0920487	2	0.715259	No	No	appear	0.000219873	11.2269	21.7155
ARHGEF6	20	1	0.585195	8	0.0346251	2	0.715259	No	Yes	strong	0.00501659	46.8454	68.1266
ATP5E	20	0	1	5	0.382628	4	0.216587	No	No	appear	0.000703149	12.8399	14.6646
ATP5G1	20	2	0.211835	14	2.16617e-06	10	3.82546e-05	No	Yes	strong	0.000917783	39.35	74.6671
AUH	20	0	1	3	0.802596	7	0.00694473	No	Yes	appear	0.0350474	160.565	153.18
C5orf22	20	0	1	5	0.382628	2	0.715259	No	No	strong	0.000268387	95.4813	163.15
CALM1	20	1	0.585195	7	0.0920487	4	0.216587	No	No	strong	0.00588841	166.902	192.43
CASC3	20	0	1	4	0.60084	4	0.216587	No	Yes	appear	0.00139652	88.9589	105.862
CCNA1	20	1	0.585195	14	2.16617e-06	4	0.216587	No	Yes	strong	NA	66.0788	140.702
CCNC	20	0	1	0	1	5	0.0848046	No	Yes	appear	0.0607019	126.955	113.747
CDH2	20	0	1	2	0.934685	6	0.0268477	No	No	disappear	0.0903996	7.25654	4.50709
CDK5RAP3	20	0	1	1	0.989284	6	0.0268477	No	No	disappear	0.109545	52.9173	49.3169
CELF4	20	5	0.00131491	14	2.16617e-06	3	0.442085	No	No	appear	0.0251013	7.6289	11.9729
CIPC	20	1	0.585195	2	0.934685	2	0.715259	No	No	appear	0.0124188	8.32911	14.385
DHX58	20	0	1	0	1	0	1	No	No	appear	0.546189	8.33409	9.10393
EAF1	20	1	0.585195	4	0.60084	6	0.0268477	No	No	disappear	0.000445904	79.8845	97.8909
EPM2AIP1	20	2	0.211835	13	1.75566e-05	4	0.216587	No	No	strong	0.0208986	75.0458	139.376
ETFDH	20	0	1	2	0.934685	8	0.0014797	No	No	appear	0.157655	7.72547	11.567
FLT1	20	1	0.585195	12	0.000116136	11	4.65362e-06	No	No	appear	0.000352836	21.4295	35.31
GGCT	20	1	0.585195	10	0.00287806	4	0.216587	No	No	strong	0.000274668	57.1861	124.234
GLCE	20	1	0.585195	14	2.16617e-06	9	0.000261095	No	No	weak	0.0120375	157.141	90.312
GPN3	20	0	1	2	0.934685	5	0.0848046	No	No	appear	0.0280977	54.7676	48.4922
HARS	20	1	0.585195	12	0.000116136	6	0.0268477	No	Yes	strong	0.0183291	17.3701	29.839
KDELC2	20	3	0.0524226	13	1.75566e-05	5	0.0848046	No	No	strong	0.000513018	21.5918	45.1737
KIF5A	20	2	0.211835	14	2.16617e-06	3	0.442085	No	No	weak	0.000188706	10.2673	4.07907
LANCL3	20	0	1	10	0.00287806	5	0.0848046	No	No	strong	0.0289806	122.137	178.893
LGR6	20	0	1	9	0.0109108	3	0.442085	No	Yes	appear	NA	1.86643	3.01561
LMBRD2	20	1	0.585195	5	0.382628	6	0.0268477	No	Yes	appear	0.0283381	27.7239	41.41
LRP5	20	0	1	11	0.000634044	5	0.0848046	No	No	strong	0.00061439	52.7362	97.908
MAK16	20	1	0.585195	5	0.382628	4	0.216587	No	No	appear	0.00130099	67.4646	76.5778
MAP1LC3B	20	0	1	3	0.802596	5	0.0848046	No	No	appear	0.0462456	9.24718	7.14128
MAPK9	20	1	0.585195	7	0.0920487	5	0.0848046	Yes	Yes	strong	0.00125938	251.335	313.847
MED22	20	0	1	3	0.802596	7	0.00694473	No	No	strong	0.16247	26.8245	39.7199
MEIS3P2	20	0	1	3	0.802596	2	0.715259	No	No	disappear	NA	9.3598	4.92481
MINOS1	20	0	1	7	0.0920487	4	0.216587	No	No	disappear	0.0341567	4.99409	3.01951
MLIP	20	1	0.585195	7	0.0920487	2	0.715259	No	No	appear	6.96148e-07	9.42697	21.2002
MMGT1	20	0	1	1	0.989284	4	0.216587	No	No	disappear	0.0247607	12.0523	7.88938
MTCH2	20	1	0.585195	3	0.802596	4	0.216587	No	No	appear	0.00171836	37.291	37.3743
NDST1	20	1	0.585195	3	0.802596	2	0.715259	No	Yes	strong	0.128578	28.1103	49.8285
NEU3	20	0	1	3	0.802596	5	0.0848046	No	No	disappear	0.0700171	79.2128	72.6962
NPFF	20	0	1	2	0.934685	5	0.0848046	No	No	disappear	NA	26.7472	23.6586
NPRL3	20	0	1	3	0.802596	6	0.0268477	No	No	appear	0.00861911	66.6588	67.0532
OGFOD1	20	1	0.585195	4	0.60084	4	0.216587	No	No	weak	0.231852	27.6037	14.4302
PCP4	20	0	1	10	0.00287806	0	1	No	Yes	appear	0.0151542	29.8441	73.4193
PLPPR4	20	0	1	4	0.60084	5	0.0848046	No	No	appear	0.000365231	110.714	145.876
PRMT2	20	0	1	7	0.0920487	3	0.442085	No	Yes	appear	0.0398652	7.38316	20.0637
PSMD13	20	0	1	2	0.934685	1	0.924159	No	No	appear	0.0112571	12.0486	15.9595
RANGAP1	20	2	0.211835	2	0.934685	2	0.715259	No	No	strong	0.356967	21.8769	24.9475
RAP1GDS1	20	0	1	3	0.802596	5	0.0848046	No	Yes	appear	0.00810812	136.49	148.373
RASGEF1B	20	2	0.211835	8	0.0346251	1	0.924159	No	No	disappear	0.0273278	14.3118	9.46812
RFPL1S	20	3	0.0524226	11	0.000634044	2	0.715259	No	No	strong	0.00275569	97.1801	163.23
RINT1	20	1	0.585195	5	0.382628	4	0.216587	No	No	appear	0.0919695	16.638	26.3198
RIT2	20	1	0.585195	4	0.60084	3	0.442085	No	Yes	strong	NA	107.113	170.075
RMND1	20	1	0.585195	14	2.16617e-06	7	0.00694473	No	Yes	strong	0.0196562	91.9294	141.142
RNASEK	20	0	1	9	0.0109108	5	0.0848046	No	No	disappear	NA	5.29662	5.50155
RNF10	20	1	0.585195	2	0.934685	6	0.0268477	No	No	disappear	0.453765	8.56706	9.27602
RNF2	20	0	1	3	0.802596	5	0.0848046	No	No	strong	0.00584919	190.03	212.318
RPUSD1	20	0	1	2	0.934685	4	0.216587	No	No	appear	0.347829	40.4627	28.5899
SERINC3	20	2	0.211835	2	0.934685	4	0.216587	No	Yes	weak	0.0171951	86.7768	48.4133
SETD2	20	3	0.0524226	15	2.14563e-07	3	0.442085	No	No	strong	0.437745	11.6345	26.6284
SHE	20	2	0.211835	15	2.14563e-07	6	0.0268477	No	No	strong	0.00159006	23.0225	47.7932
SLC9A6	20	2	0.211835	10	0.00287806	7	0.00694473	No	No	strong	0.00508839	255.41	338.623
SMO	20	0	1	4	0.60084	5	0.0848046	No	No	appear	0.0021518	67.7968	98.7249
SNX25	20	3	0.0524226	8	0.0346251	6	0.0268477	No	No	weak	0.176489	79.2275	43.242
SPIN1	20	1	0.585195	6	0.204988	6	0.0268477	No	No	strong	0.0037815	226.477	276.118
STON2	20	1	0.585195	7	0.0920487	3	0.442085	No	No	strong	0.000111215	57.9533	93.0532
STRAP	20	0	1	8	0.0346251	3	0.442085	No	No	strong	0.000131168	31.2619	61.5815
SYT13	20	0	1	7	0.0920487	3	0.442085	No	No	strong	0.00611244	232.441	284.984
TBL1X	20	2	0.211835	17	9.74909e-10	6	0.0268477	No	Yes	strong	0.00233991	77.3233	119.32
TIMM50	20	2	0.211835	2	0.934685	2	0.715259	No	No	appear	0.499941	18.3309	17.1097
TMEM33	20	0	1	3	0.802596	6	0.0268477	No	No	disappear	0.329789	89.7041	81.8754
TOPBP1	20	1	0.585195	0	1	4	0.216587	No	No	appear	0.0104972	116.561	88.1013
TUBA1B	20	0	1	4	0.60084	4	0.216587	No	No	appear	0.00106567	52.6351	55.7245
VCPIP1	20	0	1	0	1	5	0.0848046	No	No	appear	0.0304455	161.687	145.613
VPS33B	20	1	0.585195	7	0.0920487	3	0.442085	No	No	strong	0.00964374	23.1976	40.6567
WDR12	20	0	1	5	0.382628	6	0.0268477	No	Yes	appear	0.00742115	164.398	165.972
WIF1	20	3	0.0524226	8	0.0346251	1	0.924159	No	No	disappear	0.00322704	3.00255	1.51285
XRCC5	20	1	0.585195	5	0.382628	7	0.00694473	No	No	appear	0.0229685	82.0401	64.7097
ZBTB11	20	0	1	1	0.989284	6	0.0268477	No	No	weak	0.0164991	201.847	168.522
ZC3H3	20	1	0.585195	0	1	3	0.442085	No	Yes	appear	0.0555167	55.0674	41.0179
ZDHHC8	20	1	0.585195	1	0.989284	5	0.0848046	No	No	strong	0.162299	74.5281	76.141
ZNF740	20	0	1	9	0.0109108	6	0.0268477	No	Yes	disappear	0.390331	3.18492	2.35357
ZNF787	20	0	1	2	0.934685	5	0.0848046	No	No	disappear	0.180043	25.5693	18.6517
ACTR3	19	2	0.195894	2	0.921476	8	0.00099226	No	No	disappear	0.152121	75.1621	52.8209
ARF4	19	1	0.566527	7	0.0719504	3	0.40826	No	Yes	strong	0.000965055	42.3259	64.3151
ARF6	19	1	0.566527	4	0.557198	6	0.0208768	No	No	appear	0.0468097	8.43288	10.6411
ARHGEF3	19	1	0.566527	6	0.171106	3	0.40826	No	No	strong	0.0372616	160.536	218.041
ATP11B	19	3	0.0459831	4	0.557198	8	0.00099226	No	No	weak	0.297049	61.5434	39.0526
BCL11A	19	1	0.566527	9	0.00729609	2	0.687942	No	No	strong	0.00206221	15.718	42.8102
BTBD1	19	1	0.566527	0	1	6	0.0208768	No	Yes	disappear	0.00160107	89.0639	64.9723
CBLN2	19	0	1	9	0.00729609	4	0.19023	No	No	strong	0.0192705	94.235	142.591
CCDC184	19	3	0.0459831	11	0.000349194	5	0.0703153	No	No	strong	NA	53.5616	105.661
CCK	19	2	0.195894	4	0.557198	6	0.0208768	No	No	strong	0.00319383	92.1857	152.524
CDK4	19	3	0.0459831	2	0.921476	1	0.913714	No	No	disappear	0.135463	24.049	24.1869
CDK7	19	0	1	13	7.55283e-06	6	0.0208768	No	No	strong	0.00124936	74.8815	149.772
CEP41	19	1	0.566527	7	0.0719504	4	0.19023	No	No	appear	0.00802864	47.2824	92.041
CLCN7	19	0	1	2	0.921476	7	0.00503197	No	Yes	appear	0.0193259	69.4242	68.1222
DAZAP1	19	0	1	4	0.557198	4	0.19023	No	No	appear	0.00829283	52.4897	57.6693
DFFB	19	2	0.195894	3	0.772333	6	0.0208768	No	No	appear	0.0346169	13.6347	12.923
DGCR6	19	0	1	1	0.986554	9	0.000160817	No	No	disappear	0.0061766	11.1267	9.36736
DR1	19	0	1	7	0.0719504	3	0.40826	No	No	weak	0.304997	67.7575	34.379
ELK4	19	1	0.566527	11	0.000349194	8	0.00099226	No	No	appear	0.0197622	19.7227	28.7218
EMB	19	0	1	3	0.772333	6	0.0208768	No	No	appear	0.00867923	58.8077	88.9118
FAM155A	19	2	0.195894	14	8.00046e-07	4	0.19023	No	No	strong	0.000874598	46.419	105.859
FARSB	19	1	0.566527	9	0.00729609	6	0.0208768	No	No	strong	6.64914e-05	70.8525	122.618
GLUL	19	3	0.0459831	16	4.10985e-09	2	0.687942	No	No	weak	0.556094	6.82944	1.90606
GMPS	19	1	0.566527	2	0.921476	5	0.0703153	Yes	No	appear	0.0255633	74.7041	74.385
GNS	19	2	0.195894	12	5.69882e-05	7	0.00503197	No	No	appear	0.364552	13.0735	13.5147
HSPBAP1	19	0	1	3	0.772333	3	0.40826	No	No	appear	0.258307	10.1357	12.2178
LUZP2	19	2	0.195894	1	0.986554	9	0.000160817	Yes	No	appear	0.00373797	5.09741	6.55301
MED15	19	0	1	0	1	4	0.19023	No	No	appear	0.0171395	65.0684	55.6884
MORF4L2	19	1	0.566527	8	0.0251394	3	0.40826	No	Yes	strong	0.00777433	179.268	242.268
MROH6	19	0	1	2	0.921476	6	0.0208768	No	No	appear	NA	48.0979	38.3823
MTA2	19	1	0.566527	3	0.772333	6	0.0208768	No	Yes	appear	0.148339	38.2009	50.9679
MUM1L1	19	2	0.195894	6	0.171106	2	0.687942	No	No	strong	0.0546994	92.6414	151.598
MYT1L	19	0	1	10	0.00175605	2	0.687942	No	Yes	strong	0.0185998	45.5932	79.8
NDUFB8	19	3	0.0459831	8	0.0251394	5	0.0703153	Yes	No	appear	0.000723466	9.62256	17.0637
NEDD4L	19	1	0.566527	15	6.6128e-08	2	0.687942	No	No	strong	0.00358359	16.4701	47.0838
NPFFR2	19	2	0.195894	10	0.00175605	2	0.687942	No	No	appear	NA	9.9147	24.2461
NUS1	19	0	1	0	1	5	0.0703153	No	No	appear	0.180487	139.562	132.594
OSBP	19	1	0.566527	1	0.986554	6	0.0208768	No	No	disappear	0.0257026	47.8081	30.6842
PACS2	19	0	1	7	0.0719504	4	0.19023	No	No	appear	0.00832572	108.401	112.333
PCDHGA10	19	0	1	7	0.0719504	3	0.40826	No	No	appear	0.00725025	3.56447	7.19378
PCDHGA11	19	3	0.0459831	10	0.00175605	3	0.40826	No	No	appear	0.00387287	12.9481	19.3346
PGS1	19	1	0.566527	5	0.338218	6	0.0208768	No	No	strong	0.0843397	7.98096	26.5627
PHF11	19	1	0.566527	0	1	4	0.19023	No	No	appear	0.173103	12.8385	17.4984
PIK3CB	19	1	0.566527	7	0.0719504	5	0.0703153	No	No	strong	0.0172176	227.176	272.802
PIK3R1	19	1	0.566527	1	0.986554	3	0.40826	Yes	No	disappear	0.0180311	125.915	86.4232
PNKD	19	0	1	8	0.0251394	5	0.0703153	No	No	appear	0.0739241	10.658	14.5249
PNPLA6	19	0	1	1	0.986554	3	0.40826	No	Yes	strong	0.0203216	36.3875	55.0094
PPP2R4	19	1	0.566527	3	0.772333	5	0.0703153	Yes	No	disappear	0.107501	15.8145	10.4696
PRMT9	19	0	1	2	0.921476	6	0.0208768	No	No	strong	0.000998803	96.3583	115.393
[truncated: 7,169 more rows]
