# Supplementary material for: Transcriptional Dysregulation Study Reveals a Core Network Involving the Progression of Alzheimer's Disease
Source: Front Aging Neurosci. 2019 May 7;11:101. doi: 10.3389/fnagi.2019.00101 (PMC6513962; doi:10.3389/fnagi.2019.00101)
Supplement: Table S3 — The Alzheimer's disease related genes collected by text mining to the published works. [file Table_3.XLSX]

## Sheet: S3 AD genes
###The Alzheimer's Disease related genes collected by text mining to the published reports
AD genes	Partner genes	partner and AD genes
ARC	-	-
APBB1	-	-
APBB3	-	-
APOC2	-	-
CH25H	-	-
HTT	-	-
MT-CO1	-	-
MTRR	-	-
UBB	UBB,DDX58,UQCC2	UBB
A2M	-	-
ABCA1	ABCA1,PGAM1,HOPX,PHYHD1,BNIP3,HIGD1A,IL1RAP,GMNC,FMN1,ZMYND10,MAP2,RIMS1,SNX10,SEPHS1,RAPGEF4,PGK1,SCG3,GCK,MXI1,RAN,UNC13C,MLIP,TXNDC11,SERPINI1	ABCA1,PGAM1,PHYHD1,RAN,SERPINI1
ABCA2	LRRC6,UGP2,ABCA2	ABCA2
ABCA7	-	-
ACE	-	-
ACHE	DRAXIN,ACHE	ACHE
ACTA2	-	-
ADAM10	HIGD1A,ADAM10	ADAM10
ADAM12	VAC14-AS1,SOX9-AS1,LINC01088,ADAM12	ADAM12
ADRA1A	ADRA1A,C12orf65,UTP3,DDB2,MRPL15,UNC13C,ARHGAP17,ZNF394,LEMD2,DFFB,PGAM1,BNIP3,HIGD1A,ABAT,COPS8,MRPL38,HCG27,TTC28-AS1,RBM6,ZMYND10,SLC25A5,LUC7L,PHKA2,ME1,ZCWPW1,SNRPD3,CHRDL1,PGK1,SCG3,AIMP2,GCK,PTGR1,ENPP5,ELMOD3,ZNF410	ADRA1A,LEMD2,PGAM1,ABAT,ZCWPW1
ADRA2A	ADRA2A,ADCY8,AMOTL1,FRMPD3	ADRA2A
ADRB1	POLQ,SLC25A35,KHDRBS3,EMILIN1,MMEL1,AFF3,TSPAN7,DRAXIN,UGP2,SPHK1,ADRB1	MMEL1,ADRB1
ADRB2	-	-
ADRB3	-	-
AGER	AGER,SCRN1,SUPV3L1,ALG8,MYRIP,ARNT2	AGER
AGT	AGT,UNC13C,PI16,DCAKD,RAPGEF4,GCK,SLC1A2	AGT,SLC1A2
AKAP2	-	-
ALB	-	-
ALDH2	-	-
AMPH	AMPH,COBLL1,NFE2L1,KAT6A,MAPRE3,ABCB1,DOCK9,EMC9,PARP4,RHBDL1,CRYM,AP1S1,MEGF9,EIF3A,DUSP16,ENO2,DGUOK,FN1,IGFBP5,SLIRP,FKBP1B,KDM3B,CLCC1,GDAP1L1,KLHDC3,NDUFA1,MRPS26,PTPRB,SULT4A1,CALY,RIN2,VSTM2L,BEX1,GIMAP6,SWAP70,C14orf1,RBMX2,PCNXL2,LAMC1,SCRN1,ARPC5L,ARHGAP29,DNAJC13,TMOD3,TMBIM6,NOVA1,TCF12,IQGAP1,IFNAR1,SERBP1,TOR1AIP1,CNIH3,C1orf35,ASXL2,TAGLN3,SETD7,GPR107,USP6NL,MSRB2,EIF4EBP2,ITGB1,E…	AMPH,TAGLN3,TGFBR2,STAT3,THOP1,PPARA,GABRD
APBB2	-	-
APOA1	C11orf42,APOA1	APOA1
APOA2	-	-
APOA4	-	-
APOBEC1	-	-
APOC1	-	-
APOC3	-	-
APOC4	-	-
APOD	GMNC,APOD	APOD
APOE	APOE,SORD,GPKOW	APOE
APP	APP,SERBP1,HMCN1,ASXL2,TAGLN3,SETD7,SLC16A2,EBP,CSGALNACT1,GPR107,USP6NL,MSRB2,EIF4EBP2,FLI1,TMEM178A,TGOLN2,UTRN,TEX29,MSI2,ADCY8,SUPV3L1,ERG,PSMG3,AHCYL2,PSMB4,TRAPPC10,SGPP2,HIPK1,RNF25,TGFBR2,ELOVL7,SALL2,AMOTL1,CLPX,RHEBL1,AXL,ANTXR1,SIK2,GABARAP,MCC,POLR1C,POP7,ARNT2,TRMT112,HEG1,UNC119B,FAM91A1,GADD45GIP1,RELL1,TRAK1,CMTM4,MRPL40,PDIA2,BCAP31,THSD4,PPIA,IGF2R,CTNND1,ZNF521,LIME1,PFDN6,PSEN…	APP,TAGLN3,EBP,TGFBR2,PPIA,PSENEN,APLP2,PEBP1,PLEKHG1
AR	PELI1,AR	AR
ATAD2	-	-
ATP8A1	-	-
BACE1	BACE1,PDCL3P4,DOCK3,KIZ,AARS,PGK1,UTP6,LMTK2	BACE1,DOCK3
BCHE	BCHE,LRP1,ARRB1,TMEM62,IGF2R,WDR1,MYH9	BCHE,LRP1
BCL2	BCL2,NPY6R,SCG3,CAMTA1	BCL2
BDNF	BDNF,FAM228B,SCRN1,NOV,SALL2	BDNF
BIN1	BIN1,SCRN1	BIN1
BLMH	CCDC148,BCL2L1,BLMH	BLMH
CADPS2	CADPS2,EIF3A,CLCC1,C14orf1,SCRN1,TMEM178A,EEF1A1,CHCHD10,MAP2	CADPS2
CALHM1	CALHM1,C9orf47,GMNC,PCAT18,LRRC37A16P,SCRN1,SLC22A9,ADCY8,AMOTL1,FRMPD2	CALHM1
CANX	CANX,BCL2L2,LRRC23,DERL2,AAMDC	CANX
CAPN1	-	-
CASP3	CASP3,BRSK2,LRRC55,ELAVL3,PLCH2	CASP3
CASP4	-	-
CASP6	CASP6,FRMD6,SETD7,CHCHD10,CSDE1,CBX5,MEGF9,SCRN1	CASP6,FRMD6
CASP8	-	-
CCDC19	-	-
CCL2	-	-
CD14	-	-
CD2AP	CD2AP,SARS,PFKM	CD2AP
CD33	-	-
CD36	-	-
CDK2	-	-
CDK5	CDK5,DIRAS2,CLSTN1,PDIA2,LRRC37A16P,ENO2,UCHL1,ADCY8	CDK5,CLSTN1,UCHL1
CDK5R1	CDK5R1,UNC80,DRAXIN	CDK5R1
CDKN2A	-	-
CETP	-	-
CFB	CFB,KIAA0100,SCRN1	CFB
CHAT	-	-
CHL1	CHL1,PCNXL2,SCRN1,SLCO2B1,NOVA1,NKD1,NME7,GPR107,MSRB2,TMEM178A,TGOLN2,TEX29,ADCY8,SUPV3L1,TGFBR2,SERINC5,FRMPD2,ZNF804A,CXCR6,ARNT2,FAM91A1,SLITRK4,PDIA2,NBR1,HN1,ELAVL3,IGF2R,HLA-E,FAM228B,PPP3CB-AS1,LINC01252,CHCHD10,KIAA0100,LTBP1,NTN1,ADGRF5,ASNS,ST6GAL1,ABCB1,GANAB,MTMR3,GARS,CD83,RBM24,FN1,MPL,TNFAIP3,CSF3R,KDM3B,CLCC1,ZNFX1,MAP1B,GIMAP6,TMTC1	CHL1,TGFBR2,MAP1B
CHRM1	CHRM1,CAMTA1,HIGD1A,PJA1,SARS,TPI1,ENO2,TAGLN3,PFKM,GPRASP2	CHRM1,TAGLN3
CHRNA4	-	-
CLU	CLU,ZNF205,DDX39A,PKN1,GPR108,ERGIC3,RBM42,ATF4,PGLS,UBAC1,ATXN10,EIF3G,NR1H2,RBM38,SCO1,ADGRB3,CD63,CDK4,SLC41A2,LMO7,RPLP1,MVB12A,RPS11,RPL13A,RPS8,ARL8A,RASA1,RPL10,GTF3C5,RPS3,MTA2,WDR17,CXXC1,APOOL,ARMC12,XKR8,SYNJ1,RPL8,KCNT2,B3GALNT2,SGPP2,SCNM1,STXBP5,COG5,BRI3,C7orf55,SNAPC3,UBTD1,COX11,RAB8A,UGP2,ZNF768,GABARAP,RPS9,ZNF581,QARS,NBEA,RAPH1,BRMS1,SGF29,RPLP2,AGTRAP,MAF1,TDRKH,VMO1,SNRNP35…	CLU,NR1H2,SYNJ1,SNRNP35,AKT1S1,XAB2
COL25A1	COL25A1,PPIA,IGF2R,GIGYF2,PSENEN,FAM228B,ATXN1L,TMA7,CHCHD10,LRRC37A16P,ST6GAL1,PDCD5,SEC61B,NDUFC1,SLIRP,KDM3B,CLCC1,NDUFA1,COX6B1,CALY,NDUFA2,SCRN1,NOVA1,MSRB2,TMEM178A,TGOLN2,SUPV3L1,ERG,PSMB4,TRAPPC10,COX6C,FAAH2,COPS6,RNF181,SIK2,UQCR10,MRPL40,PDIA2	COL25A1,PPIA,PSENEN,UQCR10
CR1	-	-
CRP	-	-
CST3	TMEM178A,CST3	CST3
CTSD	-	-
CTSS	CTSS,RPL17-C18orf32,C12orf65	CTSS
CXCL10	-	-
CXCL12	RPL13A,SHC3,NAP1L4,CXCL12	CXCL12
CYP46A1	-	-
CYP7B1	CYP7B1,ALG8	CYP7B1
DHCR24	DHCR24,RBSN,SERINC3,SCRN1,ZNF675,RING1,BMS1P20,NOP2,GNB3	DHCR24
DICER1	PGK1,DICER1	DICER1
DLGAP2	DLGAP2,DPYSL3,NDUFA1,ASXL2,ADCY8,AFF1,CCK	DLGAP2,AFF1
DOK5	LIME1,DOK5	DOK5
DPYSL2	-	-
DRD3	-	-
DRD4	-	-
DYRK1A	DYRK1A,PSMD2,FAM228B,CERK,SCRN1,UBC,SUPV3L1	DYRK1A
DYSF	-	-
EBP	EBP,SHC3,INA,AKAP6,SLC25A4,ATP5A1,PFKM,DGKI,CLSTN2,DYNC1I1,SYNJ1,ZNF394,CADPS,HSPA12A,MOAP1,NELL1,SGPL1,ANAPC16,MAP1A,LONRF2,DLGAP1,DPY19L2P2,PGAM1,CNTNAP2,SEPHS2,PJA1,PNMAL1,NELL2,HS6ST3,DYNC1H1,SPTAN1,MAGEE1,KIF1BP,PJA2,NAP1L4,TCAF1P1,PCDHGC5,PCDHAC2,MDH1,SARS,SLC4A8,EYA2,OAT,SYT1,NSF,SLC12A1,RASAL2,SLC25A3,MAP2,EPB41L3,DOCK3,ATRN,CHGB,DDX24,BCL7C,GMPR2,PGK1,USP11,GCK,ATP5B,GAPDH,TPI1,STK38,GPL…	EBP,SYNJ1,PGAM1,CNTNAP2,SLC4A8,DOCK3,GAPDH,MAP1B,APP,SCN1A
EIF2AK2	HDLBP,ZNF354A,COX10-AS1,EIF2AK2	EIF2AK2
EPHA1	-	-
EPHA4	EPHA4,CLCC1,VSTM2L,PCNXL2,SCRN1,SERBP1,TMEM178A,EEF1A1,FAM91A1,PDIA2,CKMT1A,CHCHD10,LRRC37A16P,CSDE1	EPHA4
ESR1	SCRN1,ESR1	ESR1
ESR2	-	-
ETS2	-	-
FDPS	-	-
FEM1A	-	-
FIS1	FIS1,MAPT	FIS1,MAPT
GAB2	-	-
GABRG3	GABRG3,MARCH11,SS18L1,SLC51B,CTNND1,RIPPLY2,GIGYF2,GMNC,LINC00622,KIAA0100,ATP1A2,TBPL1,NEDD4L,PITHD1,NTN1,ASNS,EVC,ST6GAL1,ADCY2,ADCYAP1R1,PGR,COBLL1,NFE2L1,TRPM3,ABCB1,ORC6,AGO1,BMP7,ACTR5,NOL4,GARS,RGP1,EIF3A,CD83,LAMA4,ARID1A,SNX19,KDM3B,CLCC1,NUDT10,ITIH5,AMOT,PTPRB,RASL11B,KHDRBS3,RIN2,NOTCH2,RBMX2,NHSL1,SCRN1,PPP3CA,ASXL2,TAGLN3,PSD2,SLC16A2,GPC3,GPR107,EIF4EBP2,TMEM178A,TGOLN2,UTRN,RASSF3…	GABRG3,TAGLN3
GAPDH	GAPDH,TFDP2,SOS1,CREB1,MRPS26,TOMM40,WDR44,CDC73,SCRN1,ARHGAP29,DNAJC13,IFNAR1,ASXL2,KLHL8,EBP,ZEB1,TGOLN2,PSMB4,MRPL55,SGPP2,HIPK1,ZNF641,SLC43A2,RNF181,RALGAPB,PPP1R14B,FAM91A1,FANCB,PDIA2,FAM122A,TUBB4B,MSL1,ZNF675,OCLN,GIGYF2,EIF6,CHCHD10,LRRC37A16P,ARF5,SPAG9,CSDE1,MFAP3,FAM184B,FOXN3,ABCB1,MRPL28,PEBP1,CBX5,EMD,TANGO6,AQP8,TBCB,EDF1,EIF3A,SNX25,CBL	GAPDH,TOMM40,EBP,PEBP1
GC	-	-
GRIN2B	-	-
GRIN3A	GRIN3A,ARNT2	GRIN3A
GRIN3B	-	-
GRM1	GRM1,CLYBL	GRM1
GRM4	-	-
GSK3B	GSK3B,APLP2,CERK,GLP1R,HDLBP,KDM3B,RBMX2,SCRN1,NOVA1,SORD,SERBP1,NME7,PARP1,MSRB2,TMEM178A,ADCY8,SUPV3L1,EEF1A1,TRAPPC10,SALL2,SIK2,ARNT2,RPS17,IGF2R,FAM228B,ANKRD18B,TMA7,EEF1G,LINC00622,KIAA0100,CSDE1,ASNS,ST6GAL1,NFE2L1	GSK3B,APLP2
GSTO1	GSTO1,ORAOV1,TRIM36,SCOC,TSPAN7,GPAT4,SYNJ1,VDAC2,GHITM,HEXIM2,UQCRFS1,HS6ST2,PGAM1,VAT1L,CADM2,RAB6A,HIGD1A,ATP6AP2,RNF220,GSPT2,NKIRAS1,COPS8,KIF1BP,PJA2,EID1,OAT,VPS35,DNAJA2,FUNDC1,SLC25A3,KIFAP3,MAP2,DDX1,OXCT1,RRAGB,PGK1,SCG3,CUL2,RAD51C,SC5D,ATP5B,SERINC1,SKP1,MRPL3,GGCX,PLEKHB2,DNAJC6,FAM206A,YPEL5,LGALSL,PCMT1,PPT1,NDFIP1,MAP1B,ACTR10,RAN,BTF3L4,SUCLA2,MRPL15,OLA1,COPS4,G3BP2,GABARAPL1,U…	GSTO1,SYNJ1,PGAM1,VAT1L,EID1,MAP1B,RAN,SUCLA2
HBG2	-	-
HFE	GCK,SLC1A2,WIF1,BNIP3,HFE	SLC1A2,HFE
HIF1A	HIF1A,SMCR8,PHC1P1,CCDC134	HIF1A,CCDC134
HMGCR	HMGCR,CSF3R,KDM3B,SCRN1,MSRB2,SUPV3L1,INPP5D,CTNND2,ARNT2,UNC119B,KIAA0100,ASNS,ST6GAL1	HMGCR,INPP5D
HMOX1	-	-
HP	-	-
HSD11B1	BLOC1S4,HSD11B1	HSD11B1
HSPA5	SDF2L1,HSPA5	HSPA5
HSPG2	HSPG2,HEXIM2,GCK	HSPG2
HTR2A	HTR2A,GLP1R,SCRN1,TMEM178A,ADCY8,TSPAN7,SLC6A20,INPP5D,FRMPD2,ST6GAL1,ADCYAP1R1	HTR2A,INPP5D
HTR2B	-	-
HTR2C	HTR2C,SUPV3L1,CTNND2,SIK2,ARNT2,RPS27,FAM228B,ANKRD18B,TMA7,NFE2L1,SLIRP,NDUFA1,TMTC1,PEX5,NME7	HTR2C
HTR6	HTR6,FRMPD3	HTR6
HTRA1	HTRA1,SYPL1,TMEM123	HTRA1
ICAM1	ATP6V0A4,BRINP3,ICAM1	ICAM1
IDE	IDE,RRAS2,SREK1IP1,ZNF142	IDE,RRAS2,SREK1IP1
IGF1	IGF1,JADE2,TMEM97,WDR75,ARRB1,CENPU,AP3S2,ARHGAP35,CMTM4,PSMB1	IGF1
IL1A	IGF2R,RPL17-C18orf32,IL1A	IL1A
IL1B	-	-
IL6	-	-
IL6R	IL6R,ZMAT4,LRRC37A16P,DGKI	IL6R
INS	-	-
INSR	INSR,C9orf47,KIAA0100,LAMC1,SCRN1,MSRB2,SUPV3L1,CTNND2	INSR
IREB2	MAPT,IREB2	MAPT,IREB2
KCNC4	-	-
LDLR	-	-
LIPA	-	-
LPA	-	-
LPL	RPL17-C18orf32,LPL	LPL
LRAT	CIDECP,LRAT	LRAT
LRP1	LRP1,EEF1E1,ERGIC3,F10,THRA,OMG,EAPP,PAK4,PPT1,IMMT,RAN,UTP3,TRPC4,NARS,FBXO18,BTF3L4,UBQLN1,CKAP2,SUCLA2,CHST12,IL33,MRPL15,UNC13C,GTF2B,COPS4,VPS37B,RNPEPL1,PIGK,CREG1,ACP1,GALNT13,RAB5A,DYNC1LI1,FIP1L1,HMGCLL1,SH3KBP1,ORAOV1,KLHL1,APOOL,VBP1,SLC38A10,BRAF,RHPN1,ZNF394,DVL3,C2orf47,AZI2,ABCE1,PHYHIPL,VDAC2,NSMF,VWCE,ATG16L2,ARF4,BMP1,HEXIM2,UGP2,SEMA3E,PGAM1,ZNF524,VAT1L,MRPL13,RAB6A,BNIP3,ZFPM…	LRP1,RAN,UBQLN1,SUCLA2,PGAM1,VAT1L,CHMP5,SLC1A2,BCHE,STK11
LRP3	LRP3,RBMX2,SREK1IP1,IGF2R,EEF1G,KIAA0100,HUWE1,AAMDC,AARS,GRB10,HDLBP	LRP3,SREK1IP1
LRP6	LNX1,MAP2,DDX24,PGK1,FBXW7,EXPH5,ATP5B,TPI1,GRB14,GGCX,SLC25A12,MSI1,SERPINI1,CADPS,TOR1AIP2,BNIP3,HIGD1A,BNIP3P1,LRP6	SERPINI1,LRP6
LRP8	-	-
LRPAP1	LRPAP1,PTPRM,PDIA2,PCDH18,ELAVL3,RBM12,ARSB,DARS2,KLF7,CCNT1,WDR44,SCRN1,SGPP2	LRPAP1
LSS	LSS,IGF2R,TMA7,EEF1G,KIAA0100,ERH,C14orf2,SUPV3L1	LSS
MAOA	-	-
MAOB	COL21A1,MAOB	MAOB
MAPK8IP1	MAPK8IP1,SREK1IP1,AGPAT3,EEF1G,SPOCK2	MAPK8IP1,SREK1IP1
MAPT	MAPT,ELAVL3,MKL1,FIS1,ACAT1,POLR2F,ECT2,ACOT9,IREB2,MBIP,ANO10,RAVER1,SH2B1	MAPT,FIS1,IREB2
MEGF10	MEGF10,SHC3,NAP1L4,PGK1,SCG3,GCK,TPI1	MEGF10
MME	-	-
MMP1	-	-
MPO	-	-
MS4A4A	-	-
MS4A4E	-	-
MS4A6A	-	-
MS4A6E	-	-
MT-CO2	-	-
MT-CO3	-	-
MT-ND1	-	-
MTHFR	MTHFR,TXLNG	MTHFR
MTR	-	-
MYOCD	-	-
NAV1	NAV1,PGK1,GGCX	NAV1
NCSTN	-	-
NDUFB8	NDUFB8,VWCE,HEXIM2,PGAM1,SEPHS2,PIGCP1,SEZ6L,TRMU,GCK,GGCX,FBXO2,UTP3,UQCRC2,FIP1L1,NLGN4X,GPAT4,LEMD2,COA7,TMEM169,SDCCAG3	NDUFB8,PGAM1,FBXO2,LEMD2
NGF	-	-
NGFR	-	-
NOS1	-	-
NOS3	-	-
NOTCH4	NOTCH4,KIAA0100,BCL11B,MYO5C,MAP1B,LRRTM2,TRIM36,SLC35F1	NOTCH4,MAP1B
NQO1	-	-
NR1H2	NR1H2,NME7,PARP1,SUPV3L1,ATF7IP2,IGF2R,FAM228B,KIAA0100,ARID1B,WDR1,GANAB,EIF4G1,HDLBP,CLU	NR1H2,ARID1B,CLU
NR3C1	-	-
NTRK1	-	-
NTRK2	NTRK2,SHC3,KIF5A,EIF3F,BNIP3,HTR1F,RAPGEF4,SLC1A2,LPCAT3,GGCX,NT5C1A,NUP43,UNC13C	NTRK2,SLC1A2
OGG1	-	-
OLR1	OLR1,IGF2R,PCDHGA5,ST6GAL1,HUWE1,IMMP1L,ITGB2	OLR1
OSBPL10	OSBPL10,UTRN,ADCY8,SLC6A20,SALL2,FRMPD2,ARNT2,SYNPO2,SUMO2,KIAA0100,ASNS,ADCY2,ADCYAP1R1,NFE2L1,CEMIP,KDM3B,SNRNP27,SCRN1	OSBPL10
PAK1	PAK1,TMEM178A,TGOLN2,UTRN,ADCY8,SUPV3L1,HIPK1,TGFBR2,TMEM200A,MARCH8,INPP5D,CXCR6,ZNF621,PTPRM,UNC119B,SS18L1,PDIA2,C9orf47,PCDH18,IGF2R,ZNF521,GIGYF2,LCMT1,GMNC,PPP3CB-AS1,CKMT1A,NUP50-AS1,TMA7,CHCHD10,LRRC37A16P,ARF5,KIAA0100,CSDE1,SLC6A7,KLF6,ASNS,ST6GAL1,ABCB1,DOCK9,ORC6,ERH,PARP4,CRYM,AP1S1,CORO1C,DUSP16,ENO2,GDA,SLIRP,FKBP1B,CLCC1,GDAP1L1,PTPRB,CALY,VSTM2L,BEX1,PCNXL2,LAMC1,SCRN1,IQGAP1,SER…	PAK1,TGFBR2,INPP5D
PARK2	PARK2,PDIA2,IGF2R,TMA7,EEF1G,LRRC37A16P,CSDE1,KLF6,ST6GAL1,ABCB1,DOCK9,ORC6,PARP4,CORO1C,ENO2,TMTC1,LAMC1,SCRN1,CYP2C8,TMOD3,IQGAP1,NKD1,SERBP1,ASXL2,SETD7,TGOLN2,HIPK1,TGFBR2,TMEM200A,AMOTL1,SIK2,PTPRM,RNF152	PARK2,TGFBR2
PCDH11X	PCDH11X,ZNF423,FCGRT,BRIX1,CSF3R,ITGA7,SLCO2B1,NOVA1,DGKE,TTC39B,ADCY8,ZNF385A,CAMLG,INPP5D,PFKFB3,ARNT2,TRAK1,EMX2OS,PCDHGC3,ASNS,NFE2L1,TIMM9	PCDH11X,ITGA7,INPP5D
PDE3B	-	-
PDK1	PDK1,UBC	PDK1
PICALM	-	-
PIK3R1	PIK3R1,MSRB2,EEF1A1,ALG8,TRAPPC10,SLC9B2,VCP,DDB1,FRMPD2,ARNT2,SYNPO2,PSMD2,PSAP,LIME1,GNL1,FAM228B,WDR1,RBSN,SCRN1,NME7	PIK3R1,PSAP
PITPNC1	PITPNC1,KIF5A,CAMTA1,EIF3F,BNIP3,MPPED1,NAP1L4,TMSB4X,LRRC37A16P,SLC1A2,NUP43	PITPNC1,SLC1A2
PLAT	-	-
PLAU	-	-
PLG	-	-
PON1	-	-
PON2	SLC1A2,PON2	SLC1A2,PON2
PPARA	PPARA,PTPRT,SLC35F1,FAM155A,NAP1L4,XKR4,PCDHGC5,ATP6V1H,WWC3,SNAP91,SYT1,LNX1,NSF,MAP2,AMPH,OSBPL6,EPB41L3,SNX10,NECAP1,PGK1,SCG3,STMN2,FBXW7,SLC1A2,ATP5B,FGF12,ATP6V1A,GGCX,PLEKHB2,HDAC1,GDA,SERPINB6,GRIA3,NAPB,PCSK2,ITFG1,ATP6V1E1,MAP1B,SNAP25,ATP8A2,NAPG,PREPL,GABARAPL1,RTN1,GABRB2,TENM2,FAXC,SHC3,PART1,CLSTN2,GPRASP2,DYNC1I1,SYNJ1,ZNF394,SERPINI1,CADPS,DIRAS2,PGM2L1,NELL1,SGPL1,YWHAB,REPS2,TO…	PPARA,AMPH,SLC1A2,MAP1B,GABRB2,SYNJ1,SERPINI1,YWHAB,CNTNAP2,GRM8,GRIN2A
PPARG	-	-
PRKACB	PRKACB,NME7,GPR107,MSRB2,UBC,TMEM178A,TGOLN2,ADCY8,TSPAN7,C14orf2,MTERF3,SUPV3L1,EEF1A1,ALG8,TRAPPC10,C1orf52,DPY30,CAMLG,STAT3,INPP5D,CTNND2,SIK2,ASXL1,ARNT2,FAM91A1,IL17RA,AP3S1,NDUFB1,RALYL,MRPL40,ANKFY1,IGF2R,PSAP,PFDN6,FAM228B,TMA7,RPL7AP10,CHCHD10,EEF1G,KIAA0100,SS18L2,CSDE1,TBPL1,FAM168A,ATP11B,NTN1,ASNS,ST6GAL1,NFE2L1,HUWE1,DOCK9,MTMR3,ERH,CDS2,TMEM97,EIF4G1,DGUOK,HDLBP,FKBP15,CSF3R,SLIRP…	PRKACB,STAT3,INPP5D,PSAP
PRKCE	PRKCE,CLCN5,CLSTN1,CAMTA1,PTPRM,UNC119B,FAM91A1,GRIN1,KDELC2,MCFD2,TMEM64,ATL3,PDIA2,NBR1,RELN,GMNC,FGD5-AS1,ANKRD18B,CHCHD10,GPR162,LRRC37A16P,CSDE1,SLC6A7,AKAP8L,NRXN3,RNF19A,PKP2,EIF4B,ASNS,ST6GAL1,PGR,ABCB1,DIMT1,SEPHS1,CERK,NOP56,CELF4,PARP4,TANGO6,RHBDL1,AP3B2,KCTD9,LMBR1,MEGF9,EIF3A,SH3D19,SNX25,KCNA1,NOP2,SOD2,GLP1R,CLCC1,AMOT,CALY,MAP1B,VSTM2L,WASF3,MKRN1,TMTC1,PCNXL2,LAMC1,SCRN1,GABBR2,…	PRKCE,CLSTN1,GRIN1,RELN,SOD2,MAP1B,FRMD6,TAGLN3,TGFBR2
PRNP	PRNP,COMMD1,UNC119B,FAM91A1,IL17RA,ERN1,MEIS3P1,RELL1,KIRREL,CPNE4,IGF2R,LRP10,PFDN6,CKMT1A,NUP50-AS1,PRKAG2-AS1,LINC01252,CHCHD10,KIAA0100,NTN1,ATP11A,ASNS,ST6GAL1,ZNF532,ADCYAP1R1,DOCK9,MTMR3,MYH9,SLC25A14,TMEM97,ANAPC15,FN1,TNFAIP3,GDA,SNX19,KDM3B,CLCC1,ZNFX1,C6orf203,MAP1B,GIMAP6,C14orf1,PCNXL2,LAMC1,MRPS9,SCRN1,SLCO2B1,MYOF,NAB1,CIR1,SERBP1,NME7,MSRB2,TMEM178A,SUPV3L1,EEF1A1,TGFBR2,SERINC5,C…	PRNP,CPNE4,MAP1B,TGFBR2,STAT3
PSAP	PSAP,RPL12,PRIM1,FAM109A,UVRAG,ZXDB,ZNF808,KLHL9,RING1,SPIN3,NFKBIL1,GNB2L1,PSENEN,PSMB10,QTRT1,NDUFS3,DDAH2,ZNF134,PHB2,MFI2-AS1,OST4,VN1R108P,BMS1P20,EIF4EBP3,RBM12,CDK3,PRKDC,SNHG9,SNHG19,FXYD1,BAD,MTMR7,ZMYND10,POLR2J,VPS41,TRAPPC6A,CSDE1,LRRC23,MBTPS2,POLR3B,NDUFS1,FAM184B,PHPT1,KIF1B,ACAA1,RPL18,RFXANK,HMG20B,UHRF1BP1,WDR18,ARFGEF1,FAM3A,HSD17B10,CLCN4,EIF4G3,SLC25A40,TMEM131,XAB2,SNRPA,GNB…	PSAP,PSENEN,HSD17B10,XAB2,DOCK3,PHF1,UBQLN1,PRKACB,PIK3R1,SYNJ1,GMPS,ADAM9,PPTC7
PSEN1	-	-
PSEN2	-	-
PTEN	-	-
PTGS2	-	-
RAN	RAN,C14orf1,RBMX2,SCRN1,ARHGAP29,CIR1,NOVA1,NME7,PFDN2,RGL1,MRPL9,ATP10D,CRB2,GPR107,MSRB2,GSTO1,TMEM178A,TGOLN2,UTRN,TEX29,ADCY8,C14orf2,MTERF3,SUPV3L1,ALG8,JAK1,DRAXIN,DPY30,ABCA1,ZNF667-AS1,CTNNB1,SIK2,PFKFB3,ASXL1,COMMD1,LINC01106,UNC119B,FAM91A1,AP3S1,MCFD2,RELL1,IBA57,TRAK1,PDIA2,ANKFY1,C9orf47,RALGAPA2,IGF2R,CTNND1,C6orf89,LIME1,PFDN6,FAM228B,NPIPA3,TMA7,ZBTB20-AS1,LINC00622,KIAA0100,SS18L…	RAN,PFDN2,GSTO1,ABCA1,LRP1
RELN	RELN,SGTB,ZBED5-AS1,SLC9A7,PKM,AAMDC,TPI1,ATP6V0E1,FAM20B,PRDX6,CNR1,CDKN2C,MORC4,SLC25A4,CDK20,NDST3,LONRF2,PRKCE	RELN,ATP6V0E1,CNR1,PRKCE
RTN3	RTN3,C14orf1,PCNXL2,SCRN1,ARPC5L,SERBP1,FAXC,MSRB2,UBC,TMEM178A,SUPV3L1,EEF1A1,TGFBR2,SERPINI1,PGM2L1,NELL1,STAT3,CXCR6,RCAN2,COMMD1,IL17RA,MARCH11,RALYL,NAP1L3,HN1,SLC35F1,FAM49A,GIGYF2,PFDN6,PPP3CB-AS1,CKMT1A,CFLAR-AS1,NUP50-AS1,TMA7,NME1,PRKAG2-AS1,CHCHD10,KIAA0100,ASNS,ST6GAL1,NSF,SNX10,DOCK9,MTMR3,ERH,SLC25A14,STMN2,NCALD,GARS,TMEM97,CD83,FGF12,DGUOK,GDA,SLIRP,KDM3B,CLCC1,MAP1B,PEX11B,SYT4,C…	RTN3,TGFBR2,SERPINI1,STAT3,MAP1B
RXRB	RXRB,TEX10	RXRB
SCARB1	FAM206A,SCARB1	SCARB1
SCD	-	-
SCG5	SCG5,VAT1L,CXCR6,RCAN2,BNIP3,CCDC184,HN1,PPP3CB-AS1,CKMT1A,FGD5-AS1,PRKAG2-AS1,MDH1,SNAP91,ST6GAL1,NSF,MAP2,EPB41L3,SLC25A14,PGK1,STMN2,NCALD,ATP5B,CD83,FGF12,PLEKHB2,GOT1,HPCA,TMEM35,MAP1B,C14orf1,PCNXL2,SCRN1,RTN1,INA,UBC,UTRN,DYNC1I1,TMEM169,SERPINI1,SGPL1,YWHAB	SCG5,VAT1L,MAP1B,SERPINI1,YWHAB
SCN1A	SCN1A,EBP,GPR107,EIF4EBP2,TMEM178A,UTRN,TEX29,ADCY8,PCYT1A,SALL2,ZNF641,CPT1C,RND1,SLITRK4,SS18L1,RALYL,PDIA2,HN1,GIGYF2,PPP3CB-AS1,CSDE1,LTBP1,ASNS,ST6GAL1,ADCYAP1R1,CERK,RHBDL1,KCTD9,EIF3A,TMEM97,SH3D19,DUSP16,CD83,CSF3R,KDM3B,UBIAD1,CLCC1,CHAC1,LAMC1,SCRN1,NOVA1,SERBP1	SCN1A,EBP
SERPINA1	-	-
SERPINA3	-	-
SIRT1	-	-
SLC2A2	SLC2A2,ROS1	SLC2A2
SLC6A4	-	-
SNCA	SNCA,UTRN,ADCY8,TRAPPC10,CTNND2,FRMPD2,CXCR6,FAM91A1,CMTM4,PDIA2,IGF2R,ZNF521,CKMT1A,TMA7,ZBTB20-AS1,LRRC37A16P,KIAA0100,ST6GAL1,DOCK9,MTMR3,CLCC1,PCNXL2,SCRN1	SNCA
SOAT1	-	-
SOD2	SOD2,STAT1,TGFBRAP1,CIAO1,DYNLT1,SLC25A4,COA7,DIRAS2,PRKCE,SEPHS2,TCAF1P1,LINC00342,SOX9-AS1,LINC01018,ALAS1,ABCF2,PSME2,LRRC59,GLRB	SOD2,PRKCE
SORL1	-	-
SPON1	-	-
SPTLC1	ALG8,FAM104B,IGF2R,SPTLC1	SPTLC1
SPTLC2	PGK1,GFPT2,MORC4,PFKM,SPTLC2	SPTLC2
SREBF1	KIAA0319L,SREBF1	SREBF1
SREBF2	SREBF2,MARK4	SREBF2,MARK4
SRPK2	SCRN1,TACC1,AP3S2,SRPK2	SRPK2
STX2	STX2,UST,MPV17,REEP6,NCOA3,ZBTB1,CCNT1,ERAL1,TMTC1,SPIRE1,FAM127A,ATP5G2,SCRN1,FRMD6,GAREM,RFX5,SETD7,LGI2,ADCY8,PPP1R15B,PSMD4,TRAPPC10,JAK1,SLMAP,TMEM184C,AMOTL1,TCP11L2,IL7R,SIK2,USP38,NDUFA3,TCEA2,PTPRM,FAM91A1,RPS6KA3,ZBTB38,PDIA2,PCYT2,PCDH18,ELAVL3,PPTC7,ZNF81,TXNRD1,CIPC,C6orf136,DDX3X,SLC7A11-AS1,CHCHD10,KLHL13,CRY1,CSDE1,ZRANB1,PKP2,ATP11B,RORA,CDV3,KCTD9,TBCB,SNX25,EIF4G2,CORO1C	STX2,FRMD6,PPTC7
SYVN1	SYVN1,CTNND2,HDLBP	SYVN1
TF	-	-
TFCP2	-	-
TGFB1	TGFB1,USF2,GCK,ERGIC1,SORBS3,PKN1,ACSL3,ITFG1,PAK4,MTSS1L,FAM129B,PEX5,LRRTM2,VBP1,DVL3,ZNF385A,HEXIM2,LRRC75B,ATP6AP2,CHM,RUFY3,AP3M2,TCF3,MAP2,BCL7C,DMXL2	TGFB1,SORBS3
TGM1	HDLBP,IMMP1L,FLVCR1,TGM1	TGM1
TIMP1	TIMP1,CEMIP,SCRN1,RPS17,WDR1	TIMP1
TLR4	TLR4,SHC3,CAMTA1,RAPGEF4,SCG3,SLC1A2,HRH2,KIAA0087	TLR4,SLC1A2
TNF	-	-
TP53	NIM1K,TP53	TP53
TP73	TP73,TIMM9,TDP2,EBPL,TIGD7,C1orf52,PIGO,TRIAP1,ANKFY1,GGCT	TP73
TPH1	-	-
TTR	-	-
TUBA8	-	-
TUBB	TUBB,TXNDC11,SETD2	TUBB
UBQLN1	UBQLN1,SCRN1,SNRPF,SMARCC2,NME7,PARP1,MSRB2,UBC,TGOLN2,MTERF3,SUPV3L1,ALG8,TRAPPC10,VCP,DDB1,ARNT2,COMMD1,PSMD2,AP3S1,IGF2R,PSAP,C6orf89,FAM228B,MFI2-AS1,TMA7,CHCHD10,EEF1G,KIAA0100,SS18L2,CEP68,ANGEL1,ST6GAL1,HUWE1,GANAB,ERH,CDS2,TANGO6,BCCIP,TMEM97,DGUOK,KDM3B,LRP1,C6orf203,RBSN,RBMX2	UBQLN1,PSAP,LRP1
UCHL1	UCHL1,RNF25,TGFBR2,SERPINI1,CDK5,MOAP1,FRMPD2,CAMTA1,GAP43,PJA1,HN1,SPTSSB,DIO1,ITGA1,PPME1,CKMT1A,CFLAR-AS1,LRRC37A16P,AP2S1,KLF6,ASNS,ST6GAL1,CHGB,STMN2,NCALD,GARS,AP1S1,KCNA1,GOT1,CLCC1,TBCC,CLYBL,PTPRB,SULT4A1,MAP1B,ARPC5L,SSFA2,EGF,RTN1,C1orf216,ASXL2,TAGLN3,SLC25A4,UTRN	UCHL1,TGFBR2,SERPINI1,CDK5,ITGA1,MAP1B,TAGLN3
VDR	-	-
VLDLR	VLDLR,TMA7,ERH,GALNT18,C6orf203,SCRN1	VLDLR
VPS13B	VPS13B,CEP162,UTP6	VPS13B
WASF1	WASF1,FGF12,OLFM3,FKBP15,NECAB1,FLRT3,SYT4,STXBP5L,GABRB2,RIT2,CAMK4,KCNJ3,HCN1,ZMAT4,NEGR1,RCAN2,SLITRK4,NAP1L2,SPTSSB,FAM49A,XK,ASNS,ST6GAL1,FGF14,FGF9,NCALD,GABRA4,CD83	WASF1,GABRB2,CAMK4,GABRA4
GBA	RPL17-C18orf32,GBA	GBA
INPP5D	INPP5D,REPS2,DPY19L2P2,ENC1,NEGR1,RCAN2,STOX2,NWD2,CADM2,EPM2AIP1,GRM8,ATP6AP2,OPCML,NELL2,C2orf80,SLC35F1,LRRC8B,ATL1,SLC9A6,PJA2,RFPL1S,LINC01234,VTA1,RUFY3,XK,WWC3,CDK14,BCAT1,SYT1,KIAA1107,AP3M2,ATP2B1,NSF,MAP2,OSBPL6,EPB41L3,OXCT1,FAM234B,KLHL42,NECAP1,BCL7C,POLR3H,RNMT,PCDH11X,HTR2A,GDAP1,GLTSCR2,CEP41,GCK,FBXW7,HMGCR,ATP6V1A,PLEKHB2,DNAJC6,GDA,GRIA2,PCMT1,SLITRK3,CISD1,NECAB1,ACSL3,SNRNP27…	INPP5D,GRM8,PCDH11X,HTR2A,HMGCR,MAP1B,SUCLA2,ARHGAP20,PRKACB,PAK1,SYNJ1,YWHAB
ZCWPW1	ZCWPW1,ABCB1,PEBP1,NDUFB7,MEGF9,DOCK7,OGFRL1,SNX19,ADRA1A,CHST8,SNRPD2,COX6B1,ATP6V1F,NDUFA2,SCRN1,C12orf10,IFNAR1,ASXL2,SLC16A2,GPR107,UTRN,ADCY8,MRPL55,HIPK1,TGFBR2,SALL2,ARHGAP42,TCP11L2,SPINT2,NDUFS5,PPIA,SLC2A10,NDUFS3,ARF5	ZCWPW1,PEBP1,ADRA1A,TGFBR2,PPIA
FERMT2	SLC1A2,FERMT2	SLC1A2,FERMT2
CASS4	IL33,ZNF394,IL1RAP,CASS4	CASS4
PTK2B	PTK2B,PHF24,STXBP1,LBR,UNC80,PTPRN2,CDK20,TMEM130,TLN2,NAP1L4,SLC25A43,YY1	PTK2B
SLC24A4	-	-
SQSTM1	SQSTM1,CCDC138,CTNND2,UBE2E3,SIK2,ARNT2,IGF2R,AMY2B,KIAA0100,GCN1,FKBP3,TIMM9,HDLBP,AGO2,NOVA1,NME7,KRBOX4,IMMP1L,ADCY8,MTERF3	SQSTM1,AGO2
TREML2	-	-
ECHDC3	-	-
AP2A2	-	-
ADAMTS20	-	-
TRIP4	TRIP4,RPS19,ECHS1,SCO1,RPS8,RPL10,SGPP2,SPICE1,ZNF675,ZNF808,GNB2L1,ZNF717,FAM184B,RPS5,RPLP0,STK24	TRIP4,STK24
HMHA1	EEF1G,HMHA1	HMHA1
TOMM40	TOMM40,EIF3F,EPB41L3,GAPDH	TOMM40,GAPDH
GLIS3	GLIS3,FRMPD2,SCG3	GLIS3
NCR2	-	-
CEACAM16	-	-
BCL3	-	-
PVRL2	PVRL2,FBXO18,ARHGAP24,POLDIP3	PVRL2
FMN2	-	-
CTNNA2	-	-
LIMS2	-	-
MOBP	-	-
STK32B	-	-
AFF1	AFF1,STOX2,CNTNAP2,CTBP2,BNIP3,RIMKLA,CSRNP3,LDLRAD3,NRXN1,SEPHS2,PJA1,ZNF804B,KCNQ3,NELL2,HS6ST3,PTPRT,SLC35F1,DLGAP2,MAGEE1,LRRC73,XKR4,RFPL1S,PCDHGC5,PCDHAC2,LINC01234,LSM14A,CFLAR,EHD3,MDH1,FAR2,OAT,SYT1,PTPN21,LNX1,NSF,SLC12A1,MAP2,OSBPL6,EPB41L3,FAM234B,SEPHS1,SEZ6L,PGK1,NCALD,KIAA1549L,ATP5B,TPI1,STK38,FGF12,GOT1,GRIA3,MAP1B,MYH10,STAT4,RTN1,UQCRC2,MCL1,GABPB2,ANK2,TENM2,LRRTM2,NLGN4X,PXDN…	AFF1,CNTNAP2,DLGAP2,MAP1B,SERPINI1,GRM5,PGAM1
ANKRD55	ANKRD55,AMOTL1,ARNT2,C9orf47,NDUFA1,ADCY8	ANKRD55
CAMK4	CAMK4,ADCY8,CXCR6,PDIA2,FAM228B,CHCHD10,KIAA0100,CERK,WASF1,CLCC1,PCNXL2,SCRN1,GLCE,NME7,MSRB2	CAMK4,WASF1
DMXL1	DMXL1,GRB10,SMARCC2	DMXL1
SAP30L	-	-
NKAIN2	NKAIN2,ARNT2	NKAIN2
PDE7B	-	-
PLEKHG1	PLEKHG1,MAS1,APP,NELL1,BNIP3,PGK1,TPI1	PLEKHG1,APP
BZW2	BZW2,RGS3,UBC,TSPAN7,TMC8,IGF2R,ST6GAL1,MAP2	BZW2
CYCS	CYCS,SPHK1,AP3S1,NDUFB1,PDIA2,IGF2R,C6orf89,GMNC,FAM228B,TMA7,ZBTB20-AS1,KIAA0100,RNF19A,ST6GAL1,ADCY2,ADCYAP1R1,DUSP16,GLP1R,KDM3B,CLCC1,CCNT1,C6orf203,SCRN1,NOVA1,NME7,RGL1,GPR107,MSRB2,TMEM178A,TGOLN2,ADCY8,SUPV3L1,JAK1,DPY30,AMOTL1,SIK2,FRMPD2	CYCS
ELMO1	ELMO1,BRE,SLC3A2,RGS7,DCTN1-AS1,MEF2A,KLF8,FARSB,RINT1,TMOD1,HMG20A,MAL2	ELMO1
HECW1	KIAA0100,CSDE1,SLC6A7,CBX5,RHBDL1,RGP1,LAMA4,DPYSL3,IGFBP5,ATP6V0B,KLF7,NDUFA1,ROMO1,APOL2,MYO5C,LAMC1,SCRN1,FRMD6,ASXL2,FRMPD3,UTRN,BCL2L11,SEMA3D,ADCY8,EEF1A1,HIPK1,SLMAP,TRPV6,AMOTL1,RAB26,ANTXR1,SIK2,SYNPO2,PTPRM,ANO6,LRRC55,PDIA2,BCAP31,GABRD,GMNC,TMEM191A,ARHGDIG,SLC7A11-AS1,LRRC37A16P,HECW1	FRMD6,BCL2L11,GABRD,HECW1
EXOC4	EXOC4,GRB10	EXOC4
CSMD1	CSMD1,PDIA2,PCDH18,ENTPD6,SULT1C4,PNMAL2,ARHGDIG,ARF5,MAPK8IP2,CSDE1,SLC6A7,MRTO4,PRKCZ,ADAM11,CD59,PARP4,RHBDL1,HIPK3,PODXL2,CHST8,RNF112,CALU,UBE2M,CARD6,GIMAP4,SCRN1,PRCP,YAP1,CGREF1,SERBP1,TOR1AIP1,ASXL2,EPS8,ADCY8,DUSP2,DDR2,ANTXR2,HIPK1,SGSM1,PPIC,THOP1,PTPRM,GOLIM4,ANO6,AMER3	CSMD1,THOP1
ST18	-	-
PPAPDC1A	-	-
ARHGAP20	ARHGAP20,NOVA1,NME7,PARP1,ZCCHC7,GPR107,MSRB2,TMEM178A,TGOLN2,ADCY8,SUPV3L1,ALG8,TRAPPC10,TGFBR2,SALL2,STAT3,INPP5D,CTNND2,SIK2,RNF34,ARNT2,COMMD1,PTPRM,PSMD2,CDC42EP4,TRAK1,RPS17,LDOC1L,IGF2R,FAM228B,TMA7,FLNB-AS1,CHCHD10,EEF1G,KIAA0100,SS18L2,CHDH,ATP1A2,NOP58,ASNS,ST6GAL1,ADCY2,ADCYAP1R1,NFE2L1,ABCB1,HUWE1,ORC6,MTMR3,CERK,ERH,ZNF423,TMEM97,GLP1R,DGUOK,MPL,CSF3R,SLIRP,SNX19,KDM3B,CLCC1,PTPRB,C6…	ARHGAP20,TGFBR2,STAT3,INPP5D
SLC4A8	SLC4A8,PARP4,RHBDL1,CORO1C,RNF112,LAMC1,SCRN1,SERBP1,CNIH3,EBP,TMEM178A,HIPK1,SGSM1,RAB26,GIGYF2,LRRC37A16P,CSDE1,SLC6A7	SLC4A8,EBP
CRADD	CRADD,UGP2,SSH3,TAZ,CAPS,ATP5F1,NDUFB3,ACTR10,RHPN1,BMP1	CRADD
ANO4	-	-
GPC6	-	-
MYO16	MYO16,ST6GAL1,NFE2L1,RBMX2,SCRN1,ADCY8,SUPV3L1,SIK2,ARNT2,PTPRM,KIAA0100	MYO16
CLMN	CLMN,GGCX	CLMN
LIPC	-	-
VAT1L	VAT1L,CAMTA1,ARNT2,DAG1,GOLIM4,COX5A,CDC42EP4,IBA57,RTKN2,TRAK1,NDUFB1,MARCH11,SS18L1,MRPL40,LDOC1L,PPIA,IGF2R,HYLS1,RIPPLY2,NDUFS3,TMA7,LINC01158,PCDHGC3,LINC01252,PCDHGA11,PCDHGB7,LINC00622,LRRC37A16P,KIAA0100,ATP1A2,ARHGAP31,TIMP2,PITHD1,ZXDC,ASNS,EVC,ST6GAL1,ADCY2,ADCYAP1R1,NFE2L1,ABCB1,HUWE1,MTMR3,EP300,CCNB1IP1,NDUFAF5,ZNF423,GARS,RGP1,MICU1,KCNA1,DPYSL3,DGUOK,HDLBP,COX7A2L,ATP6V0B,ARID1A,N…	VAT1L,PPIA,LRP1,TAGLN3,GSTO1,SCG5,STAT3
SP6	-	-
MRPL10	-	-
CACNA1G	ADCY8,CACNA1G	CACNA1G
BCAS3	-	-
TGM6	-	-
PARVB	-	-
ITGA6	ITGA6,PGK1,OCA2,BNIP3,LRRC37A16P,DOCK3	ITGA6,DOCK3
EDIL3	-	-
EFNA5	EFNA5,GCK,SLC6A20,LDB2	EFNA5
ARID1B	ARID1B,GDI2,APPBP2,U2AF2,BTBD1,ME1,IARS2,NUP133,TCOF1,SEL1L,MBD3,HLTF,FAM50A,MARK2,DPP8,HACD3,ACAT1,XRCC5,RRAGB,CHMP2B,PPP1R15A,CNOT3,RBBP9,STRN4,DLD,ECHDC1,RAB18,SETD1A,PES1,PICK1,RANGAP1,SRP54,TPD52L2,GMEB2,NAA10,VWA8,AXIN1,FAM173A,CAPN15,MAZ,SCG3,NBN,DCTN6,ASAH1,BNIP3L,NFKBIB,PTOV1,TIMM44,TIMM50,PIAS4,CCDC9,MIER2,DDX49,SMG9,ADAP1,EIF3B,CLDN15,TMEM106B,TESK1,DVL1,ATE1,GIT1,CCDC47,PRKAR1A,HGFAC,…	ARID1B,CHMP2B,ADAP1,SLC1A2,PHF1,SRF,STK11,NR1H2,CIZ1,THOP1,LUZP2,NOC2L,AKT1S1,APBA3
NUAK1	NUAK1,CERK,NOP56,AP3B2,EIF3A,NOP2,GLP1R,CLCC1,SCRN1,GPR107,EIF4EBP2,SLC22A9,TMEM178A,TGOLN2,UTRN,ADCY8,EEF1A1,SLC6A20,AMOTL1,ZNF641,FRMPD2,PDIA2,GMNC,FAM228B,CKMT1A,LRRC37A16P,CSDE1,SNX1,ASNS,ST6GAL1	NUAK1
SLC9A9	SLC9A9,EGF	SLC9A9
TREM2	SLA,FCER1G,C3AR1,HCLS1,TREM2	TREM2
MPZL1	MPZL1,PFKM,DIRAS2,BNIP3,PNMA1	MPZL1
ATXN7L1	-	-
LUZP2	LUZP2,LDOC1L,IGF2R,KIAA0100,ARID1B,RAPGEF1,HDLBP,SCRN1,ARRB1,TMEM62,SLC7A1,SMARCC2,PDSS1,IMMP1L,GRIK4,SUPV3L1,FLVCR1,FBLN2,CTNND2,ARNT2	LUZP2,ARID1B,PDSS1
CDON	-	-
PCNX	-	-
PPP1R3B	-	-
MMP3	-	-
MMP12	-	-
FRMD4A	FRMD4A,AKR1C3,PRCP,NEK1,DDIT4L	FRMD4A
SLC4A1AP	SLC4A1AP,IGF2R,FAM228B,RBMS1P1,ANKRD18B,EEF1G,ST6GAL1,ORC6,TMEM97,CLCC1,RBMX2,SCRN1,NOVA1,NME7,UBC,TMEM178A,SUPV3L1	SLC4A1AP
POLN	SCO1,RPL35,FAU,RPL8,GABARAP,FXYD1,POLN	POLN
STK24	TRIP4,PNPO,ARSB,PCCB,CTNNAL1,CLCC1,WDR44,SYT11,RBMX2,PCDH10,SLC38A6,RFX5,FRMPD3,GPR107,SUPV3L1,TRAPPC10,CLPB,NBPF20,RP9,GEMIN4,RPS17,PLGLB1,LIME1,CRYGS,FAM228B,HSBP1L1,LINC01158,GAS5,EEF1G,STK24	TRIP4,STK24
SLC2A9	-	-
VSNL1	VSNL1,HIPK1,PGM2L1,CAMTA1,CXCR6,NEGR1,ST8SIA3,ERICH3,MARCH11,RALYL,PDIA2,C9orf47,LRRC73,PPP3CB-AS1,ANKRD18B,PRKAG2-AS1,LINC01252,CHCHD10,LRRC37A16P,CSDE1,ATP6V0A1,LTBP1,SNAP91,SYT1,ST6GAL1,MAP2,ADCYAP1R1,MTMR3,KCNA1,FGF12,GDA,BCL11A,CLCC1,MAP1B,RIN2,C14orf1,PCNXL2,SCRN1,NOVA1,GABRB2,FAXC,MSRB2,INA,SLC22A9,TMEM178A,UTRN,ADCY8,MED19,SV2A	VSNL1,MAP1B,GABRB2
RIMBP2	RIMBP2,PRKCZ,RGP1,SLIRP,CLTA,NDUFA1,APOL2,RBMX2,ASXL2,TAGLN3,SLC16A2,FRMPD3,UTRN,ADCY8,SALL2,CAMTA1,KIAA0100	RIMBP2,TAGLN3
MPP7	MPP7,TMEM178A,ADCY8,DZIP1L,C1orf52,CAMLG,SALL2,UNC119B,ZFAND2A,SLITRK4,TRAK1,TMA7,KIAA0100,ST6GAL1,ADCY2,ADCYAP1R1,CERK,GLP1R,SLIRP,KDM3B,NECAB1,SCRN1,NME7,GPR107	MPP7
ZNF320	-	-
STK11	STK11,LRP1,C6orf203,COX16,RBMX2,MRPS9,SMARCC2,RGL1,PARP1,MSRB2,IMMP1L,SREK1IP1,SUPV3L1,ALG8,ZFYVE1,ARNT2,PARL,CNOT10,TRRAP,SRGAP2B,IGF2R,TMA7,KIAA0100,ARID1B,TAF11,ST6GAL1,HUWE1,DOCK9,GCN1,GANAB,ERH,CCNB1IP1,LSM5,TMEM97,EIF4G1,HDLBP,GPR89A	STK11,LRP1,SREK1IP1,ARID1B
DIP2C	-	-
ADAMTS9	-	-
DCHS2	DCHS2,ITIH5	DCHS2
LEMD2	LEMD2,RNF149,ZDHHC3,CAMLG,SALL2,ZFYVE1,AMOTL1,NDUFB8,ATP5L,NDUFS5,CTNND2,SIK2,PFKFB3,DDX23,AP3S1,PLGLB1,NDUFB1,KIRREL,IRAK1,C9orf47,LDOC1L,PCDH18,IGF2R,UBL5,C6orf89,LIME1,FAM200A,TMA7,KLHL41,LINC00622,KIAA0100,SS18L2,TAF11,NTN1,NDST1,WDR1,EVC,ST6GAL1,ADCY2,MRPL22,GCN1,GANAB,ORC6,ERH,LPIN2,LAMA1,ZNF423,SEMA5A,RPL24,DGUOK,FN1,HDLBP,MPL,TNFAIP3,SLIRP,FKBP1B,KDM3B,ADRA1A,NDUFA1,HELZ2,PIK3C2B,RBMX2,SC…	LEMD2,NDUFB8,ADRA1A
MLN	-	-
KCNV2	-	-
HRK	HRK,ZNF256,B4GALT3,THAP8,ZNF382,FHL3,MAFG,PGM3,SCG3	HRK
RNFT2	ADCY8,RNFT2	RNFT2
SLC28A1	-	-
ZNF592	ZNF592,HIGD1A,IL1RAP,SETD1A,GIT1,SKP1,FAM206A,MTSS1L,FHOD1,VBP1,ABCE1	ZNF592
ALPK3	-	-
CUGBP2	-	-
CCDC134	CCDC134,PICK1,HIF1A,MPG,FAM173A,TSTA3,RABAC1,PRPF31,NAMPT,RNF167,CCDC47,C11orf58,AIP,ZBTB17,ERI3,KPTN,WDR34,NUP153,GPR108,ERGIC3,GAMT,INPP5K,EDEM1,ALDH1L2,ACTR2,NABP2,NOSIP,RAB5A,FEM1C,AZIN1,PSMD4,UCN,TEX264,COG5,ADAM9,PUSL1,SMAD1,ZNF524,RNASEH2C,PDE12,SSNA1,MAF1,DGAT1,SLC52A2,LHFPL3,IL1RAP,ARRDC1,ZNF649,ZNF511,GK,UQCC3,ARL2,STARD10,ZNF688,CDK3,BORCS8,ME1,ME2,RAB18	CCDC134,HIF1A,ADAM9
MTHFD1L	-	-
MSRA	-	-
PAX2	-	-
SASH1	SASH1,GGCX,MAP1B,GLUL,TENM2,ZNF394,MARCH8,BEND7,CTBP2,HIGD1A,MAP2,EPB41L3,SCG3,SLC1A2	SASH1,MAP1B,SLC1A2
FAM113B	-	-
DISC1	BNIP3,DISC1	DISC1
ZNF224	-	-
ADRA1B	ADRA1B,PDIA2,ADCY8,AMOTL1	ADRA1B
ADRA1D	-	-
ADRA2B	-	-
ADRA2C	-	-
ALDH5A1	ALDH5A1,EDF1	ALDH5A1
C5	-	-
CHRM2	CHRM2,TRAK1,KIRREL,PDIA2,PPIA,IGF2R,GMNC,TMA7,KIAA0100,TRIT1,NOP58,PITHD1,ATP11A,ASNS,ST6GAL1,HUWE1,PEBP1,ORC6,CERK,ERH,ZNF423,RGP1,SLIRP,KDM3B,NDUFA1,RBMX2,SCRN1,NOVA1,NKD1,ASXL2,THYN1,TMEM178A,TGOLN2,UTRN,ADCY8,SUPV3L1,HIPK1,FAAH2,SALL2,AMOTL1,AXL,CTNND2,SIK2,ARNT2,COMMD1	CHRM2,PPIA,PEBP1
CHRM3	TMEM178A,CAMTA1,MOB1B,CHRM3	CHRM3
CHRM4	CHRM4,UQCR10,PDIA2,C9orf47,CTNND1,GMNC,NDUFS3,ANKRD18B,SLC7A11-AS1,LRRC37A16P,ARF5,AP2S1,ABCB1,NOP56,MEGF9,EDF1,MRPL27,CORO1C,ATP6V0B,CLTA,KLHDC3,NDUFA1,SNRPD2,ROMO1,COX6B1,ATP6V1F,CALY,LAMC1,SCRN1,NOVA1,ASXL2,TAGLN3,SLC16A2,FRMPD3,GPR107,UTRN,RASSF3,ADCY8,SUPV3L1,COLEC12,PSMD4,SGPP2,HIPK1,AMOTL1,BLCAP,POP5,NPNT,ANTXR1,SIK2,PFKFB3,SYNPO2,GOLIM4,RNF152	CHRM4,UQCR10,TAGLN3
CHRM5	-	-
DRD1	DRD1,PDIA2,C9orf47,ST6GAL1,NFE2L1,TMTC1,PCNXL2,SCRN1,GPR107,UTRN,ARNT2	DRD1
DRD2	-	-
DRD5	-	-
EIF2AK3	-	-
FCGR1A	FCGR1A,ANGPT2	FCGR1A
FCGR1B	-	-
FCGR2A	-	-
FCGR2B	-	-
FCGR2C	FCGR2C,LNX1,RASAL2,DOCK3,BCL7C,GPLD1,GRIA2,PCMT1,BTBD3,RBM38,ADGRB3,HTR3B,SLC22A9,GPM6A,ACAD8,OTOGL,NBEA,SCAI,NRXN1,NELL2,KCNIP4,SLC22A24,RYR2	FCGR2C,DOCK3
GABRA1	ASNS,ST6GAL1,MAP2,ADCYAP1R1,MTMR3,CD83,GLP1R,CAP2,KDM3B,CLCC1,SCRN1,ARPC5L,FRMD6,RTN1,INA,TMEM178A,ADCY8,TSPAN7,NPTN,ZNF641,YWHAG,FRMPD2,PTPRM,ZHX3,CMTM4,PDIA2,HN1,GIGYF2,GMNC,PPP3CB-AS1,CKMT1A,PRKAG2-AS1,LRRC37A16P,GABRA1	FRMD6,GABRA1
GABRA2	GABRA2,ADCY2,GANAB	GABRA2
GABRA3	GABRA3,PITHD1,ATP11A,ASNS,ST6GAL1,NFE2L1,ABCB1,ERH,SLC25A14,STMN2,GARS,GLCCI1,RGP1,MICU1,CD83,COX7A2L,SLIRP,CNRIP1,KDM3B,CLCC1,NECAB1,NDUFA1,CHN1,TMTC1,RBMX2,SCRN1,SSB,PPP3CA,NOVA1,ASXL2,TAGLN3,FRMPD3,ZCCHC7,GPR107,THYN1,TMEM178A,UTRN,ADCY8,C14orf2,SUPV3L1,TRAPPC10,DRAXIN,KCNJ3,TMEM200A,CAMLG,DLC1,AMOTL1,STAT3,CTNND2,SIK2,PFKFB3,RNF34,CAMTA1,ARNT2,PTPRM,CLN8,PDIA2,NAP1L3,HN1,IGF2R,HYLS1,RIPPLY2,T…	GABRA3,TAGLN3,STAT3
GABRA4	GABRA4,CD83,GLP1R,RBM24,WASF1,KDM3B,CLCC1,ZNFX1,SCRN1,NOVA1,NME7,PARP1,TMEM178A,ADCY8,TSPAN7,C14orf2,CAMLG,SALL2,FRMPD2,PTPRM,SLITRK4,UBE2E2,SPATA13,SS18L1,PDIA2,HN1,IGF2R,GIGYF2,FAM228B,CKMT1A,JAZF1-AS1,EEF1G,KIAA0100,PITHD1,ASNS,ST6GAL1,TPD52,ADCYAP1R1,NFE2L1,MTMR3	GABRA4,WASF1
GABRA5	GABRA5,WDR86,C1orf95,NFE2L1,DRAXIN,CAMTA1	GABRA5
GABRA6	GABRA6,MSRB2,COMMD1,ZBTB20-AS1,FLNB-AS1,DOCK9,C14orf1	GABRA6
GABRB1	-	-
GABRB2	GABRB2,INA,SLC22A9,TMEM178A,ADCY8,TSPAN7,EEF1A1,NPTN,SYN2,VSNL1,SLMAP,ZNF641,STAT3,YWHAG,FRMPD2,RXFP1,UNC119B,ERICH3,SLITRK4,UBE2E2,KCNB2,SS18L1,RALYL,PPARA,HN1,CPNE4,GIGYF2,PPP3CB-AS1,CKMT1A,NUP50-AS1,PRKAG2-AS1,PRKCH,SNAP91,ASNS,ST6GAL1,MAP2,ADCYAP1R1,MTMR3,TMEM97,CD83,CAP2,WASF1,FKBP1B,KDM3B,CLCC1,GDAP1L1,NREP,SCRN1,TBR1,ARPC5L,RNF175	GABRB2,VSNL1,STAT3,PPARA,CPNE4,WASF1
GABRB3	GABRB3,STAT3,CAMTA1,ARNT2,SLITRK4,PDIA2,KIAA0100,CSDE1,ASNS,ST6GAL1,ABCB1,CD83,IGFBP5,CLCC1,ZNFX1,SCRN1,GPR107,TMEM178A,TGOLN2,ADCY8,KCNJ6,TRAPPC10,DRAXIN,KCNJ3	GABRB3,STAT3
GABRD	GABRD,NAP1L4,GMNC,HECW1,EHD3,ATP6V1H,AMPH,SEPHS1,PGK1,PHF24,SNRNP27,STXBP1,ANXA9,MDH2,SHC3,SLC22A9,TMEM132D,HK1,MAP1A,DLGAP1,TLN2,PJA1,HS6ST3	GABRD,HECW1,AMPH
GABRE	-	-
GABRG1	GABRG1,NAP1L4,SLC1A2,CUTC,SHC3,RAD9B	GABRG1,SLC1A2
GABRG2	GABRG2,DGUOK,FN1,GDA,FKBP15,SLIRP,FKBP1B,KDM3B,UBIAD1,CLCC1,GDAP1L1,CLYBL,PTPRB,RIN2,VSTM2L,BEX1,TMTC1,C14orf1,NOTCH2,RBMX2,PCNXL2,LAMC1,SCRN1,ARPC5L,SLCO2B1,DNAJC13,HERC3,NOVA1,FRMD6,SERBP1,NME7,PFDN2,RFX5,ASXL2,TAGLN3,GPR107,MSRB2,TMEM178A,TGOLN2,TRIM36,UTRN,TEX29,ADCY8,TSPAN7,C14orf2,SUPV3L1,EEF1A1,TRAPPC10,JAK1,C1orf52,HIPK1,TGFBR2,SLC9B2,CAMLG,PGM2L1,SALL2,ZNF641,CTNNB1,STAT3,SIK2,FRMPD2,CXC…	GABRG2,FRMD6,PFDN2,TAGLN3,TGFBR2,STAT3
GABRP	-	-
GAD2	GAD2,TMEM178A,ADCY8,KIT,SIK2,GIGYF2,GMNC,TMA7,PITHD1,ORC6,CERK,GLP1R,SCRN1	GAD2
GRIN1	GRIN1,AKR1C3,COPZ2,SARS,LNX1,EPB41L3,AAMDC,DOCK3,HERC1,APBA1,TPI1,PRDX6,CIAO1,SLC25A4,PFKM,ABCE1,DIRAS2,PRKCE,TLN2	GRIN1,DOCK3,APBA1,PRKCE
GRIN2A	GRIN2A,SS18L1,METTL7A,PDIA2,PPARA,HN1,GIGYF2,LRRC37A16P,KIAA0100,CSDE1,ASNS,ST6GAL1,ABCB1,ORC6,CERK,PARP4,EIF3A,KDM3B,CLCC1,SCRN1,ARPC5L,SERBP1,ASXL2,EIF4EBP2,FLI1,TMEM178A,TGOLN2,UTRN,ADCY8,EEF1A1,AP3S2,TGFBR2,SALL2,SGSM1,ZNF641,PTPRM,UNC119B	GRIN2A,PPARA,TGFBR2
GRIN2C	-	-
GRIN2D	-	-
GRM2	GRM2,PRKCZ,RIPK2,SCN1B,ADCY8	GRM2
GRM3	GRM3,NOP56,MEGF9	GRM3
GRM5	GRM5,FRMPD2,CAMTA1,CXCR6,AFF1,UNC119B,PDIA2,PCDH18,FAM155A,PPME1,CKMT1A,PRKCH,ASNS,ST6GAL1,ABCB1,GARS,KCNA1,ENO2,CD83,MPP1,MAP1B,TMTC1,PCNXL2,SCRN1,MYOF,NOVA1,SERBP1,SUSD4,CNIH3,ASXL2,EPS8,FLI1,TMEM178A,ADCY8,ERG,TGFBR2,SGSM1	GRM5,AFF1,MAP1B,TGFBR2
GRM6	GRM6,RPL17-C18orf32,SEC61B	GRM6
GRM7	GRM7,GMNC,SLC6A7,APBA2,SCRN1,SERBP1,SUSD4,SGSM1	GRM7,APBA2
GRM8	GRM8,CDC42EP4,RTKN2,TRAK1,SS18L1,B3GALT5-AS1,PPARA,IGF2R,CCNT2-AS1,EMX2OS,TMA7,PCDHGC3,PCDHGB6,ICA1,KIAA0100,ATP1A2,ASNS,ST6GAL1,ADCY2,ADCYAP1R1,NFE2L1,ABCB1,RANBP1,TBL1X,ZNF423,SLC16A10,IGFBP5,ARID1A,NECAB1,PTPRB,NOTCH2,LRP4,ITGA7,SCRN1,KCNN3,PARP1,EPHX1,ASXL2,PSD2,GNA12,SLC16A2,THYN1,UTRN,SEMA3D,ADCY8,ZFAND3,AP3S2,DCBLD1,SALL2,WBP1L,PLEKHA7,GPRC5B,INPP5D,CTNND2,SIK2,PFKFB3,RNF34,DAG1,ZHX3	GRM8,PPARA,ITGA7,INPP5D
HDAC9	SCRN1,ARNT2,HDAC9	HDAC9
HRH1	-	-
HTR1A	HTR1A,CSDE1,RASGEF1B,TEX29,SEMA3D,ADCY8,DRAXIN	HTR1A
HTR3A	HTR3A,DRAXIN	HTR3A
HTR7	-	-
MTNR1A	-	-
MTNR1B	-	-
PDE3A	PDE3A,PGK1,NT5C1A,UNC13C,TBX19,FBXO32,ACSL6	PDE3A
PLA2G2A	-	-
TSPO	ADCY8,ZFAS1,RPS17,FAM228B,EEF1G,TSPO	TSPO
ABAT	ABAT,ZFP1,LHFPL3,DHRS4L2,TMEM256-PLSCR3,FAM214B,ARHGAP4,TXN2,PRPF31,NSUN5P2,TBC1D13,UST,RPS15,ADRA1A,TM9SF2,ATP5G2,DDX56,FRMD6,GALNT13,FAU,TRIM74,PSMD4,TMUB2,NR1D2,RPLP2,AP1S2	ABAT,ADRA1A,FRMD6
CALB1	CALB1,SLIRP,ZNFX1,SCRN1,MSRB2,TMEM178A,TGOLN2,ADCY8,FAM228B,TMA7,ASNS	CALB1
AIFM1	-	-
AQP1	-	-
CAMK2A	CAMK2A,OCA2,RIPK2,CAMKK2,DPYSL3,ADCY8,DRAXIN,GLB1L3,IQCK,PRKCZ	CAMK2A
CTNNA3	-	-
PHYHD1	PHYHD1,AP3S1,PDE4DIP,CDC42EP4,ANKFY1,RALGAPA2,IGF2R,GIGYF2,PFDN6,GMNC,PPP3CB-AS1,TMA7,LINC00622,KIAA0100,SS18L2,ANGEL1,CHDH,KIAA0556,ZFYVE26,EVC,NFE2L1,HUWE1,TMEM97,CHD4,DGUOK,SLIRP,KDM3B,UBIAD1,CLCC1,AHNAK,RBMX2,SCRN1,KIAA0319L,MSRB2,ADCY8,DZIP1L,CAPN2,SLBP,ABCA1,SALL2,PLEKHA7,ASXL1,RNF213,ZHX3	PHYHD1,ABCA1
PLD3	SETD2,RPL41,LRRC37A16P,PLD3	PLD3
PLTP	PLTP,GCK,NFE2L1,RAPGEF4	PLTP
RPS6KB1	-	-
SEPP1	SEPP1,ZMYND10	SEPP1
VEGFA	-	-
APLP2	APLP2,TRIP6,FTL,DOCK3,RPLP0,CHGB,MYL6,TCF20,CEP76,FGF14,EEF1D,RPS19,MTPAP,CAP2,GLTSCR1L,ATP6V0E1,GOT1,SLITRK3,KLHL7,RPS10,PCSK2,ROMO1,RPL36,RPL27,NDFIP1,SCO1,CD63,BLOC1S1,CDK4,RALGPS1,RPL35,HERC3,RTN1,SERF2,APP,RPS11,RPL13A,RPS8,RFX5,NCEH1,DYNLT1,MSRB2,TMEM219,WDR17,ASTN1,SYNJ1,RPL8,SGPP2,SCNM1,KRTCAP2,LMTK2,COX11,RPL27A,PPIB,MYRIP,YWHAG,GABARAP,PRDM10,DLGAP1,RPS9,PPP1R14B,NR1D2,PPM1E,RAB6A,NR2C2…	APLP2,DOCK3,MTPAP,ATP6V0E1,APP,SYNJ1,PSENEN,HSD17B10,GSK3B
BCL2L11	BCL2L11,ADCY1,MS4A14,CAMTA1,TLN2,NDUFA6-AS1,HECW1,ATP2B3,NEFH,PGK1,DOPEY2,SHC3	BCL2L11,HECW1,NEFH,DOPEY2
BECN1	BECN1,ABHD17A,WDR44,UBE2G1,SCO1,CARS2,HERC3,IFNAR1,EAF1,SETD7,PRPS1,PPP1R15B,TAF6L,SGPP2,KRTCAP2,NOLC1,POP5,SPNS1,USP38,ZBTB38,MRPL41,B4GALNT4,PDIA2,RABL6,ZNF675,MIB2,TXNRD1,KLHL9,RING1,PSENEN,QTRT1,ZNF134,MFI2-AS1,BMS1P20,FXYD1,KLHL13,CSDE1,UBE3C,ACADVL,CLCN4,NOA1,PSMC5,COQ9,PABPN1,CEP164,ACTR3,RNF19B	BECN1,PSENEN,PSMC5
BGN	BGN,EHBP1L1	BGN
BMP6	ZNF394,BMP6	BMP6
C3	C3,FCGR3A,AIF1,APBB1IP,GCK	C3,AIF1
C9	-	-
CNN1	TAGLN,LMOD1,NDNL2,CNN1	TAGLN,CNN1
CNR1	CNR1,KDM3B,APOL2,PCNXL2,SCRN1,NOVA1,FLI1,TMEM178A,TGOLN2,SUPV3L1,EEF1A1,KCNJ6,CAMTA1,CXCR6,UNC119B,MCFD2,RELN,LINC01252,CHCHD10,KIAA0100,SLC6A7,ASNS,ST6GAL1,ABCB1,KCNA1	CNR1,RELN
CNR2	-	-
COPS5	-	-
CTSB	CTSB,TEX10	CTSB
CXCR4	CXCR4,CYP39A1,YY1,DNAJB6	CXCR4,CYP39A1
CYP11A1	-	-
CYP39A1	CYP39A1,RASSF3,FBXO32,AKR1C1,GMNC,MRPS6,ATP1B3,CXCR4	CYP39A1,CXCR4
CYP3A4	-	-
DNM1L	MSRB2,UBC,DNM1L	DNM1L
ECE2	-	-
GLRX	GLRX,ARVCF,CCDC34,HSPH1	GLRX
HMGA1	-	-
LPHN1	-	-
LPHN2	-	-
MAPK10	MAPK10,NOP2,FN1,MRPS15,FKBP15,CLCC1,RBMX2,AGTPBP1,SCRN1,SLCO2B1,SERBP1,C1orf35,GPR107,MSRB2,TMEM178A,TGOLN2,UTRN,SUPV3L1,TGFBR2,SERINC5,SIK2,SYNPO2,FAM91A1,KIRREL,PDIA2,H2AFX,PPP3CB-AS1,CHCHD10,EEF1G,CSDE1,SLC25A39,SNX1,ATP11A,ASNS,ST6GAL1,ABCB1,DOCK9,LMBR1,PRUNE2,EIF3A	MAPK10,TGFBR2
MAPK8	SCRN1,MSRB2,UBC,TGOLN2,SUPV3L1,SLC9B2,FAM228B,MAPK8	MAPK8
MAPK9	ASNS,ST6GAL1,MAP2,SLC25A14,CD83,GDA,MAP1B,C14orf1,PCNXL2,SCRN1,SERBP1,MSRB2,UBC,TMEM178A,SUPV3L1,SS18L1,PDIA2,GIGYF2,CHCHD10,LRRC37A16P,MAPK9	MAP1B,MAPK9
NAE1	NAE1,SIPA1L3,POC5	NAE1
NAIP	-	-
NAT8	-	-
NAT8B	-	-
NEFH	NEFH,DUSP16,ATP6V0B,LAMC1,SCRN1,ASXL2,EIF4EBP2,UTRN,BCL2L11,ADCY8,PSMG3,AMOTL1,STRCP1,BCAP31,ALKBH2,LRRC37A16P,AP2S1,PREX2,TRPM3	NEFH,BCL2L11
NFATC4	NFATC4,TMEM97,CHD4,FKBP15,KDM3B,CLCC1,COQ3,C14orf1,RBMX2,ATP8B2,MSRB2,C14orf2,SUPV3L1,DZIP1L,SIK2,ASXL1,TRAK1,IGF2R,PPP3CB-AS1,ITPKB-IT1,TMA7,KIAA0100,NCAPD2,ANGEL1,ZXDC,ZFYVE26,NFE2L1,DOCK9,ERH	NFATC4,NCAPD2
NOS2	SETD7,LRRC37A16P,NOS2	NOS2
NTF4	-	-
NTRK3	-	-
OPA1	OPA1,FAM228B,TMA7,CHCHD10,EEF1G,KIAA0100,ST6GAL1,GCN1,CERK,ERH,TMEM97,HDLBP,CSF3R,SLIRP,POLR3F,SCRN1,NME7,MSRB2,IMMP1L,UBC,OXSM,MTERF3,SUPV3L1,CTNND2,GSTA4,CXCR6,FAM91A1,IGF2R	OPA1
PAK3	TIMM9,GCK,TMEM178A,PAK3	PAK3
PAXIP1	PSMB4,RPL17-C18orf32,PAXIP1	PAXIP1
PCNA	-	-
PENK	-	-
PMPCB	CIR1,UBC,SUPV3L1,PMPCB	PMPCB
POLB	POLB,ACTR6,DLD,CNIH1,KPNA3,LEPROTL1,SNRNP70,GCK,CUL2,CYTH1,VPS29,PHF1,PDCD10,CLCN2,MOB4,FAM206A,XRCC3,THRA,PPT1,BTF3L4,CDK9,ACTR2,RAB5A,FIP1L1,ORAOV1,VPS51,CC2D1B,APOOL,VBP1,C5orf45,VWCE,ING5,UGP2,ZNF282,RPS6KB2,BRCC3,CCHCR1,ME1	POLB,PHF1
PPTC7	PPTC7,PSAP,C6orf89,LIME1,GNL1,FAM228B,TMA7,EEF1G,SMG1P7,SS18L2,CEP68,FAM168A,GNB1,UIMC1,CERK,RBBP8,SPOCK2,BCCIP,STX2,BCL9,RBSN,SCRN1,ARRB1,NME7,GPR107,PFKM,ARNT2,RIMKLA,ZFAS1,AP3S1,RWDD4,RPS17	PPTC7,PSAP,STX2
PRKACA	-	-
PRKAR2A	RPL17-C18orf32,ZNF432,PRKAR2A	PRKAR2A
PRKAR2B	CD83,TMEM178A,TSPAN7,PRKAR2B	PRKAR2B
PRKCA	PRKCA,BNIP3,SLC35F1,ESRRG,RORB,LRRC37A16P,MAP2,FAM83D,PGK1,GLCCI1,DNAJC6,NEK9,UNC13C	PRKCA
PRKCB	PRKCB,PDIA2,ST6GAL1,ABCB1,TMEM97,SH3D19,GLP1R,IGFBP5,CLCC1,SCRN1,TMEM178A,ADCY8	PRKCB
QPCT	QPCT,CLCC1,PCNXL2,SCRN1,GPR107,ADCY8,SLC6A20,FRMPD2,SYNPO2,PDIA2,ST6GAL1	QPCT
RANBP9	RANBP9,FKBP15,C6orf203,PCNXL2,SCRN1,CIR1,NME7,UBC,SUPV3L1,EEF1A1,VCP,SALL2,AP3S1,ANKFY1,IGF2R,C6orf89,FAM228B,EEF1G,SS18L2	RANBP9
RCAN1	-	-
RCC1	-	-
RELA	RELA,IGF2R,MSRB2,UBC,SUPV3L1,CTNND2,SIK2	RELA
RNF219	RNF219,HIGD1A,SLC35F1,ARHGEF10L,MAP2,GCK,C10orf88,SNRNP27,BTF3L4	RNF219
RPS3A	-	-
RTN4R	-	-
S100A7	-	-
SLC1A2	SLC1A2,COMMD9,VWF,ACSS3,SASH1,FHL5,SLC12A7,LIFR,WWC1,PDGFRB,PLSCR4,ARHGEF26,FN1,EPAS1,PARD3B,DOCK7,WLS,ADPRHL2,NID1,SLC2A1,ARID1A,TGIF2,NEK6,ALDH6A1,GPAM,AVPI1,KDM3B,SLC35B1,GJB6,CALD1,ITIH5,LRP1,GDAP1L1,RREB1,AHNAK,C16orf70,RNF113A,SOX9,SLC25A19,AMOT,BCL11B,ATP13A4,PTPRB,PODXL,MRPS12,CGNL1,PALLD,ATP1B2,SEC14L1,ARHGEF6,C19orf12,RIN2,WASF3,SLC41A1,WDR74,DUSP26,MRO,NOTCH2,LRP4,NHSL1,AGT,APPL2,TNS3,…	SLC1A2,SASH1,FHL5,WWC1,SLC2A1,LRP1,AGT,TLR4,NTRK2,ADD3,PITPNC1,GABRG1,TGFBR2,SDC2,SLC30A1,PPARA,HFE,ARID1B,FERMT2,SLC1A3,TIMP3,PON2
SLC1A3	SLC1A2,SLC1A3	SLC1A2,SLC1A3
SLC2A1	SLC2A1,LRRTM2,ZNF394,AZI2,ZFPM1,FHL3,SLC35F1,RASIP1,GCK,SLC1A2	SLC2A1,SLC1A2
SLC2A3	-	-
SLC30A3	ADCY8,GMNC,SLC30A3	SLC30A3
SLC5A7	-	-
SLC6A2	-	-
SLC6A3	-	-
SLC6A6	-	-
SLC7A2	-	-
SLCO2A1	-	-
SMPD1	SMPD1,MEIS3P1,PARP1,NPFFR1	SMPD1
SOD1	-	-
SRF	SRF,HMGN3,ARID1B	SRF,ARID1B
STAT3	STAT3,REPS2,FRMPD4,YWHAG,SEMA3E,DLGAP1,DPY19L2P2,HS6ST2,VAT1L,CAMTA1,PRNP,GPR22,NEGR1,RCAN2,NBEA,LRRN3,STOX2,NWD2,PPM1E,ZNF25,MCTP1,BNIP3,CLVS1,KCNA3,ST8SIA3,SAMD12,KLHL11,ERICH3,RAB39A,NRXN1,AMIGO1,PNMAL1,ATP6AP2,OPCML,NELL2,KCNIP4,NAP1L3,NAP1L2,RGS7BP,MAGEE2,TSPYL4,ZNF490,IL1RAPL2,TSPYL1,SLC35F1,ESRRG,MYO5A,BHLHB9,MAGEE1,KIF1BP,PJA2,XKR4,TMEM242,TENM3,SLC8A1-AS1,ZBED9,PLEKHO2,PCDHAC2,LINC01234,…	STAT3,VAT1L,PRNP,BHLHB9,EID1,GABRA3,AMPH,GABRG2,MAP1B,RTN3,SUCLA2,ARHGAP20,PRKACB,GABRB2,SYNJ1,SERPINI1,GABRB3,YWHAB
STIP1	-	-
STUB1	UTP6,SREK1IP1,PHC1P1,OSER1-AS1,STUB1	SREK1IP1,STUB1
SYNJ1	SYNJ1,TRAPPC10,JAK1,C1orf52,DPY30,KCNJ3,HIPK1,TGFBR2,SERINC5,RP9,CAMLG,PGM2L1,SALL2,AMOTL1,RHEBL1,AXL,COA6,STAT3,INPP5D,CTNND2,SIK2,PFKFB3,RNF34,POLR1C,ASXL1,ARNT2,SYNPO2,COMMD1,DAG1,PTPRM,USMG5,UNC119B,ST8SIA3,ZFAND2A,SLITRK4,CDC42EP4,CREB3L2,TRAK1,NDUFB1,MARCH11,SS18L1,RALYL,MRPL40,PDIA2,ANKFY1,C9orf47,PPARA,LDOC1L,HN1,PPIA,IGF2R,LRP10,PSAP,HYLS1,CTNND1,MTOR,ZNF521,RIPPLY2,LIME1,GIGYF2,PFDN6,HL…	SYNJ1,TGFBR2,STAT3,INPP5D,PPARA,PPIA,PSAP,APLP2,MARK1,CLU,TAGLN3,EBP,GSTO1
SYP	SYP,DNM1,CLCC1,CALY,MAP1B,SCRN1,TAGLN3,UTRN,RASSF3,FRMPD2,CLSTN1,CAMTA1,HS6ST3,PDIA2,GMNC,LRRC37A16P,EPB41L3	SYP,DNM1,MAP1B,TAGLN3,CLSTN1
TAGLN	TAGLN,CEMIP,PTGIS,CNN1	TAGLN,CNN1
TGFBR2	TGFBR2,SERPINI1,CADPS,NPY5R,STXBP5,HCN1,OXR1,PDP1,DIRAS2,VDAC2,GHITM,HSPA12A,MOAP1,NELL1,SVOP,SGPL1,PIP4K2C,YWHAB,VWCE,GRM5,REPS2,FRMPD4,YWHAG,LONRF2,DLGAP1,DPY19L2P2,PRKCE,PGAM1,RXFP1,ENC1,PRNP,TLN2,GPR22,RASGRP1,NBEA,NWD2,CNTNAP2,PPM1E,ZNF25,MCTP1,BNIP3,PNMA1,RIMKLA,NAP1L5,GRB2,NRXN1,SEPHS2,HIGD1A,PJA1,PNMAL1,ATP6AP2,GRIN2A,OPCML,KCNQ3,NELL2,NOMO2,PARK2,HS6ST3,SV2B,KCNQ5,KCNIP4,NAP1L3,MAGEE2,MA…	TGFBR2,SERPINI1,YWHAB,GRM5,PRKCE,PGAM1,PRNP,CNTNAP2,GRIN2A,PARK2,VDAC1,AMPH,ZCWPW1,DOCK3,PROKR2,MAPK10,SLC1A2,PHF1,GABRG2,MAP1B,RTN3,CHL1,SUCLA2,ARHGAP20,APP,PAK1,UCHL1,SYNJ1
TGM2	TGM2,BRINP3	TGM2
THY1	THY1,ADCY8,AMOTL1,CAMTA1,BNIP3,PCAT18,LRRC37A16P,SH3D19,TPI1	THY1
TIMP3	TIMP3,SCG3,GCK,SH3D19,SLC1A2,MAP1B,GLUL,ANK2,ZNF394,DIRAS2,BNIP3,RIMKLA,SLC35F1,MAP2,RAPGEF4	TIMP3,SLC1A2,MAP1B
TXN	TXN,COPS4,UQCRC2,ENOPH1,GHITM,UQCRFS1,SEMA3E,PGAM1,HIGD1A,EHMT1,IL1RAP,NIF3L1,COPS8,WWC3,RRAGB,BRD1,CDC25B,RPA3,SKP1,GGCX,SGIP1,BTF3L4,FHOD1	TXN,PGAM1
UBXN4	-	-
XIAP	XIAP,CCT7,DDB1,NFATC3	XIAP
NEDD4	NEDD4,MAPRE3,SEPHS1,MAPKAPK5,ERMP1,NOP56,CELF4,MEGF9,EDF1,ELF2,DUSP16,GLP1R,INO80D,OGFRL1,CLCC1,NCOA3,FAIM2,PCNXL2,LAMC1,SCRN1,ARHGAP29,SSFA2,ASXL2,SETD7,TMEM178A,UTRN,ADCY8,NAA11,MED19,JAK1,HIPK1,SLMAP,SGMS2,TCP11L2,RNF169,ZNF641,RAB26,CTNNB1,ZBTB5,ATF7IP,RNF152,PDIA2,ZNF521,GMNC,NDUFS3,ANKRD18B,LINC00472,CHCHD10,LRRC37A16P,NFYA,CSDE1	NEDD4
SNCB	SNCB,EIF4H,TPI1,MDH2,PFKM,GPRASP2,SPRYD3,HOPX,BNIP3,HIGD1A,RPL41,SARS	SNCB
MEF2C	MEF2C,CSF3R,PTPRB,TUFT1,TACC1,TMEM178A,SON,ZHX3,CMTM4,CKMT1A,CKMT1B,SLC6A7,ST6GAL1,ADCYAP1R1	MEF2C
HLA-DRB5	-	-
HLA-DRB1	-	-
RIN3	-	-
HS3ST1	IKZF4,BNIP3,HS3ST1	HS3ST1
UTS2D	-	-
CCDC50	CCDC50,EOGT,LINC01184,KIF3C,NT5C1A	CCDC50
MAN2A1	MAN2A1,BNIP3,HS6ST3,PGK1,TPI1	MAN2A1
TSPAN13	TSPAN13,CD83,KDM3B,CLCC1,TMEM35,MAP1B,PCNXL2,SCRN1,NOVA1,INA,TMEM178A,ADCY8,TSPAN7,KCNJ6,DRAXIN,KCNJ3,ZMAT4,FRMPD2,SLITRK4,PDIA2,TSPYL4,HYLS1,ASNS,ST6GAL1,MAP2	TSPAN13,MAP1B
RRAS2	RRAS2,DNAJC13,BRWD3,CEP120,ELAVL3,ATP11B,ARFGEF1,SEMA3C,MAPKAPK5,MDM1,IDE,ZBTB1	RRAS2,IDE
PSMA1	-	-
OSBPL7	COX16,OSBPL7	OSBPL7
ITGA1	ITGA1,LRRC37A16P,PGK1,LRRTM2,UCHL1,DIRAS2,BNIP3,MAGEE2	ITGA1,UCHL1
NFIB	NFIB,ANKRD18B,CSDE1,SCRN1,DISP2	NFIB
EFR3A	-	-
CNTNAP2	CNTNAP2,UNC119B,FAM91A1,CMTM4,SS18L1,PDIA2,PPARA,HN1,PCDH18,GIGYF2,ITPRIPL2,GMNC,CKMT1A,FGD5-AS1,CKMT1B,CHCHD10,LRRC37A16P,CSDE1,SLC6A7,PRKCH,LTBP1,ASNS,ST6GAL1,MAPRE3,SLC25A14,PARP4,AP3B2,CEMIP,MEGF9,ENO2,GLP1R,CLCC1,GDAP1L1,GIMAP6,TMTC1,PCNXL2,SCRN1,ARPC5L,CYP2C8,TMOD3,NOVA1,IQGAP1,SERBP1,TOR1AIP1,CNIH3,ASXL2,SETD7,EBP,EPS8,FLI1,TMEM178A,UTRN,ADCY8,SUPV3L1,EEF1A1,DFFA,HIPK1,TGFBR2,SLMAP,SLC6A20…	CNTNAP2,PPARA,EBP,TGFBR2,AFF1
SEC11C	-	-
EPC2	EPC2,SCRN1,NME7,RPS17,EEF1G,CTNNAL1,RBSN	EPC2
RFC3	RFC3,PHF11,URB1,NME7,POMGNT2,IMMP1L,SUPV3L1,ALG8,CLPB,RPS17,IGF2R,TMA7,EEF1G,UBE3C,AAMDC,CERK,GRB10,GALNT18	RFC3
TTLL7	-	-
XAB2	XAB2,GANAB,HDLBP,CLU,FLVCR1,ZNF354A,PSMD2,PSAP,C6orf89,FAM228B,TAF11	XAB2,CLU,PSAP
ALDOC	-	-
LRRTM3	-	-
CNTN2	CNTN2,UGP2,TPRN	CNTN2
PRND	-	-
PAWR	PAWR,NLE1,WEE1,CLIC4,CAMTA1	PAWR
STH	STH,DHODH	STH
MGAT3	ZER1,PUS1,MKL1,MGAT3	MGAT3
TMEM147	CLPB,TMEM147	TMEM147
VEGFB	VEGFB,FAM228B,TMEM97,SUPV3L1	VEGFB
COLQ	COLQ,RPL17-C18orf32,ZBED5-AS1,PMF1-BGLAP,HSCB,BUD31,EIF4H,C12orf49,C9orf78,ASTN1,ALG8,RPL36AL,C3orf62,LIME1	COLQ
KCNIP3	-	-
RPS23	-	-
GDI1	GDI1,HIGD1A	GDI1
MTRNR2L6	-	-
DNAH1	ARFGAP2,DNAH1	DNAH1
LLGL1	LLGL1,GCK	LLGL1
DLG4	DLG4,AAMDC,N4BP1	DLG4
NUDT11	NUDT11,IGF2R,FAM228B,TMA7,KIAA0100,ST6GAL1,CLCC1,SCRN1,NME7,TSPAN7,SCARA5,FRMPD2,CAMTA1,PDIA2	NUDT11
AKT1S1	AKT1S1,FAM205A,FAM228B,TMA7,RPL7AP10,CHCHD10,EEF1G,ZNF571-AS1,CREBBP,KIAA0100,JADE2,ARID1B,TAF11,HUWE1,AAMDC,GCN1,GANAB,HECTD1,BRPF3,CERK,ERH,EMD,GRB10,TMEM97,EIF4G2,HDLBP,CLU,PPDPF,XPO7,DNMT1,POLR3F,C14orf1,RBMX2,SCRN1,ARRB1,CIR1,SNRPF,SMARCC2,SLC38A6,CLTC,URB1,GPR161,NME7,PARP1,MSRB2,IMMP1L,SSRP1,SUPV3L1,AGAP1,TRAPPC10,CLPB,OXR1,KLHDC2,CTNND2,HCFC1,DDX23,PSMD2,PARL,C11orf42,TRMT12,IRAK1,IGF2R	AKT1S1,ARID1B,CLU
CALHM2	CALHM2,NME7,IGF2R,GANAB,CERK,HDLBP	CALHM2
NPC1	NPC1,PGK1,GGCX	NPC1
APBA1	APBA1,FOXRED1,CBL,EXPH5,CORO1C,ROMO1,CDC73,PCNXL2,SCRN1,NAB1,SERBP1,ASXL2,SETD7,FRMPD3,UTRN,SEMA3D,ADCY8,PSMD4,SPTBN4,DRAXIN,SGPP2,HIPK1,SOHLH1,WEE1,CTNNB1,THOP1,GRIN1,PDIA2,C9orf47,MSL1,DDX3X,CHCHD10,KIAA0100,MAPK8IP2,CSDE1,SLC6A7,TIMP2,MRTO4,MAPRE3,ANKRD24,RHBDL1,CDC37	APBA1,SPTBN4,THOP1,GRIN1
DNM1	DNM1,TPI1,ENO2,PHF24,SCRN1,FLI1,TMEM123,UTRN,MAP1A,CAMTA1,KDELC2,SEPT10,OGDHL,LRRC37A16P,CSDE1,SYP	DNM1,SYP
BCAM	BCAM,DOCK9,GRB10,CEP104,C14orf1,ESAM,UBC,DDX23	BCAM
PHF1	PHF1,DUSP22,DROSHA,EIF4G1,DGUOK,WDR75,FN1,HDLBP,TBCE,GPR89A,FKBP15,SNX19,KDM3B,C6orf203,POLR3F,PIK3C2B,C14orf1,COX16,RBMX2,PCNXL2,SCRN1,SLC7A1,SMARCC2,HNRNPA1L2,NOVA1,SLC38A6,URB1,NME7,RGL1,FAM63A,PARP1,SETD7,HDAC8,MSRB2,PDSS1,IMMP1L,NCAM1,OXSM,DLG5,SUPV3L1,ALG8,AMFR,CCDC58,TRAPPC10,JAK1,TGFBR2,SERINC5,VCP,FAAH2,ZFYVE1,TCP11L2,ATF7IP2,CTNND2,SIK2,GSTA4,ASXL1,ZNF540,COMMD1,DDX23,GLMN,PSMD2,PARL,FA…	PHF1,PDSS1,TGFBR2,PSAP,ARID1B,POLB
PGAM1	PGAM1,MCC,ASXL1,BPTF,ATF7IP,CXCR6,COPRS,POP7,AFF1,TRMT112,COMMD1,PEAK1,HEG1,RNF213,PHC3,USMG5,CLTB,UNC119B,RNF152,FAM91A1,FAM89B,PUS1,IMP3,ZNF366,GADD45GIP1,MEIS3P1,RELL1,TRAK1,HMCES,NDUFB1,MARCH11,KIRREL,UQCR10,BEX5,MRPL40,PDIA2,ANKFY1,BCAP31,C9orf47,LINC01551,RALGAPA2,LDOC1L,ALKBH2,HN1,PCDH18,PPIA,ELAVL3,TRRAP,LAMA2,NHLRC2,IGF2R,UBL5,CTNND1,C6orf89,ZNF521,LIME1,GIGYF2,PFDN6,PSENEN,LCMT1,ITPRIPL…	PGAM1,BPTF,AFF1,CLTB,UQCR10,PPIA,PSENEN,PEBP1,GLG1,ADRA1A,LRP1,TXN,PFDN2,TAGLN3,EBP,GSTO1,ATM,TGFBR2,ABCA1,NDUFB8
COX7B	COX7B,MAP1B,OLA1,SSFA2,TSPAN7,TMEM169,MARCH8,LDB2,GAP43,TPX2,DOCK9,NCALD,HPCA	COX7B,MAP1B
RNASE13	-	-
BLVRA	MSRB2,BLVRA	BLVRA
FAM72A	-	-
APH1B	APH1B,LINC01184,RASSF8-AS1,FAM76A,GRB10,ERMARD	APH1B
PITRM1	-	-
GOLM1	GOLM1,RAPGEF4	GOLM1
MTRNR2L1	-	-
MARK1	MARK1,MAP1B,PCNXL2,SCRN1,LRRTM2,ADCY8,SYNJ1,FRMPD2,NEGR1,SSC5D,MAP2,ADCY2,ADCYAP1R1,NFE2L1,GCK	MARK1,MAP1B,SYNJ1
MCM3	-	-
SGCA	-	-
ABI1	-	-
GBAS	-	-
GRN	-	-
NEDD9	BNIP3,NEDD9	NEDD9
GSK3A	-	-
TRPC4AP	TRPC4AP,KLHL2,ZNF710,IFT27	TRPC4AP
STX8	STX8,TPRN,TSSC4,BRCC3,C19orf24,SCG3,CLCN2,TREH,ATPAF1,FRMD8,ARL3,RAB5A,ORAOV1,LEO1,HEXIM2,UGP2	STX8
SH3PXD2A	-	-
NDRG2	NDRG2,AXL,ANKRD18B,ASNS,ST6GAL1,MAP2,MPL,CLCC1,PCNXL2,SCRN1,NOVA1,MDGA2,PARP1,TMEM178A,SUPV3L1	NDRG2
ATP6V0A2	-	-
C9orf72	C9orf72,MSRB2,UBC,SUPV3L1,HUWE1,AAMDC,BRPF3,CERK,GRB10	C9orf72
MEOX2	-	-
CDR1	-	-
ZNF263	LARS,RFESD,ZNF263	ZNF263
FPR2	-	-
SPATA31D3	-	-
KIAA1462	KIAA1462,LRRN3,NFATC3,LRRC4C,B3GALT2	KIAA1462
PEBP1	PEBP1,GMPR2,SLC32A1,PGK1,EIF4H,ATP5B,GAPDH,STK38,PLEKHB2,GOT1,GOT2,ATP6V1E1,TUBB2A,RTN1,UQCRC2,APP,GABPB2,MDH2,ATP5A1,CLSTN2,DYNC1I1,ZNF394,SGPL1,PGAM1,RCAN2,BNIP3,CHRM2,SCFD2,NAP1L4,PCDHGC5,PCDHAC2,RBM6,SARS,SLC25A3,MAP2,ZCWPW1,EPB41L3	PEBP1,GAPDH,APP,PGAM1,CHRM2,ZCWPW1
ADD3	ADD3,BNIP3,SCG3,SLC1A2	ADD3,SLC1A2
FAS	GCK,WIF1,FAS	FAS
FRMD6	FRMD6,UQCRC2,KCNH1,FBLN7,UNC80,STXBP5L,CLVS2,SHC3,HTR3B,EIF4E,SLC25A4,ASTN1,PFKM,PART1,CDH12,CA10,FBXO32,AAED1,GPRASP2,DYNC1I1,CALM3,ELAVL4,NDST3,HCN1,NEUROD6,BMPER,PDP1,DIRAS2,OTOGL,SVOP,SPRYD3,PPIP5K1,DLGAP1,DPY19L2P2,PRKCE,TLN2,KRCC1,SCAI,PCSK1,RIMKLA,TGIF1,NRXN1,C3orf80,CACNB4,SATB1,KCNB2,ABAT,OPCML,NIPSNAP1,CCSER1,KCND2,SV2B,C11orf87,SCN8A,ANXA6,MYO5A,GPRASP1,PCDHAC2,PCDHAC1,PCDHA11,HECW1,CO…	FRMD6,PRKCE,ABAT,HECW1,GABRA1,DOCK3,STX2,GABRG2,ATP6V0E1,CASP6
REG1B	-	-
ATM	ATM,SLC25A4,PGAM1,RUFY1,HIGD1A,PGK1,KIAA1191,MDH2	ATM,PGAM1
CAMK2N1	CAMK2N1,UGP2,ZMYND10,GCK	CAMK2N1
MMEL1	MMEL1,XPC,SLBP,ASXL1,ANKFY1,FLNB-AS1,PGAM5,ANGEL1,ADRB1	MMEL1,ADRB1
SIGMAR1	SIGMAR1,ACO2	SIGMAR1
RABEP1	TXNDC11,RABEP1	RABEP1
C1QB	FCGR3A,AIF1,C1QB	AIF1,C1QB
CASP2	EDF1,CASP2	CASP2
MAMLD1	-	-
KRT1	-	-
PAEP	-	-
ECE1	ECE1,SCRN1,MSRB2,UBC,CTNND2,ARNT2,NFE2L1,GCK	ECE1
EIF2B2	LIME1,EIF2B2	EIF2B2
DRP2	SLC1A6,ITPR1,ADCY8,DRP2	DRP2
UBE2L3	UBE2L3,CDKN1B,NR2C1	UBE2L3
TMEFF2	TMEFF2,ARNT2,ST6GAL1	TMEFF2
XPNPEP2	-	-
PLCB2	MUM1L1,PLCB2	PLCB2
TAPBPL	PLOD2,TAPBPL	TAPBPL
FAM72B	-	-
RHOA	DOCK3,SHC3,DIRAS2,TLN2,BNIP3,RHOA	DOCK3,RHOA
TTBK2	TMEM178A,C1orf52,TTBK2	TTBK2
GSTO2	-	-
PCK1	-	-
BHLHB9	BHLHB9,NAGA,PFDN6,HLA-E,CKMT1A,CHCHD10,SNX1,ASNS,ST6GAL1,ADCYAP1R1,EIF3A,TMEM97,CD83,GLP1R,IGFBP5,KDM3B,CLCC1,ZNFX1,CHAC1,RBSN,MPHOSPH6,SCRN1,SLCO2B1,GPR107,TMEM178A,TGOLN2,ADCY8,SUPV3L1,EEF1A1,C1orf52,SLC9B2,CLPX,RHEBL1,STAT3,POLR1C,UNC119B,ZFAND2A,PDIA2	BHLHB9,STAT3
HPCAL1	HPCAL1,PTPRN2,DRAXIN,BNIP3,PPP2R2C,PGK1,TPI1	HPCAL1
SLC9A1	-	-
BICC1	-	-
MAP1B	MAP1B,SNAP25,RIN2,SLC41A1,DCLK1,BEX2,BEX1,RTN3,MED10,SWAP70,CHL1,PRPF38B,NOTCH2,MRAP2,NHSL1,ISCU,DCAF7,ARPC5L,UBAP2,KIF13A,SLCO2B1,RTCA,ZNF365,TPH2,DCAF5,KCNH5,IQGAP1,NKD1,ZFHX3,NCOR1,SSH2,C1orf216,LMO4,TUFT1,SUSD4,KCNN3,CNIH3,ASXL2,TEX261,PTH2R,GOLGA4,TAGLN3,LPP,RNF175,MYO10,PLK2,PSD2,CXorf36,EBP,ATP6V1B2,SYBU,ZNF462,EIF4EBP2,GSTO1,MKX,CDH8,GPR158,THYN1,FLI1,TMEM178A,UTRN,RAB3C,FBXL2,MSI2,TBRG1,…	MAP1B,RTN3,CHL1,TAGLN3,EBP,GSTO1,UCHL1,NFIA,VSNL1,TGFBR2,SERPINI1,SCG5,STAT3,INPP5D,GRM5,PRKCE,BPTF,PRNP,AFF1,UQCR10,PPARA,NOTCH4,VDAC1,CUX1,MAPK9,TIMP3,SYP,TSPAN13,SORCS1,SASH1,MARK1,FABP3,COX7B
TM2D1	TM2D1,IGF2R,COX16	TM2D1
MTRNR2L7	-	-
DCP1B	-	-
KALRN	KALRN,TRPV6,SOHLH1,SGSM1,RAB26,PPIC,CPT1C,PTPRM,PDIA2,NBR1,PCDH18,GMNC,CHCHD10,GPR162,CSDE1,SLC6A7,PRKCZ,CELF4,RHBDL1,AP3B2,EPHB6,APOL2,SCRN1,SLC40A1,SERBP1,RNF20,ADCY8	KALRN
MAP2K4	ASNS,ST6GAL1,KDM3B,CLCC1,PCNXL2,SCRN1,SLCO2B1,TMEM178A,C1orf52,SLC9B2,SALL2,MAP2K4	MAP2K4
DPP6	DPP6,CALY,BEX1,GLS2,SCRN1,TCF12,IQGAP1,SERBP1,CNIH3,ASXL2,TAGLN3,ADCY8,PSMB4,HIPK1,SGSM1,PNMA3,UQCR10,TEAD1,OGDHL,GIGYF2,LRRC37A16P,ARF5,SLC6A7,STOML1,PTPN21,ABCB1,CRYM,OCA2,BABAM1,AP1S1,MICU1,CORO1C,ENO2,TFDP2,KLF7,CLTA,NDUFA1,COX6B1,APOL2,CDKN2D	DPP6,TAGLN3,UQCR10
DPPA2	-	-
CSNK1E	CSNK1E,FAM228B,TMA7,EEF1G,KIAA0100,NOP58,HUWE1,GANAB,ERH,TMEM97,HARS2,HDLBP,KDM3B,C6orf203,RBSN,SCRN1,ARRB1,SMARCC2,NME7,ZCCHC7,TMEM86A,MTERF3,SUPV3L1,ALG8,TRAPPC10,CTNND2,ARNT2,PSMD2,CSTF3,MEIS3P1,RPS17,IRAK1,LDOC1L,IGF2R,C6orf89,GNL1	CSNK1E
RNF146	-	-
GALP	-	-
TAGLN3	TAGLN3,TENM2,LRRTM2,INA,GPR158,SLC25A4,TMEM178A,NRSN1,JAKMIP1,UCHL1,RAB6B,SORCS3,NMNAT2,CLSTN2,DYNC1I1,SYNJ1,SV2A,ZNF394,KCNF1,SERPINI1,TMEM246,HSPA12A,MOAP1,NELL1,SGPL1,PIP4K2C,MAP1A,CHRM1,FRMPD4,YWHAG,DLGAP1,PRKCE,PGAM1,ENC1,VAT1L,CAMTA1,GAP43,RCAN2,RND1,PPM1E,BNIP3,BASP1,PNMA1,RIMKLA,CCDC184,CHRM4,PJA1,PNMAL1,GABRG3,OPCML,KCNQ3,NELL2,HS6ST3,KCNQ5,TSPYL4,PTPRT,SLC35F1,MAGEE1,NAP1L4,MLLT11,VDAC1…	TAGLN3,UCHL1,SYNJ1,SERPINI1,CHRM1,PRKCE,PGAM1,VAT1L,CHRM4,GABRG3,VDAC1,GABRA3,RIMBP2,AMPH,DOCK3,SYP,GABRG2,DPP6,MAP1B,APP
TARDBP	-	-
ARMS2	-	-
PHKG1	PHKG1,COL21A1	PHKG1
ADNP	EIF4H,THADA,ADNP	ADNP
APBA3	APBA3,TRIT1,ARID1B,NOP58,TAF11,HUWE1,CRLS1,GCN1,CERK,ERH,MEGF8,HDLBP,EXOSC8,COX16,SCRN1,SLC7A1,NME7,ZCCHC7,MSRB2,PDSS1,IMMP1L,OXSM,SUPV3L1,ALG8,TRAPPC10,ATF7IP2,CTNND2,SIK2,MEIS3P1,LDOC1L,IGF2R,TMA7,GAS5,EEF1G,KIAA0100,CLCN6	APBA3,ARID1B,PDSS1
NDUFA5	NDUFA5,C14orf1,SCRN1,NME7,MSRB2,OXSM,SUPV3L1,CAMLG,CTNND2,FRMPD2,CXCR6,IGF2R,MCTS1,KIAA0100,DOCK9,GCN1,MTMR3,EP300,ERH,ZNF423,TMEM97,COX7A2L,SLIRP,KDM3B	NDUFA5
CKB	-	-
GSAP	GSAP,ANAPC4	GSAP
ANKS1B	-	-
TCN1	-	-
APH1A	-	-
GFAP	-	-
APOBEC3G	-	-
KLK1	-	-
PFDN2	PFDN2,KCNH1,DYNC1LI1,MUT,SLC25A4,VBP1,DCK,AZI2,RCHY1,OXR1,DIRAS2,VDAC2,GHITM,MOAP1,TAF10,VWCE,CHTF8,TMEM150A,UQCRFS1,UGP2,PGAM1,QARS,BNIP3,RUFY1,PNMA1,HIGD1A,ADO,MORF4L1,MAGEE2,COPS8,KIF1BP,PJA2,ZNF688,ZBED9,RASSF8-AS1,EID1,SLC25A5,PAFAH1B1,NDUFS1,OAT,KIFAP3,OXCT1,WDR47,CHMP5,MTG2,PGK1,DHRS12,LEPROTL1,MYH3,GLRB,HSPA8,TPI1,SERINC1,NNT,GABRG2,SKP1,ATP6V1A,EIF2B4,PLEKHB2,ORC4,ATP5F1,RAD23B,PCMT1,NUD…	PFDN2,PGAM1,EID1,CHMP5,GABRG2,RAN,SUCLA2
GAPDHS	-	-
ALDH18A1	-	-
PIN1	PIN1,MDH2,ADCY1,MAP1A,TLN2,EHD3	PIN1
MT3	-	-
RASSF4	RASSF4,GLP1R,FOXP1,SCRN1,PSD2,ADCY8,DRAXIN,CTNND2,ARNT2,CDC42EP4,TRAK1,SNN,KIAA0100,SS18L2,TSPAN32,ADCYAP1R1	RASSF4
MTRNR2L10	-	-
WWOX	WWOX,GMNC,GGCX	WWOX
HACD1	-	-
PPP3R1	PPP3R1,KIAA0100,ASNS,ST6GAL1,MTMR3,GARS,CD83,FKBP15,KDM3B,CLCC1,C14orf1,PCNXL2,SCRN1,MSRB2,TMEM178A,TSPAN7,SUPV3L1,TRAPPC10,ZMAT4,CTNND2,CXCR6,ST8SIA3,SLITRK4,HN1,IGF2R	PPP3R1
NRGN	-	-
IDH1	-	-
CLTB	CLTB,BNIP3,HS6ST3,ZFP92,TCAF1P1,LINC01184,EHD3,KIF3C,KIZ,AARS,PGK1,TPI1,PFKM,ANKH,CHTF8,PGAM1,PARP15,PSMD2	CLTB,PGAM1
MALRD1	-	-
TTBK1	TTBK1,FBXL18,ZNF142	TTBK1
XPNPEP1	-	-
FLAD1	FLAD1,CTNND2,COMMD1,PSMD2,ZNF792,PRR3,RRN3P3,KIAA0100,SS18L2,DGUOK	FLAD1
ATP6V0E1	ATP6V0E1,PTGFR,NUDT15,SCRN1,NOV,EGF,FRMD6,JAK1,TMEM200A,OSGIN2,PDIA2,RELN,TXNRD1,CSDE1,NNAT,APLP2,SEPHS1,EIF4G2	ATP6V0E1,FRMD6,RELN,APLP2
SUCLA2	SUCLA2,SCRN1,TLN1,ARRB1,SLCO2B1,CIR1,SNRPF,TSSK4,NOVA1,ITGAX,NKD1,URB1,NME7,PFDN2,RGL1,MRPL9,CRB2,GPR107,NOTCH1,MSRB2,GSTO1,OXSM,DLG5,TMEM178A,TGOLN2,UTRN,TEX29,ADCY8,C14orf2,MTERF3,SUPV3L1,EEF1A1,ALG8,AGPAT3,TRAPPC10,JAK1,C1orf52,DPY30,TGFBR2,SLC9B2,CAMLG,FAAH2,SALL2,DCHS1,ATP5L,AXL,CTNNB1,STAT3,INPP5D,CTNND2,SIK2,PFKFB3,RNF34,ASXL1,CXCR6,ARNT2,COMMD1,RNF213,USMG5,PSMD2,LINC01106,CSTF3,SYNE3,FAM…	SUCLA2,PFDN2,GSTO1,TGFBR2,STAT3,INPP5D,PPIA,LRP1
ABCB7	RPL17-C18orf32,ABCB7	ABCB7
STOX1	-	-
ELANE	-	-
CHRNB2	CHRNB2,DDR2,SGPP2,HIPK1,TMEM200A,AMOTL1,SGSM1,GOLIM4,MSL1,MYL6B,GMNC,LRRC37A16P,ARF5,CSDE1,SLC6A7,SMC1A,DNAL4,AP1S1,MEGF9,KLF3,CORO1C,ENO2,TFDP2,COX6B1,SCRN1,ACTR1A,ASCC1,SERBP1,ASXL2,ZEB1,RASSF3,ENAH,ADCY8,EFCAB14	CHRNB2
GMFB	-	-
DLST	CD274,DLST	DLST
RER1	-	-
TYRP1	TYRP1,GLP1R,SCRN1,KIAA0100	TYRP1
SERPINI1	SERPINI1,SLC6A20,FYCO1,CAMLG,ABCA1,SCG5,STAT3,FRMPD2,ZNF804A,SDR16C5,SCG2,CXCR6,AFF1,RNF213,UNC119B,EID2,FAM91A1,CCDC184,SLITRK4,CREB3L2,UBE2E2,MARCH11,CMTM4,APOO,PDIA2,ZFP36L1,ANKFY1,PPARA,NBR1,HN1,PPIA,LAMA2,IGF2R,HYLS1,CTNND1,RIPPLY2,LCMT1,GMNC,PPME1,PPP3CB-AS1,CKMT1A,RBMS1P1,FGD5-AS1,CDKN2AIPNL,NME1,PRKAG2-AS1,ZBTB20-AS1,SLC7A11-AS1,CHCHD10,TRNP1,GAN,LRRC37A16P,PRKCH,AP2S1,LTBP1,PITHD1,KLF6,L…	SERPINI1,ABCA1,SCG5,STAT3,AFF1,PPARA,PPIA,LRP6,MAP1B,RTN3,TAGLN3,UCHL1,TGFBR2
PROKR2	PROKR2,IGDCC4,CLCC1,RREB1,SERBP1,ASXL2,GPR107,UTRN,MSI2,ADCY8,COLEC12,TGFBR2,ERMAP,PFKFB3,C9orf47,NDUFS3,LINC00882,SNX1,ST6GAL1,ADCYAP1R1	PROKR2,TGFBR2
SLC30A1	SLC30A1,RPL41,SCG3,SLC1A2,IL33,ZNF394	SLC30A1,SLC1A2
CHRFAM7A	-	-
METAP2	METAP2,CUTC,RPL17-C18orf32,ZNF324	METAP2
FBXO2	FBXO2,UBE2B,TJP2,FKBP1B,AGO2,PTPRF,GSN,DLG5,ADCY8,C14orf2,NDUFB8,ATP5L,UBE2E3,SIK2,DDX23,NDUFB1,TRAPPC2,IGF2R,RBMS1P1,LINC00622,KIAA0100,UBE2D4,GCN1,GANAB,GLG1,GORASP1,HDLBP	FBXO2,AGO2,NDUFB8,GLG1
SLC18A3	-	-
PGBD1	-	-
FABP3	MAP1B,PREPL,CNKSR2,CAMTA1,EPM2AIP1,FABP3	MAP1B,FABP3
WWC1	WWC1,PLPPR5,RPS6KA1,GDA,MPHOSPH6,UNC13C,SSB,TAF4B,SPATA25,GPM6A,UBC,BAG4,MAPKAPK2,NELL1,ASXL1,DDX23,HIGD1A,GNG2,IL1RAP,SLC35F1,FAM49A,PJA2,MAP2,SNX10,NUP188,POLDIP3,SCG3,SLC1A2,CHD4,SUB1	WWC1,SLC1A2
PDGFB	-	-
SMAD4	FBXO32,GMNC,SMAD4	SMAD4
NUMBL	-	-
CLSTN1	CLSTN1,TLN2,RIMKLA,PTPRT,LAMB3,EHD3,SYNE2,LNX1,DOCK3,SYP,NDRG4,TPI1,PHF24,SLC12A5,MAS1,ISCU,BNIP2,TMEM132D,RAB6B,UBXN7,CDK5,HSPA12A,PRKCE	CLSTN1,DOCK3,SYP,CDK5,PRKCE
CCL16	-	-
TDGF1	-	-
ACTB	EIF4H,LDHB,C12orf65,SYT11,SPARCL1,RNASEH2C,C3orf62,ZSWIM7,ACTB	ACTB
C10orf54	-	-
DAPK1	-	-
OGDH	-	-
MTRNR2L4	-	-
HECTD2	HECTD2,FAM228B,GANAB,NME7,PARP1,SSRP1	HECTD2
GDNF-AS1	-	-
ADAMTS2	SLFN5,ADAMTS2	ADAMTS2
HOXD13	-	-
MAGEB16	-	-
PPP2R4	PPP2R4,METTL25,ASTN1,SREK1IP1,CMIP,PTPRN2,FBXO32,ZNF32,SSNA1,TRAPPC5,KRT10,SRGAP2B,LIME1,ZMYND10,RNF4,MRPS34,PPP2R2C,EIF3B,BCL9,TNR	PPP2R4,SREK1IP1
TFAM	SCRN1,TFAM	TFAM
CCPG1	-	-
REG1A	-	-
ADAM17	-	-
IL12B	-	-
ALOX5	ZNF157,ZFPM1,ZNF675,ALOX5	ALOX5
ZSWIM8	ZSWIM8,TMA7,ERH,PEX5	ZSWIM8
NOC2L	NOC2L,ZFP92,TCAF1P1,NDUFA6-AS1,PI4KA,ARID1B,TAF11,PPP2R2C,DOCK3,AARS,GBF1,TNR,NT5C1A,C12orf65,BTG1,FAM149B1,CELSR2,SHC3,PTPRN2,FBXL14,TLN2,PARP15,DENND6A,EIF3F,SMCR8,KRT10	NOC2L,ARID1B,DOCK3
ECSIT	ECSIT,VWCE,FBXL14,SMCR8,CRLS1,UTP6,ERMARD	ECSIT
VDAC1	VDAC1,NDUFS3,PPME1,FAM228B,PPP3CB-AS1,FGD5-AS1,TMA7,CHCHD10,RNF19A,AP2S1,PITHD1,ATP11A,ASNS,EVC,ST6GAL1,ZNF532,ADCYAP1R1,MAPRE3,ABCB1,DOCK9,MTMR3,CERK,SLC25A14,TANGO6,LMBR1,GARS,EIF3A,TMEM97,DUSP16,GLP1R,DGUOK,GDA,FKBP15,SLIRP,KDM3B,HPCA,CLCC1,CLTA,TEP1,CALY,MAP1B,C14orf1,NOTCH2,PCNXL2,LAMC1,SCRN1,ARHGAP29,NAB1,CIR1,SSFA2,NKD1,TAGLN3,GPR107,MSRB2,INA,UBC,TMEM178A,TGOLN2,TRIM36,UTRN,TEX29,TSPAN7,S…	VDAC1,MAP1B,TAGLN3,TGFBR2,PPIA
MTPAP	MTPAP,HDLBP,SCRN1,NME7,SUPV3L1,FAM228B,EEF1G,APLP2,CERK	MTPAP,APLP2
SORCS1	SORCS1,MAP1B,PCNXL2,SCRN1,UTRN,ADCY8,MED19,PDIA2,GPR162,NFE2L1,CELF4	SORCS1,MAP1B
PPIF	-	-
SLC30A6	SLC30A6,RNF4	SLC30A6
ADAP1	ADAP1,ZNF142,HMGN3,SREK1IP1,FAM104B,KRT10,TRRAP,SRGAP2B,OSER1-AS1,ARID1B,RNF4,AAMDC	ADAP1,SREK1IP1,ARID1B
GMPS	GMPS,VCP,SIK2,DDX23,PSMD2,IGF2R,PSAP,LIME1,TMA7,KIAA0100,ST6GAL1,GCN1,GANAB,ERH,VRK3,HDLBP,SCRN1,MSRB2,TGOLN2,SUPV3L1	GMPS,PSAP
SLC14A1	SLC14A1,CFAP47,PTER,GMNC,SEPHS1,ARHGAP24	SLC14A1
MAT2A	-	-
IPO9	-	-
CPNE4	CPNE4,ST6GAL1,NFE2L1,FGF9,GARS,GLCCI1,MICU1,FBXW7,GLRB,KCNA1,DPYSL3,OLFM3,PREPL,STAT4,PPP3CA,NOVA1,GABRB2,GPM6A,UTRN,ADCY8,ELAVL4,DIRAS2,SIK2,FRMPD2,PFKFB3,CAMTA1,PRNP,SYNPO2,SLCO4C1,NRXN1,CACNB4,MARCH11,SS18L1,NAP1L3	CPNE4,GABRB2,PRNP
SDC2	SDC2,RAPGEF4,SLC1A2,CUTC	SDC2,SLC1A2
TACR2	DGUOK,SLIRP,NDUFA1,FRMPD3,ADCY8,SUPV3L1,COMMD1,USMG5,NDUFS3,TACR2	TACR2
SRPX	-	-
SORBS3	SORBS3,SCRN1,SLCO2B1,NME7,GPR107,TMEM178A,TGOLN2,MTERF3,SUPV3L1,SALL2,RNF34,ARNT2,DAG1,IL17RA,TMA7,EEF1G,KIAA0100,ASNS,HUWE1,TGFB1,TMEM97,MPL,CSF3R,KDM3B	SORBS3,TGFB1
HIST1H1C	HIST1H1C,HDLBP,UBC,PSMD2	HIST1H1C
RD3	-	-
EXOC3L2	-	-
SLC30A4	EIF4H,RBSN,NME7,VCP,TIMM23B,SLC30A4	SLC30A4
PPP1R10	-	-
CIB1	CIB1,OSER1-AS1,TMA7,LINC01158,KIAA0100,ELMO2,HUWE1,BCL9,FRMPD3,ADCY8,SIK2,ARNT2	CIB1
CUX1	CUX1,GARS,MAP1B,SSC5D	CUX1,MAP1B
DOCK3	DOCK3,NAT14,ITGA6,ZMAT5,SNPH,NOP56,CELF4,PARP4,RHBDL1,KAT8,AP3B2,CEMIP,FSD1,BABAM1,STX1A,MEGF9,EIF3A,RUNDC3A,KPNB1,SH3D19,HIPK3,CORO1C,DUSP16,NOP2,SEMA5A,GBP1,CNNM1,CLCC1,RECK,KLHDC3,RAP1B,PTPRB,APOL2,RNF112,CALU,MYO5C,CHAC1,CCNT1,UBAC1,UBE2M,IL13RA1,TMTC1,GLS2,FAIM2,GNS,PCNXL2,LAMC1,SCRN1,MYOF,DNAJC13,SSFA2,TMOD3,HERC3,TMBIM6,FRMD6,SORD,BNIP2,IFNAR1,SERBP1,TOR1AIP1,C1orf35,ASXL2,CPNE9,TAGLN3,SET…	DOCK3,ITGA6,FRMD6,TAGLN3,EBP,SPTBN4,TGFBR2,TMED10,CLSTN1,THOP1,GRIN1,BACE1,NOC2L,PSAP,FCGR2C,RHOA,APLP2
ATCAY	ATCAY,ZEB1	ATCAY
ANP32B	ANP32B,SCRN1	ANP32B
GAD1	GAD1,CALY,SCRN1,TMEM178A,TGOLN2,KIT,PTPRM,PDIA2,GIGYF2,GMNC,LRRC37A16P,PITHD1,ORC6,CERK	GAD1
SST	SST,RASSF3	SST
FHL5	FHL5,NAP1L4,PCDHGC5,RAPGEF4,SLC1A2	FHL5,SLC1A2
MAPK1	-	-
ITGA7	ITGA7,SSB,ARHGAP24,UBC,SLCO4C1,GRM8,IL1RAP,SLC35F1,ZXDC,MAP2,SMS,PCDH11X,GLCCI1,GCK,CHD4,RPS6KA1,LRRC6	ITGA7,GRM8,PCDH11X
TFF1	-	-
DOCK2	DOCK2,NOMO2,BCL7C,PGK1,C12orf65	DOCK2
DNAJC12	DNAJC12,SLIRP,MTERF3,IBA57,SLC17A6	DNAJC12
SREK1IP1	SREK1IP1,TRIP12,APOOL,OTUD6B,SLC25A28,MIER3,RASA2,TAB3,ZFAND2B,FBXW5,SNF8,PSMD4,UBR1,C21orf2,GPSM1,ST6GALNAC6,BRSK1,PPP1R16A,PEX13,SMARCAD1,PAQR3,ZNF148,BAP1,TMEM184C,ERAP1,COG5,FASTK,SNAPC3,EML5,CUL5,MVD,RPL13,UBXN6,ADAM9,ENHO,SLC33A1,DUS1L,GPS1,DCXR,USP38,ZNF524,TCEA2,THOP1,FAM195A,LIG4,BRSK2,TMEM167A,NR1D2,SSNA1,DPP7,MTX3,RPS6KA3,CHD9,ZBTB41,SPTY2D1,MAF1,NRIP1,CMTR2,RFX7,TMEM259,ERCC6L2,MRPL41…	SREK1IP1,ZFAND2B,ADAM9,THOP1,STUB1,ADAP1,STK11,PPP2R4,IDE,MAPK8IP1,LRP3
BPTF	BPTF,CAMTA1,DDX24,PGK1,ATP5B,GGCX,MAP1B,PGAM1	BPTF,MAP1B,PGAM1
UTP11L	-	-
MCIDAS	-	-
ADAM7	-	-
NFIA	NFIA,FRMPD2,PDIA2,DYNC1H1,GMNC,SLC6A7,AP2S1,MAP1B,PCNXL2,SCRN1,RASGEF1B,EGF,ASXL2,UTRN	NFIA,MAP1B
ARL16	-	-
OAS1	-	-
APBA2	APBA2,HS6ST3,PTPRT,GRM7,NAP1L4,LRRC37A16P,EHD3	APBA2,GRM7
DOPEY2	DOPEY2,SERBP1,SETD7,FRMPD3,SLC22A9,BCL2L11,ADCY8,PPP1R15B,PSMD4,SGPP2,HIPK1,ARF6,WEE1,RNF181,SIK2,SYNPO2,COMMD1,VPS33B,UBE2H,MSL1,DCAF12,PCDHGA11,ARF5,MRTO4,CEMIP,CBL,GALE,SLIRP,ROMO1,LAMC1	DOPEY2,BCL2L11
CCL18	-	-
PPP5C	-	-
ITPKB	ITPKB,MSRB2,ADCY8,DZIP1L,FRMPD2,PFKFB3,C9orf47,SLC35F1,CEMIP,GCK,GLP1R,GLUL,SCRN1	ITPKB
ALMS1	SLC25A4,ALMS1	ALMS1
KLK6	-	-
ARL5B	-	-
KIF11	KIF11,NOVA1,NME7,SUPV3L1,TRAPPC10,IGF2R,TMEM97,DUSP16,RBMX2	KIF11
GOLGA6L2	-	-
THOP1	THOP1,PARP15,SMCR8,SEPHS2,CSMD1,HS6ST3,SYN3,KRT10,ZFP92,MEIG1,MTOR,LIME1,NAP1L4,TCAF1P1,OSER1-AS1,NDUFA6-AS1,PI4KA,PCDHAC2,ZBED5-AS1,MARS2,ZMYND10,EHD3,ARID1B,DERL2,PPP2R2C,RASAL2,AMPH,EPB41L3,KIF3C,AAMDC,DOCK3,AARS,TCF20,HSCB,EIF3B,APBA1,GBF1,TUBD1,TNR,NT5C1A,CSMD2,ENKD1,METTL25,CAMSAP1,MYH10,LARGE,RBMX2,FAM149B1,POMGNT2,ANK2,LRRTM2,MDH2,CACNA1C,ASTN1,SREK1IP1,PTPRN2,PANK4,ALG8,RNF149,LMTK2,CDYL…	THOP1,CSMD1,ARID1B,AMPH,DOCK3,APBA1,SREK1IP1
AIF1	AIF1,C3,C1QC,ITGB2,C1QB,HCLS1,IGF2R	AIF1,C3,C1QB
YWHAB	YWHAB,SCG5,AXL,ICT1,STAT3,C2orf68,INPP5D,CTNND2,SIK2,RNF34,MMRN2,RNF213,ZHX3,UNC119B,SLITRK4,CMTM4,ANKFY1,SPIN2B,PPARA,TEAD1,HN1,ANAPC7,IGF2R,RIPPLY2,GIGYF2,CKMT1A,NUP50-AS1,CFLAR,KIAA0100,ATP1A2,TOMM34,PRKCH,SNX1,ARHGAP31,AP2S1,SYNE2,PITHD1,KLF6,ASNS,EVC,ST6GAL1,ADCYAP1R1,KAT6A,ABCB1,DOCK9,ORC6,MTMR3,SLC25A14,KANK1,MICU1,TMEM97,CHD4,CD83,TFDP2,TANC1,FN1,ARID1A,KLF7,FKBP1B,KDM3B,ZNFX1,AHNAK,PTPRB…	YWHAB,SCG5,STAT3,INPP5D,PPARA,TGFBR2
TNFAIP1	-	-
CALHM3	-	-
APCS	-	-
MTRNR2L3	-	-
DBN1	-	-
MARK4	SREBF2,MARK4	SREBF2,MARK4
GPANK1	-	-
HIPK2	HIPK2,ATP6V1H	HIPK2
ENPP6	ENPP6,GFPT2	ENPP6
UTS2B	-	-
SORT1	SORT1,DNAJB5,GFPT2	SORT1
KIF2A	KIF2A,PPP2R2C,KIF3C,AARS,PGK1,NT5C1A,BCL2L2,ERMARD,POMGNT2,TXNDC11,EOGT,CDYL2,PARP15,LDOC1L,TCAF1P1,NUP160	KIF2A
AGO2	AGO2,ACSL3,ADORA2A,FBXO18,BTF3L4,MRPL15,BIN3,GPAT4,SQSTM1,TMEM169,UBLCP1,ING5,STAT5B,HIGD1A,BRCC3,ANKRD37,MAK16,COPS8,KRT8P12,EID1,MIPEP,MAP2K3,ERLEC1,MAP2,AXIN1,SCG3,GGCX,FBXO2,WARS2	AGO2,SQSTM1,EID1,FBXO2
TBC1D8	-	-
TXNL4A	-	-
ASAH2B	ASAH2B,TMA7,ST6GAL1,UBC,SIK2,IGF2R	ASAH2B
SLC2A14	-	-
EID1	EID1,NFYA,KIAA0100,SS18L2,RNF19A,FAM168A,EVC,ST6GAL1,ADCY2,HUWE1,DOCK9,MTMR3,HCFC1R1,TMEM97,EIF4G2,SOBP,FOXP1,DGUOK,FN1,HDLBP,ESYT2,FKBP15,KDM3B,CLCC1,AGO2,C6orf203,C14orf1,KIDINS220,GNS,PCNXL2,MRPS9,SCRN1,ARRB1,CIR1,SNRPF,IFNAR1,URB1,NME7,PFDN2,RGL1,MRPL9,SETD7,MSRB2,GSTO1,SUPV3L1,ALG8,TRAPPC10,JAK1,CAMLG,ICT1,CTNNB1,STAT3,CTNND2,SIK2,CXCR6,ARNT2,COMMD1,RNF213,FAM91A1,AP3S1,RELL1,TRAK1,NDUFB1,AN…	EID1,AGO2,PFDN2,GSTO1,STAT3
TMED10	TMED10,TLN2,BNIP3,C1orf194,HS6ST3,NDUFA6-AS1,DOCK3,GCK,SHC3,VWCE	TMED10,DOCK3
ENO1	SEC13,ENO1	ENO1
LRRC20	-	-
PSMC5	PGK1,TPI1,NNT,BECN1,MORC4,SHC3,SLC25A4,PFKM,ZNF394,PSMD2,BNIP3,TCAF1P1,PSMC5	BECN1,PSMC5
LPIN1	GMNC,LPIN1	LPIN1
ST8SIA1	-	-
PSENEN	PSENEN,FAM228B,TCAF1P1,HYPK,METTL13,SARS,ZCCHC8,MARK3,APLP2,CHGB,RTCB,GMPR2,PGK1,DNAJC2,EIF4H,STK38,SKP1,BECN1,PPT1,ACLY,IMMT,SYT11,VHL,FTO,AFG3L2,APP,PRPS1,BIN3,PLPP5,SLC25A4,ATP5A1,PFKM,TMEM169,VCP,IDH3A,UQCRFS1,PGAM1,PSMD2,PPM1E,RUFY1,LRRC37A3,NOMO2,C3orf62,COL25A1,MPHOSPH8,XRCC6,PSAP,KIF1BP	PSENEN,APLP2,BECN1,APP,PGAM1,COL25A1,PSAP
TUBB3	TUBB3,ATP1B3,SSRP1,BEND7,DYNC1H1,PIN1P1	TUBB3
MTRNR2L2	-	-
UBA52	UBA52,EEF1G,GBA2,GANAB,CERK,UTP6,MTRF1,ERCC5,RBM26,SUPV3L1,LIME1	UBA52
DDR1	DDR1,MAP2,RAPGEF4,GCK,THRA,UNC13C,ARHGAP24,AZI2,HEXIM2,SLC35F1	DDR1
CA1	-	-
LONP1	-	-
TMEM59	TMEM59,C8orf34-AS1,DOCK9	TMEM59
PTPN5	PTPN5,TCEANC2,UTRN,ADCY8,TPRG1L,SGSM1,PTPRM,PDIA2,GMNC,PRKCZ	PTPN5
CHMP2B	CHMP2B,HUWE1,DOCK9,HSCB,GRB10,COX16,ARRB1,SMARCC2,PDSS1,IMMP1L,SUPV3L1,ARNT2,PARL,LDOC1L,IGF2R,C6orf89,RPL17-C18orf32,TMA7,EEF1G,KIAA0100,ARID1B,ST6GAL1	CHMP2B,PDSS1,ARID1B
IGSF8	PFAS,KRT10,LDB1,IGSF8	IGSF8
MTRNR2L8	-	-
TSHZ1	TSHZ1,KHDRBS1,ALDH1A1	TSHZ1
KRT9	-	-
TNK1	-	-
CHMP5	CHMP5,HUWE1,DOCK9,ERH,HCFC1R1,TMEM97,DGUOK,LRP1,C6orf203,SYNE1,C14orf1,COX16,SCRN1,RAC1,ARRB1,CREBZF,CIR1,SNRPF,PFDN2,MRPL9,MSRB2,OXSM,DLG5,SUPV3L1,ALG8,ASXL1,ARNT2,FKBP2,PSMD2,FAM91A1,AP3S1,FAM104B,TRAK1,NDUFB1,ANKFY1,TRRAP,IGF2R,C6orf89,PPP3CB-AS1,FAM200A,TMA7,KLHL41,KIAA0100,SS18L2,RNF19A,FAM168A	CHMP5,LRP1,PFDN2
CDK5R2	CDK5R2,SEPHS1	CDK5R2
PCDH11Y	-	-
DNMBP	FBXO32,DNMBP	DNMBP
NCAPD2	NFATC4,NCAPD2	NFATC4,NCAPD2
C1D	C1D,C6orf89,FAM228B,KIAA0100,SCRN1,CIR1,ALG8,IGF2R	C1D
GAS7	GAS7,CSDE1,SLC6A7,AP2S1,MAPRE3,MRPL28,CBX5,RHBDL1,STX1A,MEGF9,EIF3A,ELF2,HIPK3,CORO1C,SMAD5,GALE,PHF24,NCOA3,GDAP1L1,CHST8,COX6B1,C14orf1,CDC73,FAIM2,PCNXL2,SCRN1,SORD,BNIP2,IQGAP1,IFNAR1,SERBP1,ASXL2,SETD7,CNOT8,EEF1A1,TRAPPC10,SLC45A1,HIPK1,SLMAP,SOHLH1,TCP11L2,RAB26,CTNNB1,ZBTB5,PPM1D,ATF7IP,RNF152,SETD2,BCAP31,PRKAR1B,MSL1,GIGYF2,PNMAL2,NDUFS3,ZNF407,CHCHD10,ZNF486,LRRC37A16P,NFYA,ARF5	GAS7
HSD17B10	APLP2,RPN2,PSAP,FAM228B,HSD17B10	APLP2,PSAP,HSD17B10
BACE2	-	-
YWHAZ	YWHAZ,CTNND2,SIK2,NDUFB1,IGF2R,TMA7,MCTS1,FLNB-AS1,NNT-AS1,KIAA0100,ST6GAL1,HUWE1,DOCK9,ERH,TMEM97,HDLBP,COX7A2L,FKBP15,SLIRP,FKBP1B,KDM3B,NDUFA1,RBMX2,SCRN1,ZCCHC7,MSRB2,C14orf2,SUPV3L1,TRAPPC10,CAMLG	YWHAZ
PDSS1	PDSS1,XRCC4,UBALD1,CXXC1,TAB3,CTBP1,BSDC1,UBE2J2,RECQL4,MGAT4B,PEX19,PYGO2,TPRA1,ZFYVE19,PLK1,NFKBID,C11orf84,ATG4B,P2RY12,DFFB,HEXDC,FAM195A,RNASEH2C,ANKRD13D,ADRBK1,RCE1,DHX36,SH3BP5L,LMNB2,SH2B1,DTX3,GAK,MAF1,TIGD5,SLC25A42,P2RY13,MOB2,DGAT1,NELFA,TAF9B,LUZP2,SIRT7,CYHR1,KLHL17,ACADSB,WDR5,TTC30A,FAM109A,C9orf114,CPT1B,STARD10,SNHG7,MC1R,APBA3,MBTPS2,TACC3,SEC63,BCAR1,U2AF2,ME1,FECH,MBD3,DPP8,…	PDSS1,LUZP2,APBA3,CHMP2B,PHF1
BSG	-	-
MOGAT3	-	-
SNRNP35	SNRNP35,IGF2R,FAM228B,KIAA0100,CLU,RBMX2,SMARCC2,SUPV3L1,COMMD1,PSMD2	SNRNP35,CLU
C20orf203	-	-
SPTBN4	SPTBN4,TLN2,PI4KA,KIF3C,AAMDC,DOCK3,APBA1	SPTBN4,DOCK3,APBA1
PCSK7	PCSK7,ARNT2,RBSN,SCRN1	PCSK7
KRT28	-	-
ITPKA	-	-
OPRL1	OPRL1,LAMC1,HIPK1,NUDCD3,AP2S1,MRPL27,KLF7,KLHDC3	OPRL1
TYROBP	-	-
PACSIN1	-	-
PPIL2	PPIL2,PCCB,RBSN,ZNF354A,LIME1,TXLNG	PPIL2
C12orf75	-	-
COX10	LTBP2,RBMX2,FRMPD3,UTRN,ADCY8,SUPV3L1,ALG8,AMOTL1,SIK2,SPHK1,TMA7,LINC00622,COX10	COX10
GLG1	GLG1,RAPGEF4,POLR3H,CDC25B,PGK1,LEPROTL1,GCK,AK1,UBTF,NNT,CLCN2,GGCX,MOB4,FBXO2,NUDCD1,ACSL3,C17orf53,UNC13C,ETNK1,TPGS1,FIP1L1,LRRTM2,APOOL,BRAF,C5orf45,AZI2,VWCE,HEXIM2,UGP2,PGAM1,BNIP3,ZFPM1,KCNQ3,RNF220,IL1RAP,MRPL42,KIF1BP,ZMYND10,LRRC23,MAP2	GLG1,FBXO2,PGAM1
SET	-	-
IDO1	-	-
SPAG5	-	-
BRCA2	-	-
UQCR10	UQCR10,RBM33,LRCH3,COL25A1,ZNF652,NAP1L4,PLXNA4,TCAF1P1,PCDHGC5,RBM6,PHKA2,RPH3A,DDX24,SEZ6L,SEPT3,SLC32A1,PGK1,ATP1A3,MEST,EIF4H,ATP5B,STK38,DPP6,MAP1B,MORC4,EPHB2,GABBR2,PPP2R1B,ARHGAP17,TENM2,HK1,ZNF394,ADCY10P1,TMEM169,SGPL1,MAP1A,PGAM1,PPM1E,RUFY1,CHRM4,IST1,NDN	UQCR10,COL25A1,DPP6,MAP1B,PGAM1,CHRM4
NACA2	-	-
MASP1	MASP1,UNC13C,SHC3,WIF1,DRAXIN,BNIP3,ELOVL2,RORB,FMN1,PCAT18,LRRC23,MUSK,RIMS1,RAPGEF4,CHRDL1,PGK1,KIAA0226L,SCG3,GCK,NNT,SATB2,COL21A1	MASP1
ZFAND2B	ZFAND2B,ALG8,KRT10,PMF1-BGLAP,KIAA0100,TAF11,GTF3A,SREK1IP1	ZFAND2B,SREK1IP1
CHRNA7	CHRNA7,SCRN1	CHRNA7
KIAA1217	KIAA1217,FRMPD3,ADCY8,NFE2L1	KIAA1217
MTRNR2L5	-	-
ADAM9	ADAM9,PSMD2,SMCR8,PHC1P1,POLR2A,LDOC1L,PSAP,C6orf89,EEF1G,POLR1A,GANAB,AARS,CCDC134,RTCB,PGK1,EIF4H,SOBP,PCCB,MFN2,BCL2L2,SYT11,RNF121,POMGNT2,SREK1IP1,ALG8,RNF149,VCP	ADAM9,PSAP,CCDC134,SREK1IP1
PIEZO1	PIEZO1,SCRN1,MSRB2,CTNND2,ARNT2,KIAA0100	PIEZO1
MVP	-	-
NCKAP1	NCKAP1,KDM3B,SCRN1,NME7,MSRB2,SUPV3L1,SS18L2,CEP68,FAM168A	NCKAP1
TEX35	-	-
CIZ1	CIZ1,SSRP1,SUPV3L1,HCFC1,PSMD2,IGF2R,FAM228B,TMA7,EEF1G,ARID1B,GANAB,CERK,MEGF8,SMARCC2	CIZ1,ARID1B
CES1	-	-
KCTD1	-	-
ITM2B	SRGAP2B,ITM2B	ITM2B
SH2D3C	-	-
MTRNR2L9	-	-
CA4	-	-
PLVAP	-	-
RFTN1	-	-
GGA3	GGA3,IMMT,NMT1,PRDM5,C1orf35,UEVLD,CXXC1,TAB3,ZER1,RRM1,C11orf84,ZNF768,DTX3,LRRC55,ELAVL3,CPT1B,VMP1,TCOF1,HLTF,DNAJC10,SETD1A,RANGAP1,KAT8,NBN,KPNB1,MFSD1	GGA3
SDHAF3	-	-
ATP7A	ATP7A,EXPH5	ATP7A
APLP1	-	-
SPTBN5	-	-
PPIA	PPIA,IARS,SLC35F1,ATL1,MAGEE1,KIF1BP,PJA2,NAP1L4,VDAC1,PCDHGC5,PCDHAC2,RBM6,MDH1,ALAS1,SARS,WWC3,FAR2,OAT,SLC9A7,AP3M2,NSF,SLC25A3,MAP2,ZCWPW1,EPB41L3,CHGB,SEZ6L,GMPR2,SLC32A1,PGK1,NCALD,TBC1D9,ATP5B,TPI1,STK38,HMGCS1,SKP1,ATP6V1A,PLEKHB2,ATP5F1,DNAJC6,EBNA1BP2,GOT1,PCMT1,CISD1,GOT2,PCSK2,TMEM35,YWHAH,ITFG1,ATP6V1E1,ACLY,IMMT,DCLK1,NAPG,TIMM17A,SUCLA2,TUBB2A,PREPL,G3BP2,GABARAPL1,RTN1,UQCRC2,ARHG…	PPIA,VDAC1,ZCWPW1,SUCLA2,APP,SYNJ1,SERPINI1,PGAM1,VAT1L,CHRM2,COL25A1
AKAP4	-	-
PLXDC2	PLXDC2,C12orf65,ZMYND10	PLXDC2
KLC1	MKRN1,POLE3,TERF2IP,CHCHD10,KLC1	KLC1
CSF2	-	-
