# Supplementary material for: Transcriptional Dysregulation Study Reveals a Core Network Involving the Progression of Alzheimer's Disease
Source: Front Aging Neurosci. 2019 May 7;11:101. doi: 10.3389/fnagi.2019.00101 (PMC6513962; doi:10.3389/fnagi.2019.00101)
Supplement: Table S4 — The differentially expressed genes in AD patients. [file Table_4.XLSX]

## Sheet: changes
gene1	gene2	ad	other	p.ad	z.ad	gene1	gene2	cor.cts.pcor1	cor.cts.pcor.gene2	cor.gene1	cor.gene2
ENSG00000124486	ENSG00000102144	0.368	0.625	7.9685e-12	-6.83911	USP9X	PGK1	-0.108138	0.187073	-2.53248e-05	0.153552
ENSG00000121940	ENSG00000104112	-0.047	0.264	3.9657e-10	-6.25537	CLCC1	SCG3	-0.140749	0.274131	-0.000441063	0.237605
ENSG00000121940	ENSG00000102144	-0.417	0.009	4.34475e-19	-8.92782	CLCC1	PGK1	-0.0439598	0.159577	-0.000441063	0.153552
ENSG00000121940	ENSG00000113327	-0.429	-0.077	5.55704e-14	-7.51812	CLCC1	GABRG2	-0.0349136	0.194589	-0.000441063	0.191548
ENSG00000121940	ENSG00000104490	-0.442	-0.128	9.20839e-12	-6.81836	CLCC1	NCALD	-0.0344669	0.270077	-0.000441063	0.268028
ENSG00000121940	ENSG00000088538	-0.345	-0.023	3.22329e-11	-6.63599	CLCC1	DOCK3	-0.0291595	0.163839	-0.000441063	0.161292
ENSG00000121940	ENSG00000011677	-0.405	-0.103	1.28444e-10	-6.429	CLCC1	GABRA3	-0.0207258	0.177426	-0.000441063	0.17625
ENSG00000121940	ENSG00000073969	-0.419	-0.068	8.90841e-14	-7.45615	CLCC1	NSF	-0.0195717	0.0742871	-0.000441063	0.0716777
ENSG00000121940	ENSG00000111669	-0.487	-0.12	5.07402e-16	-8.10971	CLCC1	TPI1	-0.0195671	0.186149	-0.000441063	0.185153
ENSG00000121940	ENSG00000078053	-0.424	-0.085	4.52032e-13	-7.23899	CLCC1	AMPH	-0.0190172	0.149732	-0.000441063	0.148547
ENSG00000179271	ENSG00000171314	0.144	-0.203	4.7075e-12	6.91413	GADD45GIP1	PGAM1	0.0347495	0.174439	0.00105959	0.17105
ENSG00000121940	ENSG00000112149	-0.47	-0.186	2.25477e-10	-6.3429	CLCC1	CD83	-0.0140839	0.168738	-0.000441063	0.168166
ENSG00000162434	ENSG00000136143	0.211	0.505	1.63926e-11	-6.735	JAK1	SUCLA2	-0.142694	0.207778	-0.00482691	0.152666
ENSG00000162434	ENSG00000102144	0.221	0.566	2.11177e-16	-8.21556	JAK1	PGK1	-0.137134	0.20474	-0.00482691	0.153552
ENSG00000087086	ENSG00000084234	-0.364	-0.612	7.2589e-11	6.51521	FTL	APLP2	0.207893	0.302802	0.00766244	0.225199
ENSG00000142166	ENSG00000102144	-0.072	0.251	9.45484e-11	-6.47542	IFNAR1	PGK1	-0.0995317	0.182311	-0.00377717	0.153552
ENSG00000188092	ENSG00000131711	0.292	-0.027	1.05582e-10	6.45874	GPR89B	MAP1B	-0.0280706	0.0919289	-0.00108767	0.0875796
ENSG00000162434	ENSG00000159082	0.07	0.361	1.29653e-09	-6.06783	JAK1	SYNJ1	-0.123008	0.200146	-0.00482691	0.159163
ENSG00000162434	ENSG00000113327	0.053	0.357	2.72583e-10	-6.31362	JAK1	GABRG2	-0.113267	0.221421	-0.00482691	0.191548
ENSG00000215174	ENSG00000148082	0.208	-0.097	1.22455e-09	6.077	NLRP2P	SHC3	-0.034775	0.164002	-0.00173549	0.160379
ENSG00000162434	ENSG00000088538	-0.04	0.259	1.8392e-09	-6.01141	JAK1	DOCK3	-0.091908	0.184986	-0.00482691	0.161292
ENSG00000162434	ENSG00000078053	-0.015	0.306	6.79413e-11	-6.52513	JAK1	AMPH	-0.08451	0.170376	-0.00482691	0.148547
ENSG00000153827	ENSG00000102144	0.16	0.449	2.20324e-10	-6.34646	TRIP12	PGK1	-0.0961344	0.180479	-0.00551045	0.153552
ENSG00000168036	ENSG00000136143	0.19	0.475	1.68025e-10	-6.38804	CTNNB1	SUCLA2	-0.11333	0.189219	-0.00702183	0.152666
ENSG00000189420	ENSG00000126267	-0.079	-0.376	4.6191e-10	6.23153	ZFP92	COX6B1	-0.0129616	0.170207	-0.000881745	0.169729
ENSG00000168036	ENSG00000102144	0.15	0.518	8.43593e-17	-8.32496	CTNNB1	PGK1	-0.0979711	0.181391	-0.00702183	0.153552
ENSG00000121940	ENSG00000078018	-0.438	-0.133	3.58279e-11	-6.62038	CLCC1	MAP2	-0.00589388	0.173106	-0.000441063	0.173009
ENSG00000142166	ENSG00000078053	-0.217	0.089	1.03631e-09	-6.10371	IFNAR1	AMPH	-0.0438186	0.154693	-0.00377717	0.148547
ENSG00000161016	ENSG00000084234	-0.16	-0.448	2.58544e-10	6.32179	RPL8	APLP2	0.135441	0.260767	0.0117714	0.225199
ENSG00000168036	ENSG00000113327	-0.063	0.247	5.19092e-10	-6.21322	CTNNB1	GABRG2	-0.073057	0.204414	-0.00702183	0.191548
ENSG00000142166	ENSG00000088538	-0.216	0.1	2.94287e-10	-6.30176	IFNAR1	DOCK3	-0.0388736	0.16575	-0.00377717	0.161292
ENSG00000227906	ENSG00000165821	-0.284	0.016	1.2794e-09	-6.06996	SNAP25-AS1	SALL2	-0.0490378	-0.242707	-0.00477393	-0.238033
ENSG00000227906	ENSG00000147234	0.009	0.32	2.04372e-10	-6.35802	SNAP25-AS1	FRMPD3	-0.0458682	0.0957878	-0.00477393	0.0843146
ENSG00000127241	ENSG00000104112	0.042	0.389	3.77219e-13	-7.26349	MASP1	SCG3	-0.121647	0.265075	-0.0128711	0.237605
ENSG00000165943	ENSG00000136950	0.853	0.709	5.25052e-14	7.52553	MOAP1	ARPC5L	-0.0582157	0.207305	-0.00640692	0.1994
ENSG00000168036	ENSG00000088538	-0.204	0.119	1.24828e-10	-6.43334	CTNNB1	DOCK3	-0.0625128	0.17255	-0.00702183	0.161292
ENSG00000196367	ENSG00000171314	-0.396	-0.106	7.36719e-10	-6.15799	TRRAP	PGAM1	-0.154351	0.228242	-0.0175091	0.17105
ENSG00000111276	ENSG00000102144	0.19	0.472	2.75741e-10	-6.31184	CDKN1B	PGK1	-0.144855	0.209291	-0.0166134	0.153552
ENSG00000133687	ENSG00000113327	0.206	0.477	9.91137e-10	-6.11083	TMTC1	GABRG2	-0.120675	0.224798	-0.0139531	0.191548
ENSG00000185043	ENSG00000147234	-0.097	-0.399	1.48017e-10	6.40741	CIB1	FRMPD3	0.0512869	0.0984117	0.00600674	0.0843146
ENSG00000111684	ENSG00000018625	0.426	0.14	6.05148e-10	6.18908	LPCAT3	ATP1A2	-0.00224651	-0.133465	-0.000265433	-0.133446
ENSG00000138802	ENSG00000102144	0.367	0.623	1.06559e-11	-6.79735	SEC24B	PGK1	-0.163886	0.222355	-0.0195149	0.153552
ENSG00000165943	ENSG00000106367	0.795	0.649	8.54059e-10	6.13454	MOAP1	AP1S1	-0.053591	0.224806	-0.00640692	0.218728
ENSG00000133687	ENSG00000102144	0.305	0.556	7.83474e-10	-6.14824	TMTC1	PGK1	-0.116134	0.191206	-0.0139531	0.153552
ENSG00000137364	ENSG00000104112	0.334	0.031	4.56939e-10	6.23322	TPMT	SCG3	0.0381161	0.240431	0.00460063	0.237605
ENSG00000138688	ENSG00000102144	0.108	0.409	1.32882e-10	-6.42384	KIAA1109	PGK1	-0.108945	0.187079	-0.0132264	0.153552
ENSG00000196367	ENSG00000136143	-0.441	-0.167	1.87645e-09	-6.00816	TRRAP	SUCLA2	-0.14238	0.206913	-0.0175091	0.152666
ENSG00000165943	ENSG00000057757	0.879	0.773	1.2774e-11	6.77118	MOAP1	PITHD1	-0.0516871	0.203187	-0.00640692	0.196866
ENSG00000107185	ENSG00000011677	-0.005	0.293	1.47908e-09	-6.04663	RGP1	GABRA3	-0.0752818	0.190972	-0.00938151	0.17625
ENSG00000165943	ENSG00000124194	0.706	0.496	3.97715e-11	6.60493	MOAP1	GDAP1L1	-0.0510357	0.189162	-0.00640692	0.182494
ENSG00000170906	ENSG00000102144	-0.145	-0.464	2.17914e-12	7.02251	NDUFA3	PGK1	0.032548	0.156831	0.00411858	0.153552
ENSG00000165943	ENSG00000133169	0.882	0.772	1.40936e-12	7.08313	MOAP1	BEX1	-0.0499135	0.217641	-0.00640692	0.212197
ENSG00000166450	ENSG00000102144	-0.27	0.031	1.304e-09	-6.0669	PRTG	PGK1	0.0849609	0.174658	0.0111634	0.153552
ENSG00000107185	ENSG00000078018	-0.17	0.146	3.37295e-10	-6.28059	RGP1	MAP2	-0.0713324	0.186502	-0.00938151	0.173009
ENSG00000183044	ENSG00000139926	-0.051	0.257	6.15533e-10	-6.1864	ABAT	FRMD6	0.0444143	-0.135411	0.00591125	-0.12818
ENSG00000133687	ENSG00000011677	0.16	0.443	5.68711e-10	-6.19887	TMTC1	GABRA3	-0.101963	0.202363	-0.0139531	0.17625
ENSG00000100285	ENSG00000042753	0.499	0.206	2.39039e-11	6.67994	NEFH	AP2S1	-0.0858696	0.189193	-0.0117683	0.169605
ENSG00000267100	ENSG00000139910	-0.213	0.088	1.95853e-09	-6.00121	ILF3-AS1	NOVA1	-0.0212572	0.0717462	-0.00293217	0.0686027
ENSG00000107185	ENSG00000102144	-0.225	0.083	7.73167e-10	-6.15034	RGP1	PGK1	-0.0673928	0.167115	-0.00938151	0.153552
ENSG00000135677	ENSG00000102144	-0.04	0.32	2.40634e-13	-7.32403	GNS	PGK1	-0.0648503	0.166128	-0.00940236	0.153552
ENSG00000165943	ENSG00000106105	0.72	0.539	1.87477e-09	6.0083	MOAP1	GARS	-0.0438306	0.185113	-0.00640692	0.180132
ENSG00000227906	ENSG00000125356	0.205	-0.117	1.41806e-10	6.41394	SNAP25-AS1	NDUFA1	-0.0319141	0.119193	-0.00477393	0.114997
ENSG00000155287	ENSG00000147234	-0.246	-0.527	4.16368e-11	6.59813	SLC25A28	FRMPD3	0.0524122	0.0988645	0.00792971	0.0843146
ENSG00000133687	ENSG00000111669	0.163	0.455	1.23999e-10	-6.43436	TMTC1	TPI1	-0.0907984	0.205078	-0.0139531	0.185153
ENSG00000165943	ENSG00000102078	0.847	0.729	3.31669e-10	6.2832	MOAP1	SLC25A14	-0.0416101	0.191505	-0.00640692	0.187198
ENSG00000143344	ENSG00000102144	0.184	0.521	1.19444e-14	-7.71663	RGL1	PGK1	-0.122636	0.194719	-0.019008	0.153552
ENSG00000227906	ENSG00000152818	-0.338	-0.004	7.16482e-12	-6.85433	SNAP25-AS1	UTRN	-0.0302584	-0.118857	-0.00477393	-0.115091
ENSG00000198561	ENSG00000171314	-0.413	-0.076	8.38519e-13	-7.15471	CTNND1	PGAM1	-0.0920465	0.193078	-0.0145346	0.17105
ENSG00000143344	ENSG00000136143	0.148	0.439	2.24997e-10	-6.34323	RGL1	SUCLA2	-0.120283	0.192587	-0.019008	0.152666
ENSG00000168036	ENSG00000111669	-0.071	0.279	1.80073e-12	-7.0491	CTNNB1	TPI1	-0.0438784	0.189983	-0.00702183	0.185153
ENSG00000165943	ENSG00000130643	0.628	0.391	1.48518e-10	6.40689	MOAP1	CALY	-0.0394365	0.197194	-0.00640692	0.193463
ENSG00000133687	ENSG00000088538	0.002	0.3	1.36186e-09	-6.05992	TMTC1	DOCK3	-0.0858497	0.181674	-0.0139531	0.161292
ENSG00000165943	ENSG00000070669	0.725	0.494	1.13194e-13	7.42452	MOAP1	ASNS	-0.0390901	0.214038	-0.00640692	0.210692
ENSG00000165943	ENSG00000112149	0.873	0.759	4.19084e-12	6.93059	MOAP1	CD83	-0.0383953	0.172257	-0.00640692	0.168166
ENSG00000165943	ENSG00000144834	0.85	0.713	8.6082e-13	7.15111	MOAP1	TAGLN3	-0.0379651	0.181903	-0.00640692	0.178137
ENSG00000165943	ENSG00000143970	-0.655	-0.432	2.32113e-10	-6.33843	MOAP1	ASXL2	-0.037478	-0.234545	-0.00640692	-0.231778
ENSG00000165943	ENSG00000147155	0.637	0.407	2.49152e-10	6.32751	MOAP1	EBP	-0.0366207	0.184246	-0.00640692	0.180801
ENSG00000108826	ENSG00000102144	0.291	-0.046	9.61703e-12	6.81212	MRPL27	PGK1	0.0336641	0.156996	0.0061491	0.153552
ENSG00000165943	ENSG00000042753	0.737	0.523	7.98075e-13	7.16149	MOAP1	AP2S1	-0.0350136	0.172965	-0.00640692	0.169605
ENSG00000142937	ENSG00000084234	-0.263	-0.542	2.85702e-11	6.65376	RPS8	APLP2	0.171368	0.278673	0.0318167	0.225199
ENSG00000173889	ENSG00000171314	-0.554	-0.297	3.73691e-10	-6.26464	PHC3	PGAM1	-0.0786868	0.187211	-0.0151211	0.17105
ENSG00000115738	ENSG00000115414	-0.331	-0.024	2.88563e-10	-6.3048	ID2	FN1	0.0173588	-0.136506	0.00335414	-0.135459
ENSG00000170145	ENSG00000102144	-0.104	0.283	6.69794e-15	-7.79006	SIK2	PGK1	-0.210527	0.255423	-0.0415475	0.153552
ENSG00000164307	ENSG00000102144	0.13	0.441	1.44015e-11	-6.75381	ERAP1	PGK1	-0.0825951	0.173148	-0.0163399	0.153552
ENSG00000183044	ENSG00000159352	-0.133	-0.427	2.10153e-10	6.35373	ABAT	PSMD4	0.029285	0.160749	0.00591125	0.158234
ENSG00000165943	ENSG00000151702	-0.622	-0.398	1.45302e-09	-6.04949	MOAP1	FLI1	-0.0313867	-0.185032	-0.00640692	-0.182549
ENSG00000135643	ENSG00000122705	0.179	0.453	1.36195e-09	-6.05991	KCNMB4	CLTA	-0.122105	0.210246	-0.0249349	0.174185
ENSG00000198561	ENSG00000136143	-0.474	-0.183	7.74248e-11	-6.50552	CTNND1	SUCLA2	-0.0705236	0.16721	-0.0145346	0.152666
ENSG00000170145	ENSG00000142192	-0.031	0.274	7.65004e-10	-6.15202	SIK2	APP	-0.198863	0.255429	-0.0415475	0.168628
ENSG00000149218	ENSG00000102144	0.118	0.407	6.53536e-10	-6.17695	ENDOD1	PGK1	-0.109262	0.186346	-0.0229871	0.153552
ENSG00000179271	ENSG00000102144	0.202	-0.194	2.61386e-15	7.90808	GADD45GIP1	PGK1	0.0049112	0.153625	0.00105959	0.153552
ENSG00000170145	ENSG00000159082	-0.078	0.282	4.10717e-13	-7.25198	SIK2	SYNJ1	-0.192033	0.244238	-0.0415475	0.159163
ENSG00000170145	ENSG00000113327	-0.158	0.174	4.00534e-11	-6.60388	SIK2	GABRG2	-0.191791	0.265557	-0.0415475	0.191548
ENSG00000170145	ENSG00000136143	-0.211	0.122	3.19094e-11	-6.63748	SIK2	SUCLA2	-0.191725	0.239963	-0.0415475	0.152666
ENSG00000165943	ENSG00000163513	-0.614	-0.347	3.359e-12	-6.96182	MOAP1	TGFBR2	-0.0294795	-0.184329	-0.00640692	-0.182144
ENSG00000186591	ENSG00000088538	-0.501	-0.194	2.97679e-12	-6.97882	UBE2H	DOCK3	0.0664345	0.17352	0.0145256	0.161292
ENSG00000173889	ENSG00000102144	-0.453	-0.171	4.89168e-10	-6.22254	PHC3	PGK1	-0.065989	0.166156	-0.0151211	0.153552
ENSG00000170145	ENSG00000137727	-0.106	0.229	2.21976e-11	-6.69079	SIK2	ARHGAP20	-0.180301	0.236557	-0.0415475	0.161007
ENSG00000166337	ENSG00000143256	0.359	0.599	4.84468e-10	-6.22405	TAF10	PFDN2	-0.0787194	0.133099	-0.0187563	0.109262
ENSG00000198561	ENSG00000159082	-0.436	-0.157	1.13944e-09	-6.08854	CTNND1	SYNJ1	-0.060874	0.169527	-0.0145346	0.159163
ENSG00000198561	ENSG00000142192	-0.477	-0.188	9.18022e-11	-6.47987	CTNND1	APP	-0.0606402	0.178336	-0.0145346	0.168628
ENSG00000198561	ENSG00000102144	-0.426	-0.048	1.0615e-15	-8.01953	CTNND1	PGK1	-0.0600987	0.16401	-0.0145346	0.153552
ENSG00000196367	ENSG00000104112	-0.393	-0.078	3.04266e-11	-6.64449	TRRAP	SCG3	-0.0716884	0.247017	-0.0175091	0.237605
ENSG00000161010	ENSG00000152154	-0.116	0.187	1.6903e-09	-6.02508	C5orf45	TMEM178A	-0.0748337	0.26784	-0.0182789	0.258501
ENSG00000143412	ENSG00000122705	-0.275	0.03	7.57382e-10	-6.15361	ANXA9	CLTA	-0.0155982	0.174821	-0.00382951	0.174185
ENSG00000163156	ENSG00000084234	-0.095	-0.387	6.93722e-10	6.16751	SCNM1	APLP2	0.169406	0.276279	0.0419775	0.225199
ENSG00000170906	ENSG00000111669	0.022	-0.296	1.14517e-10	6.44643	NDUFA3	TPI1	0.0165411	0.185821	0.00411858	0.185153
ENSG00000198563	ENSG00000152154	-0.275	0.035	4.04595e-10	-6.25224	DDX39B	TMEM178A	0.0425271	0.261543	0.0106454	0.258501
ENSG00000101298	ENSG00000088538	0.211	-0.098	7.33342e-10	6.15872	SNPH	DOCK3	-0.0455669	0.16706	-0.0114894	0.161292
ENSG00000170145	ENSG00000142875	-0.19	0.149	1.49537e-11	-6.74835	SIK2	PRKACB	-0.163223	0.243167	-0.0415475	0.187207
ENSG00000113749	ENSG00000106367	0.258	-0.045	1.1362e-09	6.089	HRH2	AP1S1	0.0649636	0.227155	0.0165839	0.218728
ENSG00000160218	ENSG00000136143	0.175	0.473	3.07392e-11	-6.64299	TRAPPC10	SUCLA2	-0.209091	0.251524	-0.0541099	0.152666
ENSG00000265369	ENSG00000078018	0.5	0.236	1.16777e-09	6.08461	PCAT18	MAP2	0.00598788	0.173102	0.00160509	0.173009
ENSG00000170145	ENSG00000104490	-0.187	0.131	2.52827e-10	-6.32525	SIK2	NCALD	-0.153688	0.303637	-0.0415475	0.268028
ENSG00000189420	ENSG00000159352	-0.138	-0.455	3.96434e-12	6.93845	ZFP92	PSMD4	-0.00325358	0.158265	-0.000881745	0.158234
ENSG00000198561	ENSG00000180720	-0.384	-0.091	6.50883e-10	-6.17759	CTNND1	CHRM4	-0.0536036	0.167982	-0.0145346	0.160074
ENSG00000166855	ENSG00000102144	-0.021	0.297	1.13098e-10	-6.44832	CLPX	PGK1	-0.0778092	0.170456	-0.0211579	0.153552
ENSG00000160218	ENSG00000142192	0.333	0.621	6.54284e-14	-7.49673	TRAPPC10	APP	-0.198894	0.253238	-0.0541099	0.168628
ENSG00000198561	ENSG00000163536	-0.558	-0.288	4.94174e-11	-6.57268	CTNND1	SERPINI1	-0.0532831	0.206323	-0.0145346	0.200115
ENSG00000170145	ENSG00000088538	0.022	0.319	1.20308e-09	-6.07983	SIK2	DOCK3	-0.151982	0.216489	-0.0415475	0.161292
ENSG00000170145	ENSG00000078053	-0.114	0.194	8.88388e-10	-6.12827	SIK2	AMPH	-0.151719	0.207183	-0.0415475	0.148547
ENSG00000161010	ENSG00000156411	-0.528	-0.263	3.6754e-10	-6.26722	C5orf45	C14orf2	-0.0665631	0.230189	-0.0182789	0.221563
ENSG00000165943	ENSG00000148730	-0.705	-0.514	1.13248e-09	-6.08952	MOAP1	EIF4EBP2	-0.0231048	-0.139751	-0.00640692	-0.138011
ENSG00000161010	ENSG00000137491	0.402	0.118	1.36851e-09	6.05914	C5orf45	SLCO2B1	-0.064782	-0.171181	-0.0182789	-0.159805
ENSG00000166855	ENSG00000142192	-0.053	0.251	1.06381e-09	-6.09953	CLPX	APP	-0.074814	0.182868	-0.0211579	0.168628
ENSG00000205744	ENSG00000137491	0.509	0.237	2.94507e-10	6.30164	DENND1C	SLCO2B1	0.0943321	-0.183086	0.0266938	-0.159805
ENSG00000170145	ENSG00000011677	-0.133	0.232	3.03083e-13	-7.29302	SIK2	GABRA3	-0.146693	0.224221	-0.0415475	0.17625
ENSG00000160218	ENSG00000102144	0.147	0.476	3.19841e-13	-7.28577	TRAPPC10	PGK1	-0.190245	0.23697	-0.0541099	0.153552
ENSG00000160218	ENSG00000159082	0.217	0.537	7.61129e-14	-7.47687	TRAPPC10	SYNJ1	-0.189595	0.240019	-0.0541099	0.159163
ENSG00000170145	ENSG00000078018	-0.17	0.193	4.67731e-13	-7.23436	SIK2	MAP2	-0.14555	0.221	-0.0415475	0.173009
ENSG00000116691	ENSG00000049618	0.063	-0.238	1.69333e-09	6.02479	MIIP	ARID1B	-0.0153659	-0.0313138	-0.00439073	-0.0276384
ENSG00000100362	ENSG00000057757	0.566	0.321	1.15578e-09	6.08626	PVALB	PITHD1	-0.0884338	0.213678	-0.0253959	0.196866
ENSG00000121775	ENSG00000102144	-0.244	-0.548	5.11939e-13	7.22209	TMEM39B	PGK1	0.0931045	0.177029	0.0269429	0.153552
ENSG00000165943	ENSG00000135862	-0.551	-0.284	1.05162e-10	-6.45934	MOAP1	LAMC1	-0.0218847	-0.187018	-0.00640692	-0.185885
ENSG00000153066	ENSG00000143970	0.227	-0.085	4.61797e-10	6.23157	TXNDC11	ASXL2	-0.130631	-0.26173	-0.0382973	-0.231778
ENSG00000183648	ENSG00000116661	0.138	0.43	2.51968e-10	-6.32577	NDUFB1	FBXO2	0.13063	-0.278557	0.0394642	-0.251082
ENSG00000106460	ENSG00000049618	-0.305	0.015	7.85254e-11	-6.5034	TMEM106B	ARID1B	0.0246751	-0.0362723	0.00752825	-0.0276384
ENSG00000160218	ENSG00000137727	0.166	0.48	2.48557e-12	-7.00411	TRAPPC10	ARHGAP20	-0.17727	0.231868	-0.0541099	0.161007
ENSG00000127249	ENSG00000104112	0.289	0.565	1.45174e-11	-6.75265	ATP13A4	SCG3	-0.216686	0.311129	-0.0661887	0.237605
ENSG00000177463	ENSG00000084234	0.149	0.446	8.32498e-11	-6.49461	NR2C2	APLP2	-0.159729	0.269513	-0.0497643	0.225199
ENSG00000089157	ENSG00000084234	-0.203	-0.491	6.45407e-11	6.53282	RPLP0	APLP2	0.204282	0.294268	0.0639538	0.225199
ENSG00000161281	ENSG00000148082	0.244	-0.061	9.91648e-10	6.11075	COX7A1	SHC3	-0.0299038	0.162811	-0.00936302	0.160379
ENSG00000151208	ENSG00000136143	-0.64	-0.382	2.36916e-12	-7.01083	DLG5	SUCLA2	-0.0551951	0.1612	-0.0174613	0.152666
ENSG00000178502	ENSG00000165821	-0.394	-0.107	1.11952e-09	-6.09137	KLHL11	SALL2	0.131608	-0.267137	0.0419819	-0.238033
ENSG00000228109	ENSG00000136143	-0.489	-0.698	9.40574e-11	6.47621	MFI2-AS1	SUCLA2	0.217893	0.255234	0.0696371	0.152666
ENSG00000174307	ENSG00000165821	0.175	-0.13	1.35516e-09	6.06072	PHLDA3	SALL2	-0.137878	-0.269789	-0.0441462	-0.238033
ENSG00000115808	ENSG00000102144	0.036	0.331	1.2942e-09	-6.06812	STRN	PGK1	-0.0352199	0.157047	-0.0113494	0.153552
ENSG00000163512	ENSG00000018625	-0.433	-0.125	2.75502e-11	-6.6591	AZI2	ATP1A2	0.0193566	-0.134673	0.00630961	-0.133446
ENSG00000228109	ENSG00000102144	-0.388	-0.67	2.61689e-15	7.90794	MFI2-AS1	PGK1	0.21363	0.252189	0.0696371	0.153552
ENSG00000198563	ENSG00000163513	0.358	0.061	6.48974e-10	6.17805	DDX39B	TGFBR2	0.0326362	-0.184653	0.0106454	-0.182144
ENSG00000198561	ENSG00000113327	-0.524	-0.257	3.27731e-10	-6.28506	CTNND1	GABRG2	-0.0445201	0.195951	-0.0145346	0.191548
ENSG00000160218	ENSG00000113327	0.127	0.428	8.13342e-11	-6.49811	TRAPPC10	GABRG2	-0.165204	0.245418	-0.0541099	0.191548
ENSG00000049618	ENSG00000022840	0.263	-0.069	2.57193e-11	6.6692	ARID1B	RNF10	-0.0829791	0.232407	-0.0276384	0.219503
ENSG00000219626	ENSG00000171314	-0.407	-0.663	5.39196e-13	7.21504	FAM228B	PGAM1	0.226764	0.27177	0.0757685	0.17105
ENSG00000187147	ENSG00000134250	0.134	-0.178	5.57653e-10	6.20196	RNF220	NOTCH2	-0.150883	-0.251011	-0.0505919	-0.208884
ENSG00000135677	ENSG00000111669	-0.168	0.155	1.34955e-10	-6.42148	GNS	TPI1	-0.0276681	0.186911	-0.00940236	0.185153
ENSG00000151208	ENSG00000104112	-0.405	-0.091	2.59806e-11	-6.66772	DLG5	SCG3	-0.051321	0.242186	-0.0174613	0.237605
ENSG00000170011	ENSG00000084234	0.14	0.439	7.80998e-11	-6.50422	MYRIP	APLP2	-0.287355	0.346501	-0.10134	0.225199
ENSG00000160218	ENSG00000088538	0.245	0.535	7.99384e-12	-6.83866	TRAPPC10	DOCK3	-0.15328	0.214722	-0.0541099	0.161292
ENSG00000204514	ENSG00000134250	0.31	0.016	1.95758e-09	6.00129	ZNF814	NOTCH2	-0.0771515	-0.220472	-0.0274517	-0.208884
ENSG00000143412	ENSG00000130643	-0.384	-0.098	1.55646e-09	-6.0384	ANXA9	CALY	-0.0107406	0.193713	-0.00382951	0.193463
ENSG00000176101	ENSG00000165821	-0.003	-0.306	6.81149e-10	6.17041	SSNA1	SALL2	-0.148695	-0.273539	-0.0539554	-0.238033
ENSG00000133687	ENSG00000073969	0.196	0.482	1.16262e-10	-6.44414	TMTC1	NSF	-0.037799	0.0797851	-0.0139531	0.0716777
ENSG00000160218	ENSG00000142875	0.175	0.509	3.50785e-14	-7.57805	TRAPPC10	PRKACB	-0.145023	0.229275	-0.0541099	0.187207
ENSG00000157542	ENSG00000112149	0.694	0.493	4.98869e-10	6.21946	KCNJ6	CD83	0.0162729	0.168822	0.00611018	0.168166
ENSG00000219626	ENSG00000136143	-0.219	-0.53	4.39942e-13	7.24267	FAM228B	SUCLA2	0.199687	0.238407	0.0757685	0.152666
ENSG00000219626	ENSG00000102144	-0.325	-0.576	3.16129e-10	6.29065	FAM228B	PGK1	0.199154	0.238518	0.0757685	0.153552
ENSG00000253521	ENSG00000152818	-0.285	0.016	1.11925e-09	-6.0914	HPYR1	UTRN	-0.0415937	-0.121249	-0.0159822	-0.115091
ENSG00000123384	ENSG00000104112	-0.219	0.139	9.0932e-13	-7.14358	LRP1	SCG3	-0.15802	0.276669	-0.0613069	0.237605
ENSG00000160218	ENSG00000078053	0.169	0.477	6.5743e-12	-6.86662	TRAPPC10	AMPH	-0.13851	0.194964	-0.0541099	0.148547
ENSG00000198561	ENSG00000078018	-0.453	-0.18	1.54544e-09	-6.03955	CTNND1	MAP2	-0.0371399	0.176254	-0.0145346	0.173009
ENSG00000166855	ENSG00000088538	-0.201	0.121	1.4392e-10	-6.41168	CLPX	DOCK3	-0.0540323	0.168594	-0.0211579	0.161292
ENSG00000219626	ENSG00000213585	-0.234	-0.522	1.90483e-11	6.71314	FAM228B	VDAC1	0.193412	0.268569	0.0757685	0.203971
ENSG00000123384	ENSG00000065833	-0.254	0.085	1.07317e-11	-6.79633	LRP1	ME1	-0.156355	0.174679	-0.0613069	0.0997649
ENSG00000123384	ENSG00000083750	-0.595	-0.327	9.33816e-12	-6.81635	LRP1	RRAGB	-0.155789	0.23814	-0.0613069	0.192044
ENSG00000120029	ENSG00000085563	0.219	-0.091	6.2171e-10	6.18483	C10orf76	ABCB1	-0.0564882	-0.127398	-0.0222427	-0.116487
ENSG00000198838	ENSG00000104112	0.062	0.354	1.29506e-09	-6.06801	RYR3	SCG3	-0.22136	0.309431	-0.087622	0.237605
ENSG00000198561	ENSG00000176171	-0.43	-0.023	7.34923e-18	-8.60932	CTNND1	BNIP3	-0.0366846	0.170754	-0.0145346	0.167493
ENSG00000143390	ENSG00000084234	0.227	0.511	5.26723e-11	-6.56318	RFX5	APLP2	-0.287737	0.343119	-0.114556	0.225199
ENSG00000219626	ENSG00000134121	-0.056	-0.377	1.94869e-11	6.70982	FAM228B	CHL1	0.189168	0.271166	0.0757685	0.211337
ENSG00000219626	ENSG00000159082	-0.13	-0.438	2.38069e-11	6.68054	FAM228B	SYNJ1	0.18908	0.233991	0.0757685	0.159163
ENSG00000093144	ENSG00000049618	-0.34	-0.033	2.49725e-10	-6.32715	ECHDC1	ARID1B	0.0168875	-0.0316715	0.00676874	-0.0276384
ENSG00000219626	ENSG00000113327	-0.211	-0.508	9.45786e-12	6.81452	FAM228B	GABRG2	0.188831	0.256273	0.0757685	0.191548
ENSG00000160218	ENSG00000078018	0.093	0.402	5.47692e-11	-6.55736	TRAPPC10	MAP2	-0.134466	0.211365	-0.0541099	0.173009
ENSG00000125107	ENSG00000102144	0.005	0.376	1.43716e-14	-7.69301	CNOT1	PGK1	-0.116083	0.185967	-0.0472149	0.153552
ENSG00000086758	ENSG00000078018	-0.161	0.174	2.65494e-11	-6.66454	HUWE1	MAP2	-0.185905	0.240922	-0.0758202	0.173009
ENSG00000165943	ENSG00000152818	-0.624	-0.362	3.8327e-12	-6.94322	MOAP1	UTRN	-0.0155573	-0.11595	-0.00640692	-0.115091
ENSG00000219626	ENSG00000137727	-0.142	-0.478	1.02671e-13	7.43742	FAM228B	ARHGAP20	0.182512	0.230073	0.0757685	0.161007
ENSG00000153066	ENSG00000152154	-0.184	0.118	1.9274e-09	-6.00381	TXNDC11	TMEM178A	-0.0921091	0.270889	-0.0382973	0.258501
ENSG00000254122	ENSG00000171314	-0.364	-0.06	2.39222e-10	-6.33378	PCDHGB7	PGAM1	-0.12613	0.204946	-0.0530738	0.17105
ENSG00000049618	ENSG00000018236	-0.335	-0.005	1.30614e-11	-6.76796	ARID1B	CNTN1	-0.0656808	0.159178	-0.0276384	0.14786
ENSG00000164307	ENSG00000111669	-0.052	0.263	2.40491e-10	-6.33297	ERAP1	TPI1	-0.0385103	0.188299	-0.0163399	0.185153
ENSG00000159753	ENSG00000102144	-0.125	-0.437	1.41537e-11	6.75632	RLTPR	PGK1	0.058802	0.162276	0.0252499	0.153552
ENSG00000123384	ENSG00000114686	-0.643	-0.405	4.86648e-11	-6.57496	LRP1	MRPL3	-0.14269	0.266304	-0.0613069	0.234888
ENSG00000170365	ENSG00000102144	0.055	0.352	7.2104e-10	-6.1614	SMAD1	PGK1	-0.0961705	0.175885	-0.0415542	0.153552
ENSG00000148429	ENSG00000142192	-0.165	0.162	7.91673e-11	-6.50217	USP6NL	APP	-0.0773569	0.182124	-0.0334279	0.168628
ENSG00000049618	ENSG00000014824	-0.469	-0.143	6.54137e-13	-7.18869	ARID1B	SLC30A9	-0.0635948	0.172596	-0.0276384	0.163076
ENSG00000148429	ENSG00000102144	-0.095	0.236	3.65e-11	-6.61763	USP6NL	PGK1	-0.0766345	0.168008	-0.0334279	0.153552
ENSG00000215105	ENSG00000165821	-0.408	-0.116	4.3608e-10	-6.24053	TTC3P1	SALL2	-0.108598	-0.256285	-0.047444	-0.238033
ENSG00000160218	ENSG00000011677	0.075	0.381	1.31155e-10	-6.42583	TRAPPC10	GABRA3	-0.12324	0.207312	-0.0541099	0.17625
ENSG00000161664	ENSG00000137491	0.482	0.217	1.83405e-09	6.01186	ASB16	SLCO2B1	-0.0266772	-0.161542	-0.0117922	-0.159805
ENSG00000178502	ENSG00000170525	-0.457	-0.162	7.80282e-11	-6.50435	KLHL11	PFKFB3	0.0940853	-0.19307	0.0419819	-0.174326
ENSG00000166862	ENSG00000165821	-0.113	0.222	2.30816e-11	-6.68507	CACNG2	SALL2	-0.155168	-0.273742	-0.0692614	-0.238033
ENSG00000173889	ENSG00000078053	-0.451	-0.175	1.1168e-09	-6.09175	PHC3	AMPH	-0.0336259	0.151488	-0.0151211	0.148547
ENSG00000253873	ENSG00000104112	-0.151	0.154	1.38218e-09	-6.05754	PCDHGA11	SCG3	-0.16461	0.277395	-0.0741476	0.237605
ENSG00000143390	ENSG00000113327	0.197	0.469	1.11088e-09	-6.09261	RFX5	GABRG2	-0.252746	0.29366	-0.114556	0.191548
ENSG00000123384	ENSG00000111897	-0.519	-0.241	8.8224e-11	-6.48587	LRP1	SERINC1	-0.134877	0.180233	-0.0613069	0.135132
ENSG00000143390	ENSG00000102144	0.242	0.511	4.09444e-10	-6.25038	RFX5	PGK1	-0.251867	0.270849	-0.114556	0.153552
ENSG00000135677	ENSG00000088538	-0.382	-0.079	1.89528e-10	-6.3696	GNS	DOCK3	-0.0205177	0.162293	-0.00940236	0.161292
ENSG00000198561	ENSG00000078053	-0.51	-0.241	4.24725e-10	-6.24466	CTNND1	AMPH	-0.0316163	0.15112	-0.0145346	0.148547
ENSG00000113749	ENSG00000042753	0.312	0.011	8.07394e-10	6.14347	HRH2	AP2S1	0.0359159	0.172488	0.0165839	0.169605
ENSG00000183648	ENSG00000154222	-0.288	0.023	3.09784e-10	-6.2938	NDUFB1	CC2D1B	0.0853103	-0.313171	0.0394642	-0.304761
ENSG00000049618	ENSG00000011260	-0.429	-0.151	1.54145e-09	-6.03997	ARID1B	UTP18	-0.0592921	0.119307	-0.0276384	0.107294
ENSG00000123384	ENSG00000105879	-0.359	-0.059	4.36962e-10	-6.24022	LRP1	CBLL1	-0.130848	0.162784	-0.0613069	0.115168
ENSG00000139613	ENSG00000078018	-0.275	0.024	1.58678e-09	-6.03529	SMARCC2	MAP2	-0.120356	0.20225	-0.0566599	0.173009
ENSG00000203950	ENSG00000102144	-0.345	-0.586	8.03788e-10	6.14418	FAM127B	PGK1	0.128647	0.190193	0.0608155	0.153552
ENSG00000219626	ENSG00000142875	-0.067	-0.367	3.76392e-10	6.26352	FAM228B	PRKACB	0.159964	0.233042	0.0757685	0.187207
ENSG00000198563	ENSG00000152818	0.386	0.09	4.27266e-10	6.24373	DDX39B	UTRN	0.0224725	-0.116758	0.0106454	-0.115091
ENSG00000116641	ENSG00000104112	0.197	0.471	8.08795e-10	-6.14319	DOCK7	SCG3	-0.216762	0.301926	-0.102937	0.237605
ENSG00000123384	ENSG00000120727	-0.315	-0.002	1.69848e-10	-6.38639	LRP1	PAIP2	-0.128302	0.173524	-0.0613069	0.132604
ENSG00000205213	ENSG00000104112	0.149	0.428	1.3942e-09	-6.05615	LGR4	SCG3	-0.176954	0.28179	-0.0846429	0.237605
ENSG00000138246	ENSG00000102144	0.208	0.483	4.86843e-10	-6.22329	DNAJC13	PGK1	-0.130539	0.190913	-0.0625448	0.153552
ENSG00000144649	ENSG00000104112	0.071	0.373	2.59363e-10	-6.32131	FAM198A	SCG3	-0.136582	0.264705	-0.0654928	0.237605
ENSG00000213760	ENSG00000133169	0.861	0.75	1.66468e-10	6.38946	ATP6V1G2	BEX1	-0.0326335	0.214034	-0.0156602	0.212197
ENSG00000138246	ENSG00000113327	0.224	0.497	3.95932e-10	-6.25562	DNAJC13	GABRG2	-0.130284	0.222088	-0.0625448	0.191548
ENSG00000173261	ENSG00000091428	-0.011	-0.368	1.44858e-13	7.3918	PLAC8L1	RAPGEF4	-0.027634	-0.0411108	-0.0134209	-0.0332735
ENSG00000170889	ENSG00000084234	-0.324	-0.59	1.68914e-11	6.73064	RPS9	APLP2	0.0383675	0.227558	0.0186416	0.225199
ENSG00000123384	ENSG00000100612	-0.386	-0.101	1.69146e-09	-6.02497	LRP1	DHRS7	-0.12588	0.180818	-0.0613069	0.144273
ENSG00000187954	ENSG00000049618	0.389	0.091	3.10545e-10	6.29342	CYHR1	ARID1B	-0.0180784	-0.0318199	-0.00883357	-0.0276384
ENSG00000196376	ENSG00000153179	-0.15	0.215	3.283e-13	-7.28225	SLC35F1	RASSF3	0.0797097	-0.198092	0.0389953	-0.185923
ENSG00000173486	ENSG00000102144	-0.247	-0.52	1.69023e-10	6.38713	FKBP2	PGK1	0.110748	0.180853	0.0542456	0.153552
ENSG00000165970	ENSG00000119535	-0.45	-0.172	8.9e-10	-6.12798	SLC6A5	CSF3R	-0.0515039	-0.148869	-0.0252413	-0.142077
ENSG00000147408	ENSG00000142192	-0.371	-0.072	3.95594e-10	-6.25576	CSGALNACT1	APP	-0.0207071	0.169563	-0.0101688	0.168628
ENSG00000049618	ENSG00000023228	-0.397	-0.077	1.40188e-11	-6.75771	ARID1B	NDUFS1	-0.0562612	0.15948	-0.0276384	0.151941
ENSG00000198075	ENSG00000104112	0.123	0.45	1.117e-12	-7.11526	SULT1C4	SCG3	-0.16508	0.275774	-0.0813694	0.237605
ENSG00000166794	ENSG00000084234	-0.14	-0.439	7.80998e-11	6.50422	PPIB	APLP2	0.174096	0.26944	0.0861875	0.225199
ENSG00000223459	ENSG00000152818	-0.306	0.035	4.53213e-12	-6.91951	TCAF1P1	UTRN	0.06834	-0.129309	0.0339531	-0.115091
ENSG00000226328	ENSG00000171867	0.612	0.386	1.84724e-09	6.0107	NUP50-AS1	PRNP	0.16608	0.219013	0.0829674	0.166438
ENSG00000213760	ENSG00000143970	-0.59	-0.344	3.23627e-10	-6.28702	ATP6V1G2	ASXL2	-0.0313412	-0.233278	-0.0156602	-0.231778
ENSG00000049618	ENSG00000013306	0.335	0.019	8.46871e-11	6.49203	ARID1B	SLC25A39	-0.0552897	-0.10892	-0.0276384	-0.0979319
ENSG00000138246	ENSG00000088538	0.178	0.45	1.90141e-09	-6.00601	DNAJC13	DOCK3	-0.124943	0.193532	-0.0625448	0.161292
ENSG00000212864	ENSG00000102144	-0.346	-0.588	6.33219e-10	6.18193	RNF208	PGK1	0.0936151	0.173212	0.0468935	0.153552
ENSG00000165643	ENSG00000102144	-0.097	-0.412	1.89357e-11	6.714	SOHLH1	PGK1	0.0920184	0.172565	0.0461615	0.153552
ENSG00000162407	ENSG00000104112	0.152	0.468	2.90698e-12	-6.98215	PLPP3	SCG3	-0.257374	0.322447	-0.129324	0.237605
ENSG00000215301	ENSG00000171314	0.004	0.301	1.52052e-09	-6.04217	DDX3X	PGAM1	-0.212294	0.249556	-0.106971	0.17105
ENSG00000123384	ENSG00000114209	-0.529	-0.246	2.8761e-11	-6.65278	LRP1	PDCD10	-0.121666	0.148314	-0.0613069	0.105041
ENSG00000132970	ENSG00000104112	0.068	0.362	8.7827e-10	-6.13009	WASF3	SCG3	-0.152902	0.270111	-0.0774126	0.237605
ENSG00000137766	ENSG00000132669	-0.283	0.016	1.46169e-09	-6.04853	UNC13C	RIN2	0.152255	-0.292624	0.0772438	-0.263656
ENSG00000184588	ENSG00000102144	-0.075	0.228	1.41277e-09	-6.05402	PDE4B	PGK1	-0.0977909	0.174718	-0.049647	0.153552
ENSG00000226328	ENSG00000102144	0.603	0.365	5.25205e-10	6.21138	NUP50-AS1	PGK1	0.162933	0.20715	0.0829674	0.153552
ENSG00000133935	ENSG00000102144	0.212	-0.172	1.78285e-14	7.66539	C14orf1	PGK1	0.112973	0.181085	0.0579531	0.153552
ENSG00000115486	ENSG00000057757	-0.23	0.08	5.83831e-10	-6.19474	GGCX	PITHD1	-0.0597092	0.203171	-0.0307218	0.196866
ENSG00000139910	ENSG00000065833	0.129	-0.226	1.36023e-12	7.08804	NOVA1	ME1	0.133128	0.151331	0.0686027	0.0997649
ENSG00000123384	ENSG00000086065	-0.578	-0.324	1.86869e-10	-6.37176	LRP1	CHMP5	-0.118843	0.179413	-0.0613069	0.14837
ENSG00000119737	ENSG00000102144	-0.287	0.053	6.67741e-12	-6.86439	GPR75	PGK1	-0.0940086	0.172949	-0.0486524	0.153552
ENSG00000138380	ENSG00000049618	-0.335	-0.025	1.84476e-10	-6.37374	CARF	ARID1B	0.00847434	-0.0285719	0.00439325	-0.0276384
ENSG00000173114	ENSG00000152154	0.496	0.206	4.07353e-11	6.60138	LRRN3	TMEM178A	-0.143493	0.284511	-0.0744261	0.258501
ENSG00000123384	ENSG00000114354	-0.378	-0.083	5.71399e-10	-6.19812	LRP1	TFG	-0.118114	0.171499	-0.0613069	0.13921
ENSG00000170145	ENSG00000073969	-0.198	0.149	4.77322e-12	-6.91216	SIK2	NSF	-0.0800106	0.0989808	-0.0415475	0.0716777
ENSG00000123384	ENSG00000108262	0.577	0.316	7.13327e-11	6.51783	LRP1	GIT1	-0.117827	-0.208455	-0.0613069	-0.183392
ENSG00000198561	ENSG00000073969	-0.551	-0.294	4.25649e-10	-6.24432	CTNND1	NSF	-0.0278887	0.0755078	-0.0145346	0.0716777
ENSG00000267023	ENSG00000144834	-0.642	-0.42	6.2026e-10	-6.18519	LRRC37A16P	TAGLN3	0.0229541	0.179177	0.0119633	0.178137
ENSG00000155897	ENSG00000104112	-0.186	0.138	1.15361e-10	-6.44531	ADCY8	SCG3	-0.179226	0.280453	-0.0938257	0.237605
ENSG00000049618	ENSG00000012174	-0.422	-0.109	1.89964e-11	-6.71354	ARID1B	MBTPS2	-0.0526869	0.166035	-0.0276384	0.160017
ENSG00000165943	ENSG00000152154	0.519	0.205	4.74177e-13	7.2325	MOAP1	TMEM178A	-0.0122088	0.258696	-0.00640692	0.258501
ENSG00000103145	ENSG00000102144	-0.143	-0.482	5.48908e-14	7.51973	HCFC1R1	PGK1	0.0780007	0.166971	0.0410686	0.153552
ENSG00000196376	ENSG00000170145	-0.14	0.196	2.23135e-11	-6.69002	SLC35F1	SIK2	0.0739094	-0.0752817	0.0389953	-0.0415475
ENSG00000171314	ENSG00000143390	0.238	0.5	1.51415e-09	-6.04285	PGAM1	RFX5	0.324114	-0.300291	0.17105	-0.114556
ENSG00000110713	ENSG00000102144	-0.143	0.173	3.36145e-10	-6.28112	NUP98	PGK1	-0.110159	0.17932	-0.0581374	0.153552
ENSG00000137766	ENSG00000135862	-0.181	0.157	1.74269e-11	-6.7261	UNC13C	LAMC1	0.146112	-0.22247	0.0772438	-0.185885
ENSG00000137766	ENSG00000134250	-0.23	0.101	3.79186e-11	-6.61199	UNC13C	NOTCH2	0.145964	-0.241641	0.0772438	-0.208884
ENSG00000232112	ENSG00000171314	0.133	-0.241	7.38258e-14	7.48088	TMA7	PGAM1	0.117566	0.197356	0.0622674	0.17105
ENSG00000147475	ENSG00000104112	0.135	0.431	1.45327e-10	-6.4102	ERLIN2	SCG3	-0.224091	0.301534	-0.119193	0.237605
ENSG00000123384	ENSG00000113558	-0.561	-0.313	9.52656e-10	-6.11715	LRP1	SKP1	-0.115249	0.257417	-0.0613069	0.239272
ENSG00000123384	ENSG00000116675	-0.575	-0.332	1.018e-09	-6.10656	LRP1	DNAJC6	-0.115189	0.182036	-0.0613069	0.154333
ENSG00000226328	ENSG00000159082	0.682	0.449	5.77285e-12	6.88515	NUP50-AS1	SYNJ1	0.155216	0.205479	0.0829674	0.159163
ENSG00000223459	ENSG00000163513	-0.31	0.042	9.01668e-13	-7.14474	TCAF1P1	TGFBR2	0.0631657	-0.189533	0.0339531	-0.182144
ENSG00000179277	ENSG00000104112	-0.18	0.135	3.78266e-10	-6.26274	MEIS3P1	SCG3	-0.134209	0.261907	-0.0722029	0.237605
ENSG00000139910	ENSG00000130522	-0.226	0.091	2.45237e-10	-6.32995	NOVA1	JUND	0.127441	-0.206406	0.0686027	-0.177137
ENSG00000123384	ENSG00000009844	-0.631	-0.395	1.44011e-10	-6.41159	LRP1	VTA1	-0.113687	0.199132	-0.0613069	0.175316
ENSG00000167258	ENSG00000102144	-0.343	-0.043	5.7648e-10	-6.19673	CDK12	PGK1	-0.0990077	0.174313	-0.0533962	0.153552
ENSG00000137766	ENSG00000018625	-0.16	0.191	2.73198e-12	-6.99086	UNC13C	ATP1A2	0.142764	-0.179028	0.0772438	-0.133446
ENSG00000102910	ENSG00000102144	0.016	0.327	1.84015e-10	-6.37412	LONP2	PGK1	0.0930005	0.171947	0.0503252	0.153552
ENSG00000139910	ENSG00000108439	-0.022	-0.331	2.23535e-10	6.34423	NOVA1	PNPO	0.126741	0.167313	0.0686027	0.129517
ENSG00000163520	ENSG00000091428	0.169	0.466	4.46154e-11	-6.58788	FBLN2	RAPGEF4	0.0468613	-0.0515597	0.0253768	-0.0332735
ENSG00000123384	ENSG00000101938	0.051	0.352	4.36323e-10	-6.24045	LRP1	CHRDL1	-0.113035	0.0996818	-0.0613069	0.0298698
ENSG00000214078	ENSG00000139910	-0.066	0.239	1.02772e-09	-6.10505	CPNE1	NOVA1	-0.0667412	0.0885413	-0.0362004	0.0686027
ENSG00000168802	ENSG00000143256	-0.242	-0.535	5.14556e-12	6.9015	CHTF8	PFDN2	0.0854875	0.130381	0.0468733	0.109262
ENSG00000108588	ENSG00000049618	-0.153	0.172	1.03136e-10	-6.46228	CCDC47	ARID1B	0.0205329	-0.0325349	0.0112594	-0.0276384
ENSG00000133935	ENSG00000113327	0.252	-0.088	9.5062e-12	6.81379	C14orf1	GABRG2	0.105605	0.210295	0.0579531	0.191548
ENSG00000138246	ENSG00000078053	0.149	0.442	1.59051e-10	-6.39643	DNAJC13	AMPH	-0.113639	0.175795	-0.0625448	0.148547
ENSG00000183648	ENSG00000106263	-0.037	0.266	1.05835e-09	-6.10035	NDUFB1	EIF3B	0.0714491	-0.103306	0.0394642	-0.0845249
ENSG00000120907	ENSG00000104112	-0.091	0.246	1.50589e-11	-6.74733	ADRA1A	SCG3	-0.166766	0.273433	-0.0925846	0.237605
ENSG00000167992	ENSG00000163513	0.042	-0.293	1.23352e-11	6.77623	VWCE	TGFBR2	-0.154514	-0.221864	-0.0860209	-0.182144
ENSG00000223459	ENSG00000152154	0.099	-0.203	1.81094e-09	6.01392	TCAF1P1	TMEM178A	0.0609171	0.263083	0.0339531	0.258501
ENSG00000163512	ENSG00000134250	-0.44	-0.134	2.94819e-11	-6.64914	AZI2	NOTCH2	0.0112969	-0.209085	0.00630961	-0.208884
ENSG00000232112	ENSG00000142192	-0.074	-0.39	2.85322e-11	6.65395	TMA7	APP	0.111365	0.191703	0.0622674	0.168628
ENSG00000173889	ENSG00000078018	-0.302	0.005	4.34217e-10	-6.2412	PHC3	MAP2	-0.0270426	0.174413	-0.0151211	0.173009
ENSG00000253873	ENSG00000171314	-0.26	0.045	8.71948e-10	-6.13124	PCDHGA11	PGAM1	-0.132064	0.202276	-0.0741476	0.17105
ENSG00000137033	ENSG00000123384	-0.103	0.204	9.7098e-10	-6.11411	IL33	LRP1	0.0781584	-0.0890206	0.0439883	-0.0613069
ENSG00000148358	ENSG00000091428	0.115	0.435	4.9292e-12	-6.9076	GPR107	RAPGEF4	0.0545603	-0.0560396	0.0307112	-0.0332735
ENSG00000215301	ENSG00000102144	0.045	0.336	1.95707e-09	-6.00133	DDX3X	PGK1	-0.18992	0.218867	-0.106971	0.153552
ENSG00000267023	ENSG00000127329	0.536	0.28	9.04356e-10	6.12544	LRRC37A16P	PTPRB	0.0212277	-0.134031	0.0119633	-0.1329
ENSG00000123384	ENSG00000075089	-0.663	-0.453	1.04433e-09	-6.10248	LRP1	ACTR6	-0.108772	0.226872	-0.0613069	0.209098
ENSG00000226328	ENSG00000113327	0.755	0.58	2.21458e-10	6.34567	NUP50-AS1	GABRG2	0.146934	0.225733	0.0829674	0.191548
ENSG00000110880	ENSG00000102144	-0.244	0.081	7.67301e-11	-6.50688	CORO1C	PGK1	-0.266819	0.268352	-0.150715	0.153552
ENSG00000185722	ENSG00000104112	-0.185	0.188	1.02741e-13	-7.43733	ANKFY1	SCG3	-0.24099	0.307346	-0.136174	0.237605
ENSG00000152818	ENSG00000137766	-0.045	0.329	2.51787e-14	-7.62096	UTRN	UNC13C	-0.203108	0.184879	-0.115091	0.0772438
ENSG00000158669	ENSG00000143970	-0.016	-0.33	1.19167e-10	6.44039	GPAT4	ASXL2	-0.176465	-0.271824	-0.100206	-0.231778
ENSG00000179277	ENSG00000171314	-0.042	0.261	1.10707e-09	-6.09315	MEIS3P1	PGAM1	-0.126907	0.199717	-0.0722029	0.17105
ENSG00000123384	ENSG00000118046	0.468	0.193	7.7827e-10	6.1493	LRP1	STK11	-0.107437	-0.12414	-0.0613069	-0.0875037
ENSG00000115486	ENSG00000102078	-0.304	0.022	3.60008e-11	-6.61967	GGCX	SLC25A14	-0.0538112	0.192167	-0.0307218	0.187198
ENSG00000178502	ENSG00000139910	0.266	-0.063	3.7403e-11	6.61402	KLHL11	NOVA1	0.0734468	0.0912556	0.0419819	0.0686027
ENSG00000178502	ENSG00000018625	-0.485	-0.214	7.69902e-10	-6.15101	KLHL11	ATP1A2	0.0734142	-0.146208	0.0419819	-0.133446
ENSG00000267023	ENSG00000042753	-0.64	-0.421	1.09879e-09	-6.09436	LRRC37A16P	AP2S1	0.0208127	0.170434	0.0119633	0.169605
ENSG00000160218	ENSG00000073969	0.143	0.448	2.65258e-11	-6.66467	TRAPPC10	NSF	-0.0940881	0.105115	-0.0541099	0.0716777
ENSG00000232112	ENSG00000149269	0.06	-0.265	6.42612e-11	6.53347	TMA7	PAK1	0.107903	0.267162	0.0622674	0.253138
ENSG00000232112	ENSG00000102144	0.07	-0.263	2.24691e-11	6.68901	TMA7	PGK1	0.107894	0.176603	0.0622674	0.153552
ENSG00000187147	ENSG00000117713	0.414	0.12	2.92193e-10	6.30287	RNF220	ARID1A	-0.0875786	-0.199771	-0.0505919	-0.186987
ENSG00000232112	ENSG00000113327	0.06	-0.285	3.40624e-12	6.95985	TMA7	GABRG2	0.107426	0.210004	0.0622674	0.191548
ENSG00000232112	ENSG00000137727	0.026	-0.316	3.39907e-12	6.96015	TMA7	ARHGAP20	0.10732	0.182742	0.0622674	0.161007
ENSG00000049618	ENSG00000034693	-0.505	-0.241	9.84215e-10	-6.11195	ARID1B	PEX3	-0.0475274	0.0992717	-0.0276384	0.0914947
ENSG00000161011	ENSG00000139910	-0.544	-0.286	4.989e-10	-6.21945	SQSTM1	NOVA1	0.152486	0.141912	0.0887025	0.0686027
ENSG00000171724	ENSG00000170145	-0.048	0.291	7.30185e-12	-6.85162	VAT1L	SIK2	0.140939	-0.122113	0.0821248	-0.0415475
ENSG00000171456	ENSG00000171314	-0.511	-0.253	1.74986e-09	-6.01947	ASXL1	PGAM1	-0.277836	0.282828	-0.162188	0.17105
ENSG00000254122	ENSG00000102144	-0.474	-0.175	2.58631e-11	-6.66839	PCDHGB7	PGK1	-0.090884	0.170023	-0.0530738	0.153552
ENSG00000232112	ENSG00000159082	-0.001	-0.371	1.8984e-14	7.65733	TMA7	SYNJ1	0.106253	0.180515	0.0622674	0.159163
ENSG00000166140	ENSG00000122705	0.09	0.377	1.57822e-09	-6.03616	ZFYVE19	CLTA	-0.148442	0.210874	-0.0870396	0.174185
ENSG00000196376	ENSG00000144161	0.312	-0.003	1.36851e-10	6.41936	SLC35F1	ZC3H8	0.0664782	0.10584	0.0389953	0.0912309
ENSG00000101577	ENSG00000078018	-0.06	0.244	1.12228e-09	-6.09097	LPIN2	MAP2	-0.171955	0.221218	-0.100876	0.173009
ENSG00000166833	ENSG00000104112	-0.267	0.056	8.20477e-11	-6.4968	NAV2	SCG3	-0.162841	0.270028	-0.0960946	0.237605
ENSG00000177311	ENSG00000102144	0.228	0.511	6.054e-11	-6.5424	ZBTB38	PGK1	-0.212198	0.229507	-0.125292	0.153552
ENSG00000131711	ENSG00000017797	0.046	0.353	1.9952e-10	-6.36171	MAP1B	RALBP1	0.148244	-0.164077	0.0875796	-0.112638
ENSG00000171724	ENSG00000086758	-0.122	0.185	1.03326e-09	-6.10419	VAT1L	HUWE1	0.138942	-0.135358	0.0821248	-0.0758202
ENSG00000148082	ENSG00000094916	-0.157	0.164	1.76143e-10	-6.38082	SHC3	CBX5	0.270574	-0.33512	0.160379	-0.258496
ENSG00000196569	ENSG00000171314	-0.282	0.026	4.83815e-10	-6.22427	LAMA2	PGAM1	-0.151297	0.209184	-0.0898568	0.17105
ENSG00000196376	ENSG00000007202	-0.157	0.156	5.00238e-10	-6.21903	SLC35F1	KIAA0100	0.0655332	-0.0653197	0.0389953	-0.0386345
ENSG00000171314	ENSG00000007202	-0.203	0.182	1.54809e-14	-7.68349	PGAM1	KIAA0100	0.287163	-0.237106	0.17105	-0.0386345
ENSG00000187147	ENSG00000148834	-0.196	0.122	2.46572e-10	-6.32911	RNF220	GSTO1	-0.0843298	0.140653	-0.0505919	0.123651
ENSG00000125991	ENSG00000123384	-0.059	-0.351	1.36259e-09	6.05984	ERGIC3	LRP1	0.0218546	-0.0637385	0.0131329	-0.0613069
ENSG00000139910	ENSG00000112972	0.264	-0.037	1.37856e-09	6.05796	NOVA1	HMGCS1	0.113934	0.214813	0.0686027	0.195316
ENSG00000161010	ENSG00000139910	-0.154	0.174	6.88733e-11	-6.52309	C5orf45	NOVA1	-0.0302551	0.0726983	-0.0182789	0.0686027
ENSG00000166025	ENSG00000102144	-0.202	0.171	1.01291e-13	-7.43921	AMOTL1	PGK1	-0.0951544	0.170872	-0.0576091	0.153552
ENSG00000139910	ENSG00000100811	0.03	0.349	4.47093e-11	-6.58757	NOVA1	YY1	0.113305	-0.159222	0.0686027	-0.131616
ENSG00000139910	ENSG00000083750	0.311	-0.013	4.26385e-11	6.59461	NOVA1	RRAGB	0.113203	0.211488	0.0686027	0.192044
ENSG00000223459	ENSG00000085563	-0.284	0.029	2.51156e-10	-6.32627	TCAF1P1	ABCB1	0.0560007	-0.124611	0.0339531	-0.116487
ENSG00000171314	ENSG00000160218	0.107	0.396	8.35339e-10	-6.13806	PGAM1	TRAPPC10	0.28188	-0.233426	0.17105	-0.0541099
ENSG00000123384	ENSG00000103653	0.605	0.347	2.39542e-11	6.67963	LRP1	CSK	-0.100866	-0.248963	-0.0613069	-0.236438
ENSG00000243147	ENSG00000123384	-0.475	-0.193	2.50505e-10	-6.32667	MRPL33	LRP1	0.0718729	-0.0837169	0.0437	-0.0613069
ENSG00000232112	ENSG00000136143	0.182	-0.174	1.33222e-12	7.09092	TMA7	SUCLA2	0.102042	0.17238	0.0622674	0.152666
ENSG00000155897	ENSG00000136143	-0.235	0.1	2.13845e-11	-6.69624	ADCY8	SUCLA2	-0.153387	0.194463	-0.0938257	0.152666
ENSG00000139910	ENSG00000138663	0.288	-0.02	4.5277e-10	6.23466	NOVA1	COPS4	0.112082	0.194886	0.0686027	0.174146
ENSG00000174469	ENSG00000170145	-0.178	0.131	8.16003e-10	-6.14178	CNTNAP2	SIK2	0.177891	-0.14698	0.109417	-0.0415475
ENSG00000152291	ENSG00000142875	-0.126	0.193	2.18519e-10	-6.34773	TGOLN2	PRKACB	-0.0288109	0.188532	-0.0177265	0.187207
ENSG00000115677	ENSG00000078018	-0.376	-0.063	5.81472e-11	-6.54842	HDLBP	MAP2	-0.126586	0.199114	-0.0779142	0.173009
ENSG00000136143	ENSG00000007202	-0.184	0.198	2.50524e-14	-7.62161	SUCLA2	KIAA0100	0.247509	-0.200734	0.152666	-0.0386345
ENSG00000226328	ENSG00000078053	0.711	0.522	9.89249e-10	6.11114	NUP50-AS1	AMPH	0.134482	0.181925	0.0829674	0.148547
ENSG00000171314	ENSG00000086758	-0.253	0.054	7.21153e-10	-6.16138	PGAM1	HUWE1	0.277155	-0.233361	0.17105	-0.0758202
ENSG00000183648	ENSG00000145216	0.169	-0.135	1.54911e-09	6.03917	NDUFB1	FIP1L1	0.0636846	0.0875827	0.0394642	0.0719826
ENSG00000226328	ENSG00000078018	0.652	0.385	2.02137e-13	7.34737	NUP50-AS1	MAP2	0.133855	0.201766	0.0829674	0.173009
ENSG00000132467	ENSG00000123384	-0.429	-0.119	2.3519e-11	-6.68232	UTP3	LRP1	0.0484887	-0.072115	0.030083	-0.0613069
ENSG00000196376	ENSG00000139514	-0.213	0.101	3.85726e-10	-6.2597	SLC35F1	SLC7A1	0.0628411	-0.161324	0.0389953	-0.153788
ENSG00000155897	ENSG00000102144	-0.216	0.208	2.17447e-17	-8.48407	ADCY8	PGK1	-0.150654	0.19304	-0.0938257	0.153552
ENSG00000169862	ENSG00000136143	-0.503	-0.213	3.11762e-11	-6.64091	CTNND2	SUCLA2	-0.134319	0.184784	-0.0838019	0.152666
ENSG00000185722	ENSG00000171314	-0.559	-0.272	3.82652e-12	-6.94344	ANKFY1	PGAM1	-0.218251	0.240895	-0.136174	0.17105
ENSG00000161904	ENSG00000152818	0.146	-0.206	2.28173e-12	7.01608	LEMD2	UTRN	-0.112021	-0.144311	-0.0700357	-0.115091
ENSG00000172053	ENSG00000143256	0.063	0.364	3.50892e-10	-6.27444	QARS	PFDN2	-0.0919477	0.130458	-0.0576964	0.109262
ENSG00000182606	ENSG00000104112	-0.207	0.113	1.82702e-10	-6.37522	TRAK1	SCG3	-0.171501	0.270909	-0.108044	0.237605
ENSG00000138696	ENSG00000104112	0.213	0.489	3.49659e-10	-6.27499	BMPR1B	SCG3	-0.195366	0.280161	-0.123165	0.237605
ENSG00000139910	ENSG00000105229	-0.361	-0.069	1.14596e-09	-6.08763	NOVA1	PIAS4	0.108817	-0.19759	0.0686027	-0.179174
ENSG00000144278	ENSG00000123384	-0.469	-0.176	6.96733e-11	-6.52136	GALNT13	LRP1	0.0804038	-0.0873974	0.0507976	-0.0613069
ENSG00000169862	ENSG00000078018	-0.406	-0.031	3.31514e-15	-7.87843	CTNND2	MAP2	-0.132541	0.200582	-0.0838019	0.173009
ENSG00000186960	ENSG00000171314	0.166	-0.138	1.55473e-09	6.03858	LINC01551	PGAM1	0.235839	0.249798	0.149129	0.17105
ENSG00000169604	ENSG00000104112	-0.047	0.264	3.9657e-10	-6.25537	ANTXR1	SCG3	-0.207607	0.285095	-0.131324	0.237605
ENSG00000171456	ENSG00000136143	-0.543	-0.28	2.61543e-10	-6.32001	ASXL1	SUCLA2	-0.255979	0.250296	-0.162188	0.152666
ENSG00000113119	ENSG00000078549	0.284	-0.046	2.70586e-11	6.66175	TMCO6	ADCYAP1R1	0.0370227	-0.252039	0.0234687	-0.250509
ENSG00000171456	ENSG00000102144	-0.435	-0.149	4.79563e-10	-6.22565	ASXL1	PGK1	-0.255687	0.250517	-0.162188	0.153552
ENSG00000232112	ENSG00000011677	0.01	-0.349	1.63136e-13	7.37598	TMA7	GABRA3	0.0979659	0.191384	0.0622674	0.17625
ENSG00000168918	ENSG00000164163	-0.556	-0.282	3.04807e-11	-6.64423	INPP5D	ABCE1	-0.0231519	0.13045	-0.0147262	0.129241
ENSG00000172889	ENSG00000049618	0.045	-0.259	9.95594e-10	6.11011	EGFL7	ARID1B	-0.0405069	-0.0417212	-0.025767	-0.0276384
ENSG00000116729	ENSG00000104112	0.076	0.425	9.95185e-14	-7.44154	WLS	SCG3	-0.258778	0.308364	-0.16472	0.237605
ENSG00000143162	ENSG00000123384	-0.346	-0.052	1.15727e-09	-6.08605	CREG1	LRP1	0.118744	-0.110199	0.0757058	-0.0613069
ENSG00000204574	ENSG00000131711	-0.093	0.246	1.14426e-11	-6.78708	ABCF1	MAP1B	-0.0115239	0.0880248	-0.00734967	0.0875796
ENSG00000123384	ENSG00000104671	-0.535	-0.281	1.22896e-09	-6.07642	LRP1	DCTN6	-0.0960742	0.131549	-0.0613069	0.108987
ENSG00000162490	ENSG00000148082	-0.195	0.111	1.13705e-09	-6.08888	DRAXIN	SHC3	-0.00853555	0.16051	-0.00544903	0.160379
ENSG00000196376	ENSG00000064999	-0.399	-0.098	1.68608e-10	-6.38751	SLC35F1	ANKS1A	0.0610574	-0.203478	0.0389953	-0.19819
ENSG00000171314	ENSG00000170145	-0.147	0.207	1.70374e-12	-7.05681	PGAM1	SIK2	0.267629	-0.212826	0.17105	-0.0415475
ENSG00000197081	ENSG00000171314	-0.318	0.109	5.24094e-18	-8.648	IGF2R	PGAM1	-0.167517	0.213379	-0.107199	0.17105
ENSG00000232112	ENSG00000133318	0.067	-0.241	6.97479e-10	6.16666	TMA7	RTN3	0.0971858	0.224192	0.0622674	0.211952
ENSG00000136143	ENSG00000086758	-0.352	-0.016	4.17888e-12	-6.931	SUCLA2	HUWE1	0.238232	-0.199493	0.152666	-0.0758202
ENSG00000204271	ENSG00000165821	-0.432	-0.148	6.70051e-10	-6.173	SPIN3	SALL2	0.159789	-0.266441	0.10247	-0.238033
ENSG00000139910	ENSG00000128590	0.228	-0.126	1.55493e-12	7.0695	NOVA1	DNAJB9	0.106946	0.153586	0.0686027	0.130155
ENSG00000133935	ENSG00000133318	0.195	-0.123	2.47344e-10	6.32863	C14orf1	RTN3	0.0903436	0.222546	0.0579531	0.211952
ENSG00000145216	ENSG00000130643	-0.039	-0.331	1.86769e-09	6.00892	FIP1L1	CALY	0.112108	0.211129	0.0719826	0.193463
ENSG00000136193	ENSG00000136143	-0.052	0.38	5.14354e-19	-8.90913	SCRN1	SUCLA2	-0.141233	0.186685	-0.090687	0.152666
ENSG00000123384	ENSG00000104660	-0.533	-0.273	5.93925e-10	-6.19203	LRP1	LEPROTL1	-0.0954518	0.150789	-0.0613069	0.132131
ENSG00000143256	ENSG00000109971	-0.392	-0.633	5.86412e-11	6.54716	PFDN2	HSPA8	0.17006	0.148371	0.109262	0.0700775
ENSG00000171724	ENSG00000007202	-0.122	0.243	2.82687e-13	-7.3024	VAT1L	KIAA0100	0.127497	-0.105138	0.0821248	-0.0386345
ENSG00000183648	ENSG00000065833	0.222	-0.096	2.20465e-10	6.34636	NDUFB1	ME1	0.061234	0.110122	0.0394642	0.0997649
ENSG00000188554	ENSG00000102144	-0.187	0.194	2.94156e-14	-7.60087	NBR1	PGK1	-0.0901983	0.168028	-0.0581739	0.153552
ENSG00000164252	ENSG00000049618	-0.431	-0.135	1.45327e-10	-6.4102	AGGF1	ARID1B	0.0504686	-0.0474505	0.0325554	-0.0276384
ENSG00000177225	ENSG00000137491	0.521	0.257	5.51368e-10	6.20374	PDDC1	SLCO2B1	-0.0211085	-0.160594	-0.0136422	-0.159805
ENSG00000165943	ENSG00000143256	-0.054	-0.363	1.27858e-10	6.4297	MOAP1	PFDN2	-0.00990924	0.10952	-0.00640692	0.109262
ENSG00000205835	ENSG00000163536	-0.093	0.229	1.25899e-10	-6.43204	GMNC	SERPINI1	-0.143587	0.227265	-0.0929185	0.200115
ENSG00000139910	ENSG00000132718	0.085	-0.223	7.82e-10	6.14854	NOVA1	SYT11	0.105955	0.110746	0.0686027	0.0758383
ENSG00000083642	ENSG00000078549	-0.396	-0.1	3.44065e-10	-6.2775	PDS5B	ADCYAP1R1	-0.152646	-0.274796	-0.0991075	-0.250509
ENSG00000139910	ENSG00000106992	-0.298	0.015	2.12998e-10	-6.35166	NOVA1	AK1	0.105622	-0.133545	0.0686027	-0.106903
ENSG00000205835	ENSG00000113327	-0.109	0.229	1.47241e-11	-6.75059	GMNC	GABRG2	-0.143042	0.219507	-0.0929185	0.191548
ENSG00000219626	ENSG00000073969	-0.218	-0.516	5.83647e-12	6.88359	FAM228B	NSF	0.116601	0.114006	0.0757685	0.0716777
ENSG00000179603	ENSG00000170145	-0.247	0.082	4.40948e-11	-6.58962	GRM8	SIK2	0.113656	-0.0958734	0.0740281	-0.0415475
ENSG00000267023	ENSG00000111669	-0.617	-0.319	1.62044e-14	-7.67764	LRRC37A16P	TPI1	0.0183412	0.185657	0.0119633	0.185153
ENSG00000180720	ENSG00000110880	-0.378	-0.09	1.36848e-09	-6.05914	CHRM4	CORO1C	0.245243	-0.239454	0.160074	-0.150715
ENSG00000232112	ENSG00000078053	-0.046	-0.35	3.08872e-10	6.29426	TMA7	AMPH	0.0952815	0.164841	0.0622674	0.148547
ENSG00000167930	ENSG00000165821	0.564	0.317	9.58804e-10	6.11612	FAM234A	SALL2	-0.115641	-0.252834	-0.0755993	-0.238033
ENSG00000178502	ENSG00000134250	-0.495	-0.232	1.56948e-09	-6.03706	KLHL11	NOTCH2	0.064153	-0.214212	0.0419819	-0.208884
ENSG00000198795	ENSG00000104112	-0.098	0.207	1.22988e-09	-6.0763	ZNF521	SCG3	-0.220546	0.288476	-0.144461	0.237605
ENSG00000227028	ENSG00000152154	0.442	0.162	8.5749e-10	6.1339	SLC8A1-AS1	TMEM178A	-0.00663468	0.258546	-0.00435209	0.258501
ENSG00000123384	ENSG00000111237	-0.555	-0.296	2.70689e-10	-6.3147	LRP1	VPS29	-0.0934402	0.176235	-0.0613069	0.161859
ENSG00000267023	ENSG00000124194	-0.531	-0.27	5.61457e-10	-6.20089	LRRC37A16P	GDAP1L1	0.0182274	0.182994	0.0119633	0.182494
ENSG00000123384	ENSG00000123143	0.527	0.268	8.57396e-10	6.13392	LRP1	PKN1	-0.0934051	-0.234153	-0.0613069	-0.223814
ENSG00000159082	ENSG00000086758	-0.123	0.209	3.68413e-11	-6.61625	SYNJ1	HUWE1	0.242467	-0.199696	0.159163	-0.0758202
ENSG00000102144	ENSG00000007202	-0.09	0.265	1.01809e-12	-7.12804	PGK1	KIAA0100	0.233886	-0.182541	0.153552	-0.0386345
ENSG00000186198	ENSG00000078549	0.492	0.215	2.76286e-10	6.31153	SLC51B	ADCYAP1R1	0.0209537	-0.250976	0.0137655	-0.250509
ENSG00000110880	ENSG00000088538	-0.342	-0.028	9.77621e-11	-6.47037	CORO1C	DOCK3	-0.229311	0.236185	-0.150715	0.161292
ENSG00000171456	ENSG00000159082	-0.436	-0.15	4.66996e-10	-6.22981	ASXL1	SYNJ1	-0.246641	0.244733	-0.162188	0.159163
ENSG00000139644	ENSG00000104112	0.043	0.335	1.75918e-09	-6.01861	TMBIM6	SCG3	-0.203821	0.281197	-0.134184	0.237605
ENSG00000155008	ENSG00000123384	-0.37	-0.067	2.42125e-10	-6.33192	APOOL	LRP1	0.138352	-0.120986	0.0911691	-0.0613069
ENSG00000133935	ENSG00000078053	0.199	-0.105	1.43724e-09	6.05125	C14orf1	AMPH	0.0878963	0.162331	0.0579531	0.148547
ENSG00000161526	ENSG00000078549	0.453	0.175	8.18563e-10	6.14129	SAP30BP	ADCYAP1R1	0.0399376	-0.252191	0.0263386	-0.250509
ENSG00000232112	ENSG00000142875	0.135	-0.225	6.59344e-13	7.18761	TMA7	PRKACB	0.0943398	0.19978	0.0622674	0.187207
ENSG00000169862	ENSG00000159082	-0.421	-0.082	4.95378e-13	-7.22656	CTNND2	SYNJ1	-0.126899	0.185057	-0.0838019	0.159163
ENSG00000123384	ENSG00000061794	-0.7	-0.478	8.13335e-12	-6.83618	LRP1	MRPS35	-0.0924885	0.261479	-0.0613069	0.252715
ENSG00000171724	ENSG00000115677	-0.157	0.16	2.97893e-10	-6.29987	VAT1L	HDLBP	0.12364	-0.120908	0.0821248	-0.0779142
ENSG00000213760	ENSG00000152818	-0.573	-0.311	7.5482e-11	-6.50934	ATP6V1G2	UTRN	-0.0235132	-0.116403	-0.0156602	-0.115091
ENSG00000131711	ENSG00000126653	-0.39	-0.086	1.3994e-10	-6.41596	MAP1B	NSRP1	0.131257	-0.195324	0.0875796	-0.169696
ENSG00000152818	ENSG00000112992	-0.222	0.111	3.02895e-11	-6.64516	UTRN	NNT	-0.171946	0.18791	-0.115091	0.138157
ENSG00000267023	ENSG00000152818	0.602	0.356	1.72191e-10	6.38429	LRRC37A16P	UTRN	0.0178694	-0.115844	0.0119633	-0.115091
ENSG00000123384	ENSG00000106633	0.236	-0.159	2.7901e-15	7.89995	LRP1	GCK	-0.0914266	-0.132731	-0.0613069	-0.114281
ENSG00000183648	ENSG00000161904	-0.238	0.114	1.95096e-12	-7.03794	NDUFB1	LEMD2	0.0588317	-0.0824764	0.0394642	-0.0700357
ENSG00000226328	ENSG00000133318	0.755	0.582	3.2538e-10	6.28618	NUP50-AS1	RTN3	0.123652	0.230235	0.0829674	0.211952
ENSG00000179277	ENSG00000171867	-0.293	0.014	4.84644e-10	-6.224	MEIS3P1	PRNP	-0.107547	0.18415	-0.0722029	0.166438
ENSG00000159082	ENSG00000101577	-0.051	0.269	1.19122e-10	-6.44045	SYNJ1	LPIN2	0.236652	-0.203283	0.159163	-0.100876
ENSG00000196376	ENSG00000169862	-0.352	-0.01	1.79883e-12	-7.04925	SLC35F1	CTNND2	0.0579691	-0.0940873	0.0389953	-0.0838019
ENSG00000182606	ENSG00000171314	-0.457	-0.152	1.99493e-11	-6.70639	TRAK1	PGAM1	-0.160514	0.207602	-0.108044	0.17105
ENSG00000166025	ENSG00000159082	-0.253	0.063	2.30753e-10	-6.33934	AMOTL1	SYNJ1	-0.085571	0.171021	-0.0576091	0.159163
ENSG00000205835	ENSG00000180720	-0.182	0.176	9.92248e-13	-7.13158	GMNC	CHRM4	-0.137993	0.18935	-0.0929185	0.160074
ENSG00000083642	ENSG00000018625	-0.416	-0.131	8.77458e-10	-6.13024	PDS5B	ATP1A2	-0.147082	-0.171824	-0.0991075	-0.133446
ENSG00000168918	ENSG00000160908	0.451	0.129	2.22117e-12	7.01984	INPP5D	ZNF394	-0.021835	-0.10616	-0.0147262	-0.104942
ENSG00000205835	ENSG00000171314	-0.108	0.248	1.02089e-12	-7.12766	GMNC	PGAM1	-0.137769	0.198467	-0.0929185	0.17105
ENSG00000169862	ENSG00000137727	-0.431	-0.122	2.54617e-11	-6.67068	CTNND2	ARHGAP20	-0.124245	0.18487	-0.0838019	0.161007
ENSG00000143256	ENSG00000115211	0.407	0.638	2.00829e-10	-6.36071	PFDN2	EIF2B4	0.161991	-0.196665	0.109262	-0.156706
ENSG00000155897	ENSG00000142192	-0.23	0.102	3.3139e-11	-6.6319	ADCY8	APP	-0.138923	0.196784	-0.0938257	0.168628
ENSG00000159082	ENSG00000007202	-0.099	0.332	2.00059e-18	-8.75726	SYNJ1	KIAA0100	0.235553	-0.179952	0.159163	-0.0386345
ENSG00000168918	ENSG00000099385	0.588	0.335	1.30038e-10	6.42713	INPP5D	BCL7C	-0.0217887	-0.180081	-0.0147262	-0.179386
ENSG00000136193	ENSG00000102144	-0.073	0.425	2.95809e-25	-10.3832	SCRN1	PGK1	-0.134073	0.18215	-0.090687	0.153552
ENSG00000120733	ENSG00000104112	-0.21	0.125	2.44062e-11	-6.67689	KDM3B	SCG3	-0.24391	0.296206	-0.165049	0.237605
ENSG00000168918	ENSG00000009844	-0.668	-0.45	2.10336e-10	-6.3536	INPP5D	VTA1	-0.0217619	0.176024	-0.0147262	0.175316
ENSG00000139910	ENSG00000125734	-0.311	-0.008	6.37911e-10	-6.18077	NOVA1	GPR108	0.101135	-0.248702	0.0686027	-0.237947
ENSG00000139910	ENSG00000004534	-0.111	0.244	1.21552e-12	-7.1036	NOVA1	RBM6	0.101087	-0.251815	0.0686027	-0.241236
ENSG00000148429	ENSG00000088538	-0.246	0.098	5.71753e-12	-6.88652	USP6NL	DOCK3	-0.0492527	0.1652	-0.0334279	0.161292
ENSG00000183648	ENSG00000165689	-0.259	0.064	8.83487e-11	-6.48565	NDUFB1	SDCCAG3	0.0580451	-0.219782	0.0394642	-0.21581
ENSG00000174469	ENSG00000163349	-0.513	-0.242	2.90439e-10	-6.3038	CNTNAP2	HIPK1	0.160694	-0.210621	0.109417	-0.175426
ENSG00000226328	ENSG00000149269	0.781	0.619	1.60062e-10	6.39546	NUP50-AS1	PAK1	0.121764	0.267515	0.0829674	0.253138
ENSG00000139926	ENSG00000079841	0.027	0.336	2.06396e-10	-6.35651	FRMD6	RIMS1	-0.188114	0.310535	-0.12818	0.280491
ENSG00000213760	ENSG00000130643	0.615	0.379	3.6788e-10	6.26708	ATP6V1G2	CALY	-0.0229663	0.194164	-0.0156602	0.193463
ENSG00000091428	ENSG00000035862	0.012	0.33	7.06699e-11	-6.51923	RAPGEF4	TIMP2	-0.0487797	0.0631388	-0.0332735	0.0521173
ENSG00000205835	ENSG00000088538	-0.198	0.104	1.84593e-09	-6.01081	GMNC	DOCK3	-0.135972	0.188936	-0.0929185	0.161292
ENSG00000123384	ENSG00000122550	-0.504	-0.243	1.50664e-09	-6.04365	LRP1	KLHL7	-0.0896608	0.108649	-0.0613069	0.0868345
ENSG00000107581	ENSG00000102144	-0.283	0.132	6.84659e-17	-8.34965	EIF3A	PGK1	-0.0591823	0.159377	-0.0404818	0.153552
ENSG00000124380	ENSG00000018625	-0.392	-0.079	4.07378e-11	-6.60137	SNRNP27	ATP1A2	-0.0531399	-0.138871	-0.0363566	-0.133446
ENSG00000180720	ENSG00000170145	-0.013	0.285	1.61668e-09	-6.03227	CHRM4	SIK2	0.233951	-0.177621	0.160074	-0.0415475
ENSG00000112164	ENSG00000078018	-0.124	0.194	2.48098e-10	-6.32816	GLP1R	MAP2	-0.0423843	0.175666	-0.0290228	0.173009
ENSG00000213760	ENSG00000156411	0.784	0.629	4.80887e-10	6.22522	ATP6V1G2	C14orf2	-0.0228676	0.222158	-0.0156602	0.221563
ENSG00000142192	ENSG00000086758	-0.157	0.153	7.34526e-10	-6.15847	APP	HUWE1	0.245717	-0.196051	0.168628	-0.0758202
ENSG00000179603	ENSG00000007202	-0.213	0.108	1.56233e-10	-6.39916	GRM8	KIAA0100	0.107851	-0.0875723	0.0740281	-0.0386345
ENSG00000196376	ENSG00000163349	-0.417	-0.131	7.5513e-10	-6.15408	SLC35F1	HIPK1	0.0568117	-0.180087	0.0389953	-0.175426
ENSG00000155897	ENSG00000137727	-0.236	0.164	1.23292e-15	-8.00112	ADCY8	ARHGAP20	-0.136478	0.188617	-0.0938257	0.161007
ENSG00000137727	ENSG00000086758	-0.193	0.131	1.13403e-10	-6.44791	ARHGAP20	HUWE1	0.233949	-0.187494	0.161007	-0.0758202
ENSG00000171314	ENSG00000089154	-0.29	0.014	7.30254e-10	-6.15939	PGAM1	GCN1	0.248363	-0.20644	0.17105	-0.097635
ENSG00000139910	ENSG00000102144	0.282	-0.075	6.3608e-13	7.19252	NOVA1	PGK1	0.0994387	0.169298	0.0686027	0.153552
ENSG00000174231	ENSG00000131711	0.325	0.57	9.67863e-10	-6.11462	PRPF8	MAP1B	0.0189252	0.0886364	0.0130588	0.0875796
ENSG00000142192	ENSG00000007202	-0.109	0.228	1.69894e-11	-6.7298	APP	KIAA0100	0.244374	-0.183421	0.168628	-0.0386345
ENSG00000161904	ENSG00000115414	0.358	0.063	8.33106e-10	6.13849	LEMD2	FN1	-0.101434	-0.153819	-0.0700357	-0.135459
ENSG00000126861	ENSG00000123384	-0.496	-0.22	2.74777e-10	-6.31238	OMG	LRP1	0.10681	-0.0986392	0.0738053	-0.0613069
ENSG00000163743	ENSG00000143256	-0.212	-0.483	8.20924e-10	6.14083	RCHY1	PFDN2	0.0694265	0.120128	0.0479918	0.109262
ENSG00000119737	ENSG00000078018	-0.301	-0.006	1.9399e-09	-6.00276	GPR75	MAP2	-0.0703053	0.180102	-0.0486524	0.173009
ENSG00000073969	ENSG00000007202	-0.158	0.198	1.30483e-12	-7.0938	NSF	KIAA0100	0.103505	-0.0841935	0.0716777	-0.0386345
ENSG00000221995	ENSG00000221817	0.484	0.212	6.97978e-10	6.16655	TIAF1	PPP3CB-AS1	-0.105593	-0.200751	-0.0731324	-0.1862
ENSG00000196569	ENSG00000102144	-0.21	0.149	8.13248e-13	-7.1589	LAMA2	PGK1	-0.129279	0.179115	-0.0898568	0.153552
ENSG00000153823	ENSG00000152818	-0.214	0.102	2.97156e-10	-6.30026	PID1	UTRN	0.101315	-0.136019	0.0704673	-0.115091
ENSG00000137727	ENSG00000007202	-0.053	0.328	8.70292e-15	-7.7569	ARHGAP20	KIAA0100	0.231461	-0.172735	0.161007	-0.0386345
ENSG00000185615	ENSG00000171314	-0.222	-0.548	1.58431e-14	7.68053	PDIA2	PGAM1	0.12427	0.192399	0.0866595	0.17105
ENSG00000141027	ENSG00000131711	0.001	0.33	1.62802e-11	-6.736	NCOR1	MAP1B	-0.0809275	0.104971	-0.056439	0.0875796
ENSG00000152818	ENSG00000079841	-0.259	0.082	7.79496e-12	-6.84227	UTRN	RIMS1	-0.165023	0.302877	-0.115091	0.280491
ENSG00000131711	ENSG00000117523	-0.139	0.182	1.72724e-10	-6.38382	MAP1B	PRRC2C	0.125481	-0.160977	0.0875796	-0.133871
ENSG00000171314	ENSG00000163156	0.029	-0.269	1.89914e-09	6.00621	PGAM1	SCNM1	0.24473	0.182385	0.17105	0.0419775
ENSG00000260941	ENSG00000171314	0.258	-0.054	3.68573e-10	6.26679	LINC00622	PGAM1	0.108624	0.18746	0.0759849	0.17105
ENSG00000165643	ENSG00000078053	0.101	-0.208	7.43235e-10	6.1566	SOHLH1	AMPH	0.0659669	0.1557	0.0461615	0.148547
ENSG00000183648	ENSG00000161010	-0.264	0.045	5.10389e-10	-6.21588	NDUFB1	C5orf45	0.0563534	-0.0442085	0.0394642	-0.0182789
ENSG00000248383	ENSG00000139926	0.006	0.343	4.31785e-12	-6.92637	PCDHAC1	FRMD6	0.104317	-0.148022	0.0730746	-0.12818
ENSG00000137766	ENSG00000123384	-0.212	0.099	5.6733e-10	-6.19925	UNC13C	LRP1	0.110181	-0.0997269	0.0772438	-0.0613069
ENSG00000196482	ENSG00000165821	-0.46	-0.158	2.73639e-11	-6.6601	ESRRG	SALL2	0.0820082	-0.244734	0.0575083	-0.238033
ENSG00000156535	ENSG00000104112	0.109	0.482	2.39182e-16	-8.2006	CD109	SCG3	-0.258415	0.299269	-0.18123	0.237605
ENSG00000166025	ENSG00000148082	-0.097	0.238	2.09611e-11	-6.69917	AMOTL1	SHC3	-0.0820697	0.170474	-0.0576091	0.160379
ENSG00000165643	ENSG00000088538	0.216	-0.132	3.89323e-12	6.941	SOHLH1	DOCK3	0.0657032	0.167776	0.0461615	0.161292
ENSG00000166025	ENSG00000142192	-0.274	0.055	3.45227e-11	-6.62586	AMOTL1	APP	-0.0819834	0.178191	-0.0576091	0.168628
ENSG00000170889	ENSG00000147234	-0.125	-0.42	2.21046e-10	6.34596	RPS9	FRMPD3	0.0265067	0.0863808	0.0186416	0.0843146
ENSG00000167447	ENSG00000115414	-0.472	-0.19	2.75741e-10	-6.31184	SMG8	FN1	0.0950215	-0.151108	0.0669432	-0.135459
ENSG00000196376	ENSG00000155897	-0.268	0.073	7.1598e-12	-6.85443	SLC35F1	ADCY8	0.0553379	-0.101655	0.0389953	-0.0938257
ENSG00000169862	ENSG00000142875	-0.527	-0.266	6.55975e-10	-6.17636	CTNND2	PRKACB	-0.118914	0.20485	-0.0838019	0.187207
ENSG00000143256	ENSG00000131238	-0.111	-0.418	4.77025e-11	6.57794	PFDN2	PPT1	0.155018	0.238279	0.109262	0.212344
ENSG00000197081	ENSG00000102144	-0.2	0.191	5.92106e-15	-7.80562	IGF2R	PGK1	-0.152082	0.187279	-0.107199	0.153552
ENSG00000130725	ENSG00000088538	0.077	-0.245	1.12951e-10	6.44852	UBE2M	DOCK3	0.101944	0.176416	0.0719426	0.161292
ENSG00000205835	ENSG00000149269	-0.228	0.079	8.60686e-10	-6.13331	GMNC	PAK1	-0.131623	0.268856	-0.0929185	0.253138
ENSG00000100151	ENSG00000091428	-0.212	-0.48	1.32886e-09	6.06387	PICK1	RAPGEF4	-0.121006	-0.0921784	-0.085432	-0.0332735
ENSG00000179603	ENSG00000153993	0.087	0.398	4.61913e-11	-6.58272	GRM8	SEMA3D	0.104736	-0.170428	0.0740281	-0.153806
ENSG00000169862	ENSG00000104112	-0.257	0.07	5.30202e-11	-6.5622	CTNND2	SCG3	-0.118531	0.251263	-0.0838019	0.237605
ENSG00000205835	ENSG00000174469	-0.143	0.228	1.25654e-13	-7.41068	GMNC	CNTNAP2	-0.131412	0.143451	-0.0929185	0.109417
ENSG00000155897	ENSG00000134121	-0.242	0.059	1.64661e-09	-6.02931	ADCY8	CHL1	-0.132644	0.230513	-0.0938257	0.211337
ENSG00000267023	ENSG00000073969	-0.519	-0.23	1.87603e-11	-6.71536	LRRC37A16P	NSF	0.0169	0.07266	0.0119633	0.0716777
ENSG00000196482	ENSG00000152818	-0.365	-0.05	5.59537e-11	-6.55417	ESRRG	UTRN	0.0812116	-0.128457	0.0575083	-0.115091
ENSG00000131711	ENSG00000009954	-0.293	0.012	6.22682e-10	-6.18458	MAP1B	BAZ1B	0.123599	-0.219747	0.0875796	-0.202329
ENSG00000139910	ENSG00000138071	0.293	-0.014	4.84644e-10	6.224	NOVA1	ACTR2	0.0967297	0.181055	0.0686027	0.168049
ENSG00000143256	ENSG00000138663	-0.151	-0.443	1.76378e-10	6.38062	PFDN2	COPS4	0.15399	0.204652	0.109262	0.174146
ENSG00000133935	ENSG00000073969	0.286	-0.044	2.64387e-11	6.66515	C14orf1	NSF	0.0815685	0.0917969	0.0579531	0.0716777
ENSG00000205835	ENSG00000102144	-0.054	0.284	9.1172e-12	-6.81979	GMNC	PGK1	-0.130759	0.178647	-0.0929185	0.153552
ENSG00000167992	ENSG00000143256	0.044	0.349	2.76696e-10	-6.3113	VWCE	PFDN2	-0.120918	0.138299	-0.0860209	0.109262
ENSG00000143412	ENSG00000135862	0.295	-0.001	1.84445e-09	6.01094	ANXA9	LAMC1	-0.00537969	-0.185922	-0.00382951	-0.185885
ENSG00000139910	ENSG00000112992	0.342	0.012	1.15447e-11	6.7858	NOVA1	NNT	0.0963722	0.153631	0.0686027	0.138157
ENSG00000157823	ENSG00000131711	-0.247	0.135	2.06148e-14	-7.64673	AP3S2	MAP1B	-0.0615612	0.097613	-0.0438281	0.0875796
ENSG00000197081	ENSG00000136143	-0.377	0.019	2.63508e-16	-8.18895	IGF2R	SUCLA2	-0.150502	0.185291	-0.107199	0.152666
ENSG00000152818	ENSG00000004838	0.058	-0.304	2.29654e-13	7.33029	UTRN	ZMYND10	-0.161424	-0.220535	-0.115091	-0.190055
ENSG00000152818	ENSG00000116147	0.382	0.623	1.09271e-10	-6.45353	UTRN	TNR	-0.160959	0.118854	-0.115091	0.0362115
ENSG00000163406	ENSG00000110436	0.442	0.693	8.12198e-14	-7.46833	SLC15A2	SLC1A2	-0.290804	0.214007	-0.207956	-0.0522299
ENSG00000123384	ENSG00000000419	-0.686	-0.465	3.25109e-11	-6.63472	LRP1	DPM1	-0.085653	0.195645	-0.0613069	0.186576
ENSG00000145794	ENSG00000104112	-0.097	0.209	1.07675e-09	-6.0976	MEGF10	SCG3	-0.26172	0.298514	-0.187361	0.237605
ENSG00000179097	ENSG00000165821	-0.351	-0.049	3.91264e-10	-6.25747	HTR1F	SALL2	-0.168523	-0.264405	-0.120659	-0.238033
ENSG00000173114	ENSG00000168610	-0.638	-0.416	7.88644e-10	-6.1472	LRRN3	STAT3	-0.103851	-0.189617	-0.0744261	-0.175619
ENSG00000161202	ENSG00000152154	-0.319	0.022	3.73062e-12	-6.94703	DVL3	TMEM178A	-0.156513	0.279423	-0.112194	0.258501
ENSG00000155897	ENSG00000149269	-0.256	0.092	3.00449e-12	-6.97751	ADCY8	PAK1	-0.130744	0.268156	-0.0938257	0.253138
ENSG00000123384	ENSG00000119328	-0.551	-0.253	1.09699e-12	-7.11775	LRP1	FAM206A	-0.0854157	0.187689	-0.0613069	0.178296
ENSG00000170365	ENSG00000088538	-0.054	0.263	1.85984e-10	-6.37249	SMAD1	DOCK3	-0.0578932	0.166134	-0.0415542	0.161292
ENSG00000153823	ENSG00000139910	0.075	-0.235	5.65456e-10	6.19977	PID1	NOVA1	0.0981626	0.096839	0.0704673	0.0686027
ENSG00000223459	ENSG00000125356	0.122	-0.185	1.03326e-09	6.10419	TCAF1P1	NDUFA1	0.0472912	0.119561	0.0339531	0.114997
ENSG00000139910	ENSG00000111897	0.333	0.037	1.11037e-09	6.09268	NOVA1	SERINC1	0.0955498	0.150412	0.0686027	0.135132
ENSG00000175826	ENSG00000165821	0.519	0.261	1.31764e-09	6.06523	CTDNEP1	SALL2	-0.167539	-0.263963	-0.120293	-0.238033
ENSG00000136143	ENSG00000089154	-0.454	-0.176	7.95809e-10	-6.14576	SUCLA2	GCN1	0.212523	-0.178045	0.152666	-0.097635
ENSG00000168918	ENSG00000136143	-0.641	-0.419	6.59033e-10	-6.17562	INPP5D	SUCLA2	-0.0204938	0.153315	-0.0147262	0.152666
ENSG00000144749	ENSG00000104112	-0.076	0.239	2.91744e-10	-6.3031	LRIG1	SCG3	-0.267863	0.30072	-0.192553	0.237605
ENSG00000160216	ENSG00000091428	0.009	0.309	9.50801e-10	-6.11746	AGPAT3	RAPGEF4	0.0697306	-0.0588039	0.0501488	-0.0332735
ENSG00000168646	ENSG00000104112	-0.033	0.269	1.16414e-09	-6.08511	AXIN2	SCG3	-0.174094	0.265477	-0.125225	0.237605
ENSG00000171314	ENSG00000162434	0.112	0.439	1.6071e-12	-7.06492	PGAM1	JAK1	0.237372	-0.167112	0.17105	-0.00482691
ENSG00000185722	ENSG00000136143	-0.603	-0.315	2.37371e-13	-7.32586	ANKFY1	SUCLA2	-0.188785	0.200799	-0.136174	0.152666
ENSG00000250033	ENSG00000104112	-0.046	0.26	7.70007e-10	-6.15099	SLC7A11-AS1	SCG3	-0.0175883	0.237899	-0.0126874	0.237605
ENSG00000136143	ENSG00000106772	0.311	0.557	1.48339e-09	-6.04616	SUCLA2	PRUNE2	0.210176	-0.15817	0.152666	0.0610947
ENSG00000179603	ENSG00000169862	-0.397	-0.063	1.99323e-12	-7.03496	GRM8	CTNND2	0.101851	-0.109127	0.0740281	-0.0838019
ENSG00000205835	ENSG00000104490	-0.187	0.149	2.27708e-11	-6.68705	GMNC	NCALD	-0.127837	0.281169	-0.0929185	0.268028
ENSG00000159082	ENSG00000106772	0.333	0.581	3.80163e-10	-6.26196	SYNJ1	PRUNE2	0.218493	-0.163204	0.159163	0.0610947
ENSG00000064726	ENSG00000049618	-0.425	-0.126	1.14934e-10	-6.44588	BTBD1	ARID1B	0.0468324	-0.0423454	0.0341239	-0.0276384
ENSG00000141499	ENSG00000049618	-0.067	-0.387	1.78072e-11	6.72296	WRAP53	ARID1B	-0.0382054	-0.0380581	-0.0278409	-0.0276384
ENSG00000136193	ENSG00000134121	-0.082	0.282	2.27909e-13	-7.33131	SCRN1	CHL1	-0.124431	0.227278	-0.090687	0.211337
ENSG00000115255	ENSG00000102144	-0.129	-0.433	4.7366e-11	6.57899	REEP6	PGK1	0.244055	0.227263	0.178121	0.153552
ENSG00000139910	ENSG00000136143	0.366	0.05	4.80325e-11	6.57691	NOVA1	SUCLA2	0.0937808	0.165285	0.0686027	0.152666
ENSG00000198954	ENSG00000123384	-0.534	-0.223	3.6019e-13	-7.26974	KIF1BP	LRP1	0.218484	-0.162524	0.159925	-0.0613069
ENSG00000163430	ENSG00000104112	0.018	0.333	9.97148e-11	-6.46738	FSTL1	SCG3	-0.102355	0.247106	-0.0749888	0.237605
ENSG00000196569	ENSG00000163536	-0.263	0.057	1.2611e-10	-6.43179	LAMA2	SERPINI1	-0.122549	0.216255	-0.0898568	0.200115
ENSG00000144566	ENSG00000123384	-0.451	-0.137	6.9171e-12	-6.85936	RAB5A	LRP1	0.119798	-0.102028	0.0879024	-0.0613069
ENSG00000165671	ENSG00000102144	-0.337	-0.035	4.94223e-10	-6.22093	NSD1	PGK1	-0.0834547	0.163476	-0.0612741	0.153552
ENSG00000137766	ENSG00000078549	-0.341	0.081	7.99617e-18	-8.59965	UNC13C	ADCYAP1R1	0.105167	-0.259918	0.0772438	-0.250509
ENSG00000121775	ENSG00000111669	0.015	-0.282	1.88511e-09	6.00741	TMEM39B	TPI1	0.03667	0.186761	0.0269429	0.185153
ENSG00000143256	ENSG00000120526	-0.259	-0.516	1.6728e-09	6.02676	PFDN2	NUDCD1	0.148668	0.152134	0.109262	0.113981
ENSG00000205835	ENSG00000185352	-0.201	0.2	1.14196e-15	-8.01055	GMNC	HS6ST3	-0.126414	0.223397	-0.0929185	0.206913
ENSG00000171132	ENSG00000143390	0.209	0.479	1.05978e-09	-6.10014	PRKCE	RFX5	0.266615	-0.215918	0.196077	-0.114556
ENSG00000147251	ENSG00000102144	0.149	0.448	5.99505e-11	-6.54386	DOCK11	PGK1	-0.17573	0.194005	-0.129316	0.153552
ENSG00000143256	ENSG00000112992	-0.008	-0.313	4.83315e-10	6.22443	PFDN2	NNT	0.148394	0.170579	0.109262	0.138157
ENSG00000171314	ENSG00000123384	-0.408	-0.106	1.19433e-10	-6.44005	PGAM1	LRP1	0.232206	-0.170493	0.17105	-0.0613069
ENSG00000152422	ENSG00000049618	-0.468	-0.194	8.85305e-10	-6.12882	XRCC4	ARID1B	0.00992896	-0.0284406	0.00731893	-0.0276384
ENSG00000178502	ENSG00000152154	0.26	-0.065	6.72933e-11	6.52657	KLHL11	TMEM178A	0.0569484	0.261164	0.0419819	0.258501
ENSG00000136143	ENSG00000100422	0.155	0.472	2.175e-12	-7.02278	SUCLA2	CERK	0.207067	-0.141819	0.152666	0.00880221
ENSG00000171867	ENSG00000138386	0.285	0.539	1.05079e-09	-6.1015	PRNP	NAB1	0.225603	-0.174536	0.166438	-0.0822718
ENSG00000139910	ENSG00000091140	0.196	-0.123	2.16549e-10	6.34912	NOVA1	DLD	0.0929572	0.1421	0.0686027	0.127686
ENSG00000139910	ENSG00000004838	-0.217	0.119	2.06432e-11	-6.7014	NOVA1	ZMYND10	0.0928918	-0.199799	0.0686027	-0.190055
ENSG00000120907	ENSG00000102144	-0.229	0.105	2.54313e-11	-6.67086	ADRA1A	PGK1	-0.125358	0.174965	-0.0925846	0.153552
ENSG00000168918	ENSG00000132640	-0.636	-0.415	1.03e-09	-6.10469	INPP5D	BTBD3	-0.0199039	0.103508	-0.0147262	0.102648
ENSG00000139722	ENSG00000123384	0.512	0.24	2.63407e-10	6.31891	VPS37B	LRP1	-0.0810385	-0.0819677	-0.060055	-0.0613069
ENSG00000139910	ENSG00000132341	0.185	-0.121	1.17086e-09	6.08418	NOVA1	RAN	0.0924788	0.178129	0.0686027	0.167254
ENSG00000254122	ENSG00000171724	-0.351	-0.033	4.92108e-11	-6.5733	PCDHGB7	VAT1L	-0.07154	0.0950609	-0.0530738	0.0821248
ENSG00000198795	ENSG00000171314	-0.267	0.074	7.23085e-12	-6.85302	ZNF521	PGAM1	-0.194657	0.21479	-0.144461	0.17105
ENSG00000229809	ENSG00000123384	0.156	-0.173	6.02344e-11	6.54315	ZNF688	LRP1	-0.200688	-0.148956	-0.148954	-0.0613069
ENSG00000171314	ENSG00000135749	-0.017	-0.339	3.58283e-11	6.62038	PGAM1	PCNXL2	0.23013	0.252247	0.17105	0.200484
ENSG00000142541	ENSG00000018625	0.303	0.004	1.16099e-09	6.08554	RPL13A	ATP1A2	-0.0270738	-0.134647	-0.0201349	-0.133446
ENSG00000153495	ENSG00000136143	0.19	-0.129	2.20335e-10	6.34645	TEX29	SUCLA2	0.0796907	0.161517	0.0592757	0.152666
ENSG00000104320	ENSG00000049618	-0.425	-0.125	1.00699e-10	-6.4659	NBN	ARID1B	0.0472899	-0.0419109	0.0352728	-0.0276384
ENSG00000174469	ENSG00000155897	-0.268	0.052	1.20288e-10	-6.43897	CNTNAP2	ADCY8	0.146671	-0.135551	0.109417	-0.0938257
ENSG00000162972	ENSG00000123384	-0.567	-0.317	5.53855e-10	-6.20303	C2orf47	LRP1	0.122292	-0.102016	0.0913073	-0.0613069
ENSG00000139910	ENSG00000112796	0.32	0.012	2.99775e-10	6.29889	NOVA1	ENPP5	0.0918618	0.158117	0.0686027	0.146052
ENSG00000205835	ENSG00000171132	-0.196	0.143	1.4749e-11	-6.75035	GMNC	PRKCE	-0.124411	0.212331	-0.0929185	0.196077
ENSG00000171867	ENSG00000007202	-0.146	0.171	2.95953e-10	-6.30088	PRNP	KIAA0100	0.222715	-0.154865	0.166438	-0.0386345
ENSG00000161904	ENSG00000125356	-0.236	0.079	2.97786e-10	-6.29993	LEMD2	NDUFA1	-0.0936461	0.130601	-0.0700357	0.114997
ENSG00000186198	ENSG00000182256	-0.493	-0.23	1.67488e-09	-6.02656	SLC51B	GABRG3	0.018385	0.134385	0.0137655	0.133841
ENSG00000134250	ENSG00000101938	0.19	0.461	1.59187e-09	-6.03477	NOTCH2	CHRDL1	-0.278883	0.19121	-0.208884	0.0298698
ENSG00000232112	ENSG00000213585	0.178	-0.131	8.16003e-10	6.14178	TMA7	VDAC1	0.0830699	0.210981	0.0622674	0.203971
ENSG00000236850	ENSG00000049618	-0.208	0.11	2.35884e-10	-6.33595	BMS1P20	ARID1B	0.0376852	-0.0372233	0.0282578	-0.0276384
ENSG00000171314	ENSG00000148950	0.215	-0.101	2.95731e-10	6.301	PGAM1	IMMP1L	0.227971	0.200426	0.17105	0.131055
ENSG00000267023	ENSG00000011677	-0.432	-0.136	1.41433e-10	-6.41434	LRRC37A16P	GABRA3	0.015934	0.176554	0.0119633	0.17625
ENSG00000162407	ENSG00000110436	0.362	0.687	7.16707e-20	-9.1251	PLPP3	SLC1A2	-0.172228	0.125897	-0.129324	-0.0522299
ENSG00000123384	ENSG00000100413	0.53	0.25	4.21906e-11	6.59617	LRP1	POLR3H	-0.0816377	-0.141531	-0.0613069	-0.131011
ENSG00000171724	ENSG00000155897	-0.174	0.171	6.54813e-12	-6.86718	VAT1L	ADCY8	0.109269	-0.118269	0.0821248	-0.0938257
ENSG00000176101	ENSG00000049618	-0.247	-0.568	1.06224e-14	7.73157	SSNA1	ARID1B	-0.0717594	-0.0548354	-0.0539554	-0.0276384
ENSG00000232112	ENSG00000073969	0.067	-0.296	2.21555e-13	7.3351	TMA7	NSF	0.0827713	0.0900432	0.0622674	0.0716777
ENSG00000155897	ENSG00000088538	-0.234	0.145	3.5685e-14	-7.57583	ADCY8	DOCK3	-0.124718	0.180691	-0.0938257	0.161292
ENSG00000103269	ENSG00000102144	0.102	-0.256	7.1547e-13	7.17645	RHBDL1	PGK1	0.117457	0.171667	0.0883724	0.153552
ENSG00000123384	ENSG00000101843	-0.648	-0.415	7.66698e-11	-6.50699	LRP1	PSMD10	-0.0814198	0.200262	-0.0613069	0.193212
ENSG00000110395	ENSG00000102144	-0.089	0.23	1.84926e-10	-6.37336	CBL	PGK1	-0.17749	0.192689	-0.133689	0.153552
ENSG00000171314	ENSG00000113273	0.08	0.389	7.42637e-11	-6.51178	PGAM1	ARSB	0.226805	-0.158762	0.17105	-0.0490858
ENSG00000171314	ENSG00000136193	-0.04	0.392	3.55378e-19	-8.95003	PGAM1	SCRN1	0.226649	-0.175542	0.17105	-0.090687
ENSG00000147234	ENSG00000142937	-0.233	-0.5	7.88799e-10	6.14717	FRMPD3	RPS8	0.111672	0.0800426	0.0843146	0.0318167
ENSG00000145216	ENSG00000123384	-0.205	0.127	3.74129e-11	-6.61398	FIP1L1	LRP1	0.0953361	-0.0875876	0.0719826	-0.0613069
ENSG00000171314	ENSG00000163349	-0.404	-0.049	7.6616e-14	-7.47601	PGAM1	HIPK1	0.226385	-0.229635	0.17105	-0.175426
ENSG00000155897	ENSG00000113327	-0.317	0.053	5.6923e-14	-7.51497	ADCY8	GABRG2	-0.124135	0.207632	-0.0938257	0.191548
ENSG00000171314	ENSG00000037749	0.019	0.315	1.43641e-09	-6.05135	PGAM1	MFAP3	0.226271	-0.160758	0.17105	-0.0575851
ENSG00000153495	ENSG00000102144	0.257	-0.152	2.41975e-16	8.19921	TEX29	PGK1	0.0783718	0.161721	0.0592757	0.153552
ENSG00000152291	ENSG00000137727	-0.159	0.178	2.00805e-11	-6.70544	TGOLN2	ARHGAP20	-0.0234148	0.161713	-0.0177265	0.161007
ENSG00000142541	ENSG00000115414	0.406	0.123	1.41857e-09	6.05336	RPL13A	FN1	-0.0265525	-0.136541	-0.0201349	-0.135459
ENSG00000136143	ENSG00000124198	0.746	0.861	5.08556e-11	-6.56841	SUCLA2	ARFGEF2	0.201318	-0.148349	0.152666	0.0667303
ENSG00000226328	ENSG00000112149	0.736	0.55	1.87607e-10	6.37116	NUP50-AS1	CD83	0.109313	0.182309	0.0829674	0.168166
ENSG00000139926	ENSG00000112992	0.083	0.414	1.92712e-12	-7.03966	FRMD6	NNT	-0.168876	0.176475	-0.12818	0.138157
ENSG00000171456	ENSG00000142875	-0.494	-0.214	1.72234e-10	-6.38426	ASXL1	PRKACB	-0.21359	0.232785	-0.162188	0.187207
ENSG00000254122	ENSG00000176171	-0.454	-0.17	3.66551e-10	-6.26764	PCDHGB7	BNIP3	-0.0698341	0.173384	-0.0530738	0.167493
ENSG00000182606	ENSG00000136143	-0.563	-0.274	2.285e-12	-7.01588	TRAK1	SUCLA2	-0.142007	0.178043	-0.108044	0.152666
ENSG00000107581	ENSG00000078018	-0.355	-0.061	9.94272e-10	-6.11033	EIF3A	MAP2	-0.0531361	0.176304	-0.0404818	0.173009
ENSG00000159082	ENSG00000100422	0.104	0.401	2.70204e-10	-6.31498	SYNJ1	CERK	0.208745	-0.137083	0.159163	0.00880221
ENSG00000083937	ENSG00000049618	-0.448	-0.144	3.04142e-11	-6.64455	CHMP2B	ARID1B	0.0377596	-0.0368872	0.028793	-0.0276384
ENSG00000169439	ENSG00000110436	0.359	0.611	4.19353e-11	-6.59707	SDC2	SLC1A2	-0.260771	0.179577	-0.198928	-0.0522299
ENSG00000171314	ENSG00000134371	-0.207	0.119	8.29967e-11	-6.49507	PGAM1	CDC73	0.224087	-0.2108	0.17105	-0.152814
ENSG00000078053	ENSG00000007202	-0.132	0.204	2.17714e-11	-6.69362	AMPH	KIAA0100	0.194602	-0.132774	0.148547	-0.0386345
ENSG00000171314	ENSG00000130725	0.077	-0.233	5.72883e-10	6.19772	PGAM1	UBE2M	0.223926	0.16303	0.17105	0.0719426
ENSG00000168918	ENSG00000069712	-0.695	-0.486	1.20314e-10	-6.43894	INPP5D	KIAA1107	-0.0192773	0.212681	-0.0147262	0.212333
ENSG00000124151	ENSG00000102144	-0.027	0.321	1.34574e-12	-7.08952	NCOA3	PGK1	-0.125912	0.173424	-0.0962343	0.153552
ENSG00000171443	ENSG00000123384	0.318	0.022	1.37909e-09	6.0579	ZNF524	LRP1	-0.196853	-0.142071	-0.150455	-0.0613069
ENSG00000142541	ENSG00000139910	-0.341	-0.003	3.89737e-12	-6.94085	RPL13A	NOVA1	-0.0263096	0.0706532	-0.0201349	0.0686027
ENSG00000165443	ENSG00000123384	-0.29	0.013	8.26873e-10	-6.13968	PHYHIPL	LRP1	0.12013	-0.0987837	0.0919775	-0.0613069
ENSG00000123384	ENSG00000069509	-0.639	-0.418	8.63684e-10	-6.13276	LRP1	FUNDC1	-0.0800665	0.154808	-0.0613069	0.146151
ENSG00000084234	ENSG00000063177	-0.346	-0.59	4.3124e-10	6.24228	APLP2	RPL18	0.294032	0.194035	0.225199	2.7884e-06
ENSG00000102144	ENSG00000037749	0.226	0.515	2.2176e-11	-6.69093	PGK1	MFAP3	0.200461	-0.142363	0.153552	-0.0575851
ENSG00000146648	ENSG00000104112	-0.051	0.301	1.02679e-12	-7.12687	EGFR	SCG3	-0.240327	0.282395	-0.184145	0.237605
ENSG00000174469	ENSG00000136193	-0.217	0.198	1.048e-16	-8.29922	CNTNAP2	SCRN1	0.142764	-0.129094	0.109417	-0.090687
ENSG00000109881	ENSG00000078549	-0.435	-0.153	7.99697e-10	-6.14499	CCDC34	ADCYAP1R1	-0.0248335	-0.250984	-0.0190489	-0.250509
ENSG00000114867	ENSG00000078018	-0.594	-0.353	5.41785e-10	-6.2065	EIF4G1	MAP2	-0.0984487	0.183911	-0.0755234	0.173009
ENSG00000133935	ENSG00000111669	0.278	-0.032	3.92272e-10	6.25707	C14orf1	TPI1	0.0755406	0.191198	0.0579531	0.185153
ENSG00000185722	ENSG00000102144	-0.535	-0.216	9.89866e-14	-7.44225	ANKFY1	PGK1	-0.177452	0.190939	-0.136174	0.153552
ENSG00000205744	ENSG00000127329	0.139	-0.169	9.38702e-10	6.1195	DENND1C	PTPRB	0.0347712	-0.134723	0.0266938	-0.1329
ENSG00000171314	ENSG00000155897	-0.15	0.227	5.04053e-14	-7.53086	PGAM1	ADCY8	0.222713	-0.171974	0.17105	-0.0938257
ENSG00000136193	ENSG00000078018	-0.133	0.29	1.59575e-17	-8.51998	SCRN1	MAP2	-0.117993	0.18843	-0.090687	0.173009
ENSG00000188878	ENSG00000165821	0.471	0.191	3.70319e-10	6.26605	FBF1	SALL2	-0.0839555	-0.243695	-0.0645698	-0.238033
ENSG00000169862	ENSG00000011677	-0.383	-0.082	2.40167e-10	-6.33317	CTNND2	GABRA3	-0.10892	0.189176	-0.0838019	0.17625
ENSG00000149716	ENSG00000057757	-0.502	-0.233	5.65405e-10	-6.19978	ORAOV1	PITHD1	0.125729	0.212165	0.096741	0.196866
ENSG00000174469	ENSG00000135749	0.147	-0.195	9.7344e-12	6.81038	CNTNAP2	PCNXL2	0.141932	0.219392	0.109417	0.200484
ENSG00000159082	ENSG00000138246	0.305	0.56	3.78359e-10	-6.2627	SYNJ1	DNAJC13	0.206322	-0.146719	0.159163	-0.0625448
ENSG00000171132	ENSG00000104756	0.379	0.612	6.73111e-10	-6.17228	PRKCE	KCTD9	0.254051	-0.168489	0.196077	-0.0358316
ENSG00000113327	ENSG00000007202	-0.195	0.156	2.71196e-12	-6.9919	GABRG2	KIAA0100	0.248095	-0.16511	0.191548	-0.0386345
ENSG00000171724	ENSG00000170525	-0.366	-0.011	2.03844e-13	-7.34625	VAT1L	PFKFB3	0.106356	-0.186676	0.0821248	-0.174326
ENSG00000183723	ENSG00000142192	-0.356	-0.067	1.8082e-09	-6.01416	CMTM4	APP	-0.179041	0.202965	-0.138474	0.168628
ENSG00000167992	ENSG00000137491	0.295	-0.009	6.8899e-10	6.1686	VWCE	SLCO2B1	-0.111188	-0.174385	-0.0860209	-0.159805
ENSG00000142875	ENSG00000086758	-0.307	0.034	4.46797e-12	-6.92153	PRKACB	HUWE1	0.241963	-0.173096	0.187207	-0.0758202
ENSG00000146463	ENSG00000049618	-0.121	0.199	1.88252e-10	-6.37063	ZMYM4	ARID1B	0.136277	-0.0910623	0.105456	-0.0276384
ENSG00000137727	ENSG00000100422	0.184	0.487	9.21768e-12	-6.81822	ARHGAP20	CERK	0.207976	-0.133672	0.161007	0.00880221
ENSG00000171314	ENSG00000120733	-0.512	-0.214	6.92762e-12	-6.85914	PGAM1	KDM3B	0.220931	-0.216413	0.17105	-0.165049
ENSG00000181826	ENSG00000171314	-0.209	0.112	1.59027e-10	-6.39645	RELL1	PGAM1	-0.181841	0.205829	-0.140823	0.17105
ENSG00000139910	ENSG00000083720	0.379	0.052	8.20897e-12	6.83485	NOVA1	OXCT1	0.0885732	0.195649	0.0686027	0.187712
ENSG00000131711	ENSG00000130816	-0.137	0.192	5.83738e-11	-6.54784	MAP1B	DNMT1	0.11306	-0.233005	0.0875796	-0.222247
ENSG00000183723	ENSG00000163536	-0.287	0.062	1.89043e-12	-7.04234	CMTM4	SERPINI1	-0.178711	0.229209	-0.138474	0.200115
ENSG00000136143	ENSG00000110321	0.327	0.571	1.06243e-09	-6.09974	SUCLA2	EIF4G2	0.196805	-0.128318	0.152666	0.0261315
ENSG00000104960	ENSG00000049618	0.453	0.129	1.55633e-12	7.06937	PTOV1	ARID1B	-0.00997769	-0.028345	-0.00774395	-0.0276384
ENSG00000142192	ENSG00000113273	0.053	0.361	1.51254e-10	-6.4041	APP	ARSB	0.217133	-0.147045	0.168628	-0.0490858
ENSG00000128487	ENSG00000102144	-0.597	-0.345	9.31859e-11	-6.47761	SPECC1	PGK1	-0.195565	0.196814	-0.151923	0.153552
ENSG00000174307	ENSG00000049618	0.051	-0.287	8.80016e-12	6.82488	PHLDA3	ARID1B	-0.0568261	-0.0452296	-0.0441462	-0.0276384
ENSG00000139926	ENSG00000074211	-0.167	0.161	6.91593e-11	-6.52247	FRMD6	PPP2R2C	-0.164845	0.24374	-0.12818	0.221408
ENSG00000131711	ENSG00000123200	-0.183	0.138	1.72394e-10	-6.38411	MAP1B	ZC3H13	0.11261	-0.122822	0.0875796	-0.100432
ENSG00000196376	ENSG00000136193	-0.163	0.173	2.31403e-11	-6.6847	SLC35F1	SCRN1	0.050082	-0.0959431	0.0389953	-0.090687
ENSG00000221946	ENSG00000102144	-0.124	-0.413	5.67939e-10	6.19908	FXYD7	PGK1	0.18585	0.192719	0.144711	0.153552
ENSG00000205835	ENSG00000148082	-0.273	0.084	7.03018e-13	-7.17885	GMNC	SHC3	-0.119326	0.176719	-0.0929185	0.160379
ENSG00000139910	ENSG00000134905	-0.02	0.283	8.9336e-10	-6.12738	NOVA1	CARS2	0.0880906	-0.0820244	0.0686027	-0.0605903
ENSG00000171314	ENSG00000168036	0.073	0.411	7.68355e-13	-7.16669	PGAM1	CTNNB1	0.219569	-0.139901	0.17105	-0.00702183
ENSG00000183723	ENSG00000174469	-0.311	-0.011	9.26149e-10	-6.12164	CMTM4	CNTNAP2	-0.177617	0.156319	-0.138474	0.109417
ENSG00000166575	ENSG00000049618	-0.384	-0.078	1.22979e-10	-6.43561	TMEM135	ARID1B	0.0471292	-0.0404367	0.0367481	-0.0276384
ENSG00000152818	ENSG00000119820	0.142	-0.169	6.41801e-10	6.17981	UTRN	YIPF4	-0.147541	-0.159414	-0.115091	-0.130085
ENSG00000113327	ENSG00000100422	0.2	0.498	1.22667e-11	-6.77704	GABRG2	CERK	0.245517	-0.156722	0.191548	0.00880221
ENSG00000171314	ENSG00000110321	0.069	0.368	4.19204e-10	-6.2467	PGAM1	EIF4G2	0.219057	-0.141288	0.17105	0.0261315
ENSG00000145391	ENSG00000102144	-0.176	0.194	1.62243e-13	-7.37672	SETD7	PGK1	-0.130408	0.173568	-0.101834	0.153552
ENSG00000196083	ENSG00000152818	-0.131	0.192	1.29765e-10	-6.42745	IL1RAP	UTRN	0.161752	-0.153238	0.126316	-0.115091
ENSG00000171724	ENSG00000123384	-0.413	-0.097	1.60859e-11	-6.73775	VAT1L	LRP1	0.105127	-0.0898819	0.0821248	-0.0613069
ENSG00000136143	ENSG00000128487	-0.655	-0.443	1.2763e-09	-6.07035	SUCLA2	SPECC1	0.195368	-0.194796	0.152666	-0.151923
ENSG00000172172	ENSG00000123384	-0.5	-0.229	4.65151e-10	-6.23043	MRPL13	LRP1	0.172359	-0.124476	0.134689	-0.0613069
ENSG00000049618	ENSG00000011132	0.409	0.121	7.08162e-10	6.16425	ARID1B	APBA3	-0.0353676	-0.0372833	-0.0276384	-0.0300522
ENSG00000136143	ENSG00000123384	-0.587	-0.319	1.47752e-11	-6.75009	SUCLA2	LRP1	0.195259	-0.137383	0.152666	-0.0613069
ENSG00000171724	ENSG00000169862	-0.318	0.057	2.6176e-14	-7.61595	VAT1L	CTNND2	0.105001	-0.106312	0.0821248	-0.0838019
ENSG00000136143	ENSG00000133056	-0.488	-0.205	1.41792e-10	-6.41396	SUCLA2	PIK3C2B	0.194982	-0.293052	0.152666	-0.268142
ENSG00000184898	ENSG00000176171	0.013	0.324	1.92601e-10	-6.36713	RBM43	BNIP3	0.0501903	0.170302	0.0392982	0.167493
ENSG00000183723	ENSG00000078018	-0.156	0.185	1.14128e-11	-6.78746	CMTM4	MAP2	-0.176814	0.204665	-0.138474	0.173009
ENSG00000138663	ENSG00000123384	-0.591	-0.318	5.47366e-12	-6.89272	COPS4	LRP1	0.222356	-0.152963	0.174146	-0.0613069
ENSG00000139910	ENSG00000079931	0.118	-0.184	1.9274e-09	6.00381	NOVA1	MOXD1	0.0875935	0.0889452	0.0686027	0.0703255
ENSG00000226328	ENSG00000073969	0.791	0.61	6.19617e-13	7.19609	NUP50-AS1	NSF	0.105934	0.0973841	0.0829674	0.0716777
ENSG00000134250	ENSG00000110436	0.172	0.533	1.14924e-16	-8.28825	NOTCH2	SLC1A2	-0.266611	0.177062	-0.208884	-0.0522299
ENSG00000136143	ENSG00000135749	-0.137	-0.425	4.80649e-10	6.2253	SUCLA2	PCNXL2	0.194832	0.233651	0.152666	0.200484
ENSG00000143256	ENSG00000104660	-0.126	-0.449	2.05767e-12	7.03052	PFDN2	LEPROTL1	0.139401	0.157833	0.109262	0.132131
ENSG00000163625	ENSG00000102144	-0.116	0.201	2.75894e-10	-6.31175	WDFY3	PGK1	-0.171048	0.18652	-0.134096	0.153552
ENSG00000102144	ENSG00000099219	0.013	0.347	6.07471e-12	-6.87789	PGK1	ERMP1	0.195714	-0.188899	0.153552	-0.144627
ENSG00000171314	ENSG00000165821	-0.352	-0.027	1.89192e-11	-6.71413	PGAM1	SALL2	0.21795	-0.272743	0.17105	-0.238033
ENSG00000139910	ENSG00000109133	0.273	-0.027	1.43205e-09	6.05184	NOVA1	TMEM33	0.0873957	0.13549	0.0686027	0.124328
ENSG00000196376	ENSG00000123384	-0.484	-0.158	3.63e-13	-7.26869	SLC35F1	LRP1	0.0496552	-0.0685669	0.0389953	-0.0613069
ENSG00000168297	ENSG00000102144	-0.268	0.045	2.96301e-10	-6.3007	PXK	PGK1	-0.0701019	0.159442	-0.0550632	0.153552
ENSG00000158669	ENSG00000148834	-0.202	0.132	2.88125e-11	-6.65252	GPAT4	GSTO1	-0.127422	0.146464	-0.100206	0.123651
ENSG00000166025	ENSG00000078018	-0.285	0.019	7.72199e-10	-6.15054	AMOTL1	MAP2	-0.0732465	0.178672	-0.0576091	0.173009
ENSG00000102144	ENSG00000058063	0.284	0.546	2.64268e-10	-6.31841	PGK1	ATP11B	0.1952	-0.129199	0.153552	-0.042947
ENSG00000136143	ENSG00000088387	-0.381	-0.062	2.33759e-11	-6.68321	SUCLA2	DOCK9	0.193988	-0.143172	0.152666	-0.0769335
ENSG00000169627	ENSG00000102144	0.233	-0.069	1.54857e-09	6.03922	BOLA2B	PGK1	0.0485381	0.15638	0.0382054	0.153552
ENSG00000138386	ENSG00000111669	-0.042	0.262	9.69777e-10	-6.11431	NAB1	TPI1	-0.104364	0.19568	-0.0822718	0.185153
ENSG00000174469	ENSG00000106780	-0.414	-0.132	1.33957e-09	-6.06258	CNTNAP2	MEGF9	0.138708	-0.210994	0.109417	-0.193489
ENSG00000156502	ENSG00000136143	0.215	-0.161	6.17168e-14	7.50439	SUPV3L1	SUCLA2	0.159083	0.181039	0.125564	0.152666
ENSG00000182256	ENSG00000147100	-0.282	0.029	3.31186e-10	-6.28343	GABRG3	SLC16A2	0.169497	0.113267	0.133841	0.042855
ENSG00000168918	ENSG00000159082	-0.658	-0.418	1.20977e-11	-6.77904	INPP5D	SYNJ1	-0.0186434	0.159563	-0.0147262	0.159163
ENSG00000143256	ENSG00000109063	0.087	0.386	2.91354e-10	-6.30331	PFDN2	MYH3	0.138313	-0.251792	0.109262	-0.237763
ENSG00000088387	ENSG00000078018	-0.324	0.017	3.44284e-12	-6.95835	DOCK9	MAP2	-0.0973646	0.182776	-0.0769335	0.173009
ENSG00000168918	ENSG00000121871	-0.615	-0.387	1.18447e-09	-6.08233	INPP5D	SLITRK3	-0.018622	0.11473	-0.0147262	0.11417
ENSG00000177192	ENSG00000171314	-0.193	-0.467	9.1209e-10	6.12408	PUS1	PGAM1	0.230065	0.221644	0.182047	0.17105
ENSG00000222041	ENSG00000104112	0.158	-0.166	1.18267e-10	6.44154	LINC00152	SCG3	0.0690705	0.241131	0.0546553	0.237605
ENSG00000171314	ENSG00000110395	-0.097	0.235	3.21117e-11	-6.63655	PGAM1	CBL	0.216076	-0.188435	0.17105	-0.133689
ENSG00000171724	ENSG00000163349	-0.331	-0.033	8.93807e-10	-6.1273	VAT1L	HIPK1	0.103736	-0.186263	0.0821248	-0.175426
ENSG00000196569	ENSG00000113327	-0.301	0.002	7.25572e-10	-6.16041	LAMA2	GABRG2	-0.113409	0.203322	-0.0898568	0.191548
ENSG00000196352	ENSG00000102144	-0.018	0.291	3.8558e-10	-6.25976	CD55	PGK1	-0.174911	0.18681	-0.138649	0.153552
ENSG00000182606	ENSG00000159082	-0.416	-0.118	1.65394e-10	-6.39045	TRAK1	SYNJ1	-0.136259	0.17925	-0.108044	0.159163
ENSG00000171314	ENSG00000131725	0.204	0.486	1.73815e-10	-6.38286	PGAM1	WDR44	0.215689	-0.133533	0.17105	0.00690239
ENSG00000126861	ENSG00000115414	-0.395	-0.096	2.39311e-10	-6.33373	OMG	FN1	0.0930558	-0.146696	0.0738053	-0.135459
ENSG00000155959	ENSG00000115414	-0.378	-0.092	1.75062e-09	-6.0194	VBP1	FN1	0.168545	-0.169931	0.133698	-0.135459
ENSG00000197081	ENSG00000171867	-0.318	0.021	5.00684e-12	-6.90538	IGF2R	PRNP	-0.135131	0.185363	-0.107199	0.166438
ENSG00000153495	ENSG00000142192	0.205	-0.157	5.30036e-13	7.21737	TEX29	APP	0.074712	0.174505	0.0592757	0.168628
ENSG00000179603	ENSG00000073849	-0.418	-0.1	1.06715e-11	-6.79714	GRM8	ST6GAL1	0.0932926	-0.110787	0.0740281	-0.0951944
ENSG00000143256	ENSG00000139163	-0.053	-0.347	1.13839e-09	6.08869	PFDN2	ETNK1	0.13758	0.167146	0.109262	0.144955
ENSG00000106823	ENSG00000104112	0.005	0.353	7.48402e-13	-7.17029	ECM2	SCG3	-0.175032	0.259499	-0.139012	0.237605
ENSG00000136143	ENSG00000103047	0.258	0.52	7.47907e-10	-6.15561	SUCLA2	TANGO6	0.19212	-0.120439	0.152666	0.0242035
ENSG00000149269	ENSG00000110880	-0.403	-0.109	3.79281e-10	-6.26232	PAK1	CORO1C	0.318442	-0.248376	0.253138	-0.150715
ENSG00000171132	ENSG00000109762	0.477	0.685	3.10074e-10	-6.29366	PRKCE	SNX25	0.246585	-0.1525	0.196077	0.00210639
ENSG00000136193	ENSG00000088538	-0.171	0.238	2.72754e-16	-8.1848	SCRN1	DOCK3	-0.11393	0.175173	-0.090687	0.161292
ENSG00000144278	ENSG00000049618	-0.33	-0.03	7.07698e-10	-6.16436	GALNT13	ARID1B	0.0638034	-0.0475086	0.0507976	-0.0276384
ENSG00000123384	ENSG00000101224	0.544	0.279	1.89825e-10	6.36935	LRP1	CDC25B	-0.0769652	-0.139383	-0.0613069	-0.131499
ENSG00000148730	ENSG00000137766	-0.13	0.176	1.19398e-09	-6.08105	EIF4EBP2	UNC13C	-0.173213	0.130647	-0.138011	0.0772438
ENSG00000188554	ENSG00000163536	-0.336	-0.034	5.02137e-10	-6.21844	NBR1	SERPINI1	-0.0729939	0.20474	-0.0581739	0.200115
ENSG00000153208	ENSG00000104112	0.011	0.337	2.16943e-11	-6.69414	MERTK	SCG3	-0.221424	0.271725	-0.176592	0.237605
ENSG00000188554	ENSG00000176171	-0.071	0.297	1.03854e-13	-7.43591	NBR1	BNIP3	-0.0729135	0.173027	-0.0581739	0.167493
ENSG00000139910	ENSG00000091129	0.446	0.133	9.34124e-12	6.8163	NOVA1	NRCAM	0.0859506	0.172966	0.0686027	0.165218
ENSG00000197713	ENSG00000115414	-0.458	-0.186	1.52647e-09	-6.04154	RPE	FN1	0.113707	-0.151636	0.0907588	-0.135459
ENSG00000213523	ENSG00000159082	-0.066	-0.36	9.10453e-10	6.12437	SRA1	SYNJ1	0.111451	0.172507	0.0889757	0.159163
ENSG00000170571	ENSG00000170525	-0.451	-0.178	1.63215e-09	-6.03074	EMB	PFKFB3	0.0676206	-0.178886	0.0540039	-0.174326
ENSG00000107581	ENSG00000073969	-0.353	-0.039	8.03729e-11	-6.4999	EIF3A	NSF	-0.0506711	0.0778667	-0.0404818	0.0716777
ENSG00000131238	ENSG00000123384	-0.455	-0.149	1.85348e-11	-6.71712	PPT1	LRP1	0.265759	-0.174361	0.212344	-0.0613069
ENSG00000183648	ENSG00000144306	0.369	0.073	6.00561e-10	6.19028	NDUFB1	SCRN3	0.0493879	0.124462	0.0394642	0.120916
ENSG00000182606	ENSG00000102144	-0.443	-0.161	6.46561e-10	-6.17864	TRAK1	PGK1	-0.135208	0.173511	-0.108044	0.153552
ENSG00000253305	ENSG00000102144	-0.53	-0.273	9.98551e-10	-6.10964	PCDHGB6	PGK1	-0.0581194	0.157393	-0.0464458	0.153552
ENSG00000179603	ENSG00000136193	-0.225	0.123	3.72773e-12	-6.94714	GRM8	SCRN1	0.0925754	-0.106328	0.0740281	-0.090687
ENSG00000188554	ENSG00000134121	-0.223	0.08	1.45446e-09	-6.04933	NBR1	CHL1	-0.0727163	0.21561	-0.0581739	0.211337
ENSG00000134371	ENSG00000102144	-0.1	0.224	9.96872e-11	-6.46742	CDC73	PGK1	-0.191013	0.191596	-0.152814	0.153552
ENSG00000213585	ENSG00000100422	0.156	0.44	5.42543e-10	-6.20628	VDAC1	CERK	0.254912	-0.156417	0.203971	0.00880221
ENSG00000174469	ENSG00000145391	-0.381	-0.071	7.76563e-11	-6.50507	CNTNAP2	SETD7	0.136689	-0.130739	0.109417	-0.101834
ENSG00000185615	ENSG00000136143	-0.321	-0.578	1.21264e-10	6.43774	PDIA2	SUCLA2	0.108228	0.165661	0.0866595	0.152666
ENSG00000171314	ENSG00000088387	-0.515	-0.207	1.40289e-12	-7.08377	PGAM1	DOCK9	0.213565	-0.150545	0.17105	-0.0769335
ENSG00000179603	ENSG00000155897	-0.308	0.082	2.96076e-15	-7.89255	GRM8	ADCY8	0.0923821	-0.108846	0.0740281	-0.0938257
ENSG00000155897	ENSG00000078018	-0.311	0.038	1.3646e-12	-7.0876	ADCY8	MAP2	-0.11688	0.186243	-0.0938257	0.173009
ENSG00000115414	ENSG00000112992	-0.377	-0.07	1.25249e-10	-6.43283	FN1	NNT	-0.168632	0.170784	-0.135459	0.138157
ENSG00000171314	ENSG00000068650	-0.41	-0.092	1.32394e-11	-6.766	PGAM1	ATP11A	0.212923	-0.176967	0.17105	-0.122488
ENSG00000136869	ENSG00000104112	0.067	0.362	7.75366e-10	-6.14989	TLR4	SCG3	-0.176141	0.258906	-0.141568	0.237605
ENSG00000185722	ENSG00000159082	-0.571	-0.29	4.99609e-12	-6.90569	ANKFY1	SYNJ1	-0.169392	0.188183	-0.136174	0.159163
ENSG00000151012	ENSG00000104112	0.153	0.465	5.72168e-12	-6.88641	SLC7A11	SCG3	-0.188861	0.261962	-0.151888	0.237605
ENSG00000153823	ENSG00000085563	-0.293	0.036	2.77929e-11	-6.65781	PID1	ABCB1	0.0876135	-0.1275	0.0704673	-0.116487
ENSG00000142892	ENSG00000123384	-0.605	-0.375	1.49306e-09	-6.04511	PIGK	LRP1	0.098586	-0.084824	0.0793181	-0.0613069
ENSG00000196376	ENSG00000179277	-0.218	0.083	1.90999e-09	-6.00528	SLC35F1	MEIS3P1	0.0484664	-0.0777081	0.0389953	-0.0722029
ENSG00000171456	ENSG00000078018	-0.46	-0.189	1.63754e-09	-6.0302	ASXL1	MAP2	-0.201576	0.210254	-0.162188	0.173009
ENSG00000134121	ENSG00000007202	-0.099	0.216	3.34555e-10	-6.28186	CHL1	KIAA0100	0.262612	-0.163989	0.211337	-0.0386345
ENSG00000170296	ENSG00000142192	-0.186	-0.459	1.30732e-09	6.06649	GABARAP	APP	0.0906082	0.176803	0.072931	0.168628
ENSG00000183648	ENSG00000158669	-0.149	0.164	4.99082e-10	-6.21939	NDUFB1	GPAT4	0.0489691	-0.104282	0.0394642	-0.100206
ENSG00000171314	ENSG00000106780	-0.255	0.122	4.2047e-14	-7.5545	PGAM1	MEGF9	0.212235	-0.230414	0.17105	-0.193489
ENSG00000088387	ENSG00000073969	-0.459	-0.159	3.71784e-11	-6.61491	DOCK9	NSF	-0.0953688	0.0911956	-0.0769335	0.0716777
ENSG00000160908	ENSG00000152818	0.334	-0.04	2.2944e-14	7.63295	ZNF394	UTRN	-0.130068	-0.138339	-0.104942	-0.115091
ENSG00000165802	ENSG00000123384	0.619	0.392	1.10498e-09	6.09346	NSMF	LRP1	-0.102847	-0.0863196	-0.0830464	-0.0613069
ENSG00000161013	ENSG00000139910	-0.277	0.048	5.69515e-11	-6.55153	MGAT4B	NOVA1	-0.0531461	0.0754081	-0.0429141	0.0686027
ENSG00000071537	ENSG00000049618	-0.341	-0.035	2.7906e-10	-6.30999	SEL1L	ARID1B	0.129768	-0.0817201	0.104814	-0.0276384
ENSG00000164163	ENSG00000123384	-0.61	-0.35	1.30119e-11	-6.76851	ABCE1	LRP1	0.16	-0.113014	0.129241	-0.0613069
ENSG00000139910	ENSG00000118971	0.095	-0.208	1.56794e-09	6.03722	NOVA1	CCND2	0.0849128	0.0765288	0.0686027	0.0578739
ENSG00000168918	ENSG00000129636	-0.701	-0.492	7.3118e-11	-6.51412	INPP5D	ITFG1	-0.0182248	0.218809	-0.0147262	0.218557
ENSG00000196569	ENSG00000176171	-0.138	0.242	2.91184e-14	-7.60218	LAMA2	BNIP3	-0.111171	0.17959	-0.0898568	0.167493
ENSG00000139910	ENSG00000115459	-0.223	0.118	1.00585e-11	-6.80566	NOVA1	ELMOD3	0.0848502	-0.184562	0.0686027	-0.177869
ENSG00000155897	ENSG00000148082	-0.186	0.209	3.05709e-15	-7.88855	ADCY8	SHC3	-0.116023	0.174069	-0.0938257	0.160379
ENSG00000139910	ENSG00000022840	-0.043	0.28	7.17838e-11	-6.51688	NOVA1	RNF10	0.0848135	0.224856	0.0686027	0.219503
ENSG00000078018	ENSG00000007202	-0.104	0.296	7.04874e-16	-8.06967	MAP2	KIAA0100	0.213888	-0.133313	0.173009	-0.0386345
ENSG00000166862	ENSG00000078549	-0.28	0.022	1.04352e-09	-6.10261	CACNG2	ADCYAP1R1	-0.0855809	-0.255215	-0.0692614	-0.250509
ENSG00000088387	ENSG00000078053	-0.452	-0.153	5.30777e-11	-6.56204	DOCK9	AMPH	-0.0950394	0.158522	-0.0769335	0.148547
ENSG00000196376	ENSG00000156502	0.279	-0.116	1.96009e-15	7.94384	SLC35F1	SUPV3L1	0.0481571	0.12866	0.0389953	0.125564
ENSG00000156136	ENSG00000143256	-0.084	-0.374	1.15421e-09	6.08648	DCK	PFDN2	0.147684	0.139492	0.119618	0.109262
ENSG00000168918	ENSG00000144635	-0.688	-0.492	1.7529e-09	-6.01919	INPP5D	DYNC1LI1	-0.0181733	0.16412	-0.0147262	0.163783
ENSG00000171314	ENSG00000119737	-0.171	0.169	1.32694e-11	-6.76567	PGAM1	GPR75	0.21101	-0.134378	0.17105	-0.0486524
ENSG00000171314	ENSG00000120451	-0.297	0.02	1.28781e-10	-6.4286	PGAM1	SNX19	0.210836	-0.18637	0.17105	-0.139232
ENSG00000142875	ENSG00000007202	-0.218	0.156	8.30828e-14	-7.46534	PRKACB	KIAA0100	0.230728	-0.142528	0.187207	-0.0386345
ENSG00000155897	ENSG00000104490	-0.265	0.113	3.29903e-14	-7.58601	ADCY8	NCALD	-0.115594	0.275876	-0.0938257	0.268028
ENSG00000073969	ENSG00000068650	-0.566	-0.318	7.64643e-10	-6.1521	NSF	ATP11A	0.0882694	-0.132781	0.0716777	-0.122488
ENSG00000139910	ENSG00000004766	0.442	0.162	8.5749e-10	6.1339	NOVA1	VPS50	0.0844501	0.210439	0.0686027	0.204817
ENSG00000156502	ENSG00000102144	0.145	-0.209	1.69246e-12	7.05773	SUPV3L1	PGK1	0.154558	0.177864	0.125564	0.153552
ENSG00000161202	ENSG00000137491	0.421	0.141	1.45821e-09	6.04892	DVL3	SLCO2B1	-0.138047	-0.178668	-0.112194	-0.159805
ENSG00000143256	ENSG00000124074	-0.088	0.226	3.60221e-10	-6.27036	PFDN2	ENKD1	0.134427	-0.109184	0.109262	-0.0758301
ENSG00000118600	ENSG00000049618	-0.498	-0.199	1.06407e-11	-6.79756	TMEM5	ARID1B	0.0373906	-0.0351908	0.0303912	-0.0276384
ENSG00000198954	ENSG00000170525	-0.487	-0.187	1.40884e-11	-6.75699	KIF1BP	PFKFB3	0.196753	-0.208471	0.159925	-0.174326
ENSG00000171314	ENSG00000170525	-0.386	-0.077	7.94149e-11	-6.5017	PGAM1	PFKFB3	0.210383	-0.213015	0.17105	-0.174326
ENSG00000136143	ENSG00000068650	-0.508	-0.243	7.76771e-10	-6.1496	SUCLA2	ATP11A	0.18776	-0.164474	0.152666	-0.122488
ENSG00000159082	ENSG00000115677	-0.334	-0.041	1.58073e-09	-6.03591	SYNJ1	HDLBP	0.195717	-0.138922	0.159163	-0.0779142
ENSG00000122970	ENSG00000049618	-0.311	-0.003	3.40103e-10	-6.2793	IFT81	ARID1B	0.0214335	-0.0303213	0.0174306	-0.0276384
ENSG00000148700	ENSG00000104112	0.145	0.431	5.32542e-10	-6.2092	ADD3	SCG3	-0.22947	0.271805	-0.186642	0.237605
ENSG00000136213	ENSG00000123384	0.57	0.296	1.50794e-11	6.74713	CHST12	LRP1	-0.235624	-0.152249	-0.191677	-0.0613069
ENSG00000152291	ENSG00000073969	-0.163	0.176	1.52321e-11	-6.74567	TGOLN2	NSF	-0.0217892	0.0727836	-0.0177265	0.0716777
ENSG00000167964	ENSG00000102144	0.015	-0.331	1.51138e-12	7.07344	RAB26	PGK1	0.0228904	0.154114	0.018625	0.153552
ENSG00000168005	ENSG00000049618	0.47	0.128	5.68699e-14	7.51509	C11orf84	ARID1B	0.0185473	-0.0296654	0.0150925	-0.0276384
ENSG00000135018	ENSG00000123384	-0.596	-0.363	1.52708e-09	-6.04148	UBQLN1	LRP1	0.204179	-0.134548	0.1664	-0.0613069
ENSG00000136193	ENSG00000113327	-0.179	0.261	1.0395e-18	-8.83078	SCRN1	GABRG2	-0.111264	0.201809	-0.090687	0.191548
ENSG00000101216	ENSG00000049618	0.167	-0.159	9.05014e-11	6.48202	GMEB2	ARID1B	-0.0510257	-0.0404722	-0.0415975	-0.0276384
ENSG00000139910	ENSG00000099385	-0.457	-0.122	2.69287e-13	-7.30893	NOVA1	BCL7C	0.0841429	-0.185708	0.0686027	-0.179386
ENSG00000171724	ENSG00000073849	-0.299	0.074	4.75085e-14	-7.53859	VAT1L	ST6GAL1	0.100723	-0.111601	0.0821248	-0.0951944
ENSG00000170989	ENSG00000110436	0.095	0.48	3.51275e-17	-8.42812	S1PR1	SLC1A2	-0.231243	0.145742	-0.188601	-0.0522299
ENSG00000011677	ENSG00000007202	-0.198	0.168	2.95934e-13	-7.29623	GABRA3	KIAA0100	0.215905	-0.132356	0.17625	-0.0386345
ENSG00000182132	ENSG00000139910	0.152	-0.163	3.85884e-10	6.25963	KCNIP1	NOVA1	0.03496	0.0714992	0.0285447	0.0686027
ENSG00000229809	ENSG00000143256	-0.063	0.258	1.15791e-10	-6.44475	ZNF688	PFDN2	-0.182377	0.15208	-0.148954	0.109262
ENSG00000171724	ENSG00000138814	0.395	0.083	4.34018e-11	6.59197	VAT1L	PPP3CA	0.100517	0.177334	0.0821248	0.167811
ENSG00000125107	ENSG00000111669	-0.109	0.209	2.34882e-10	-6.33661	CNOT1	TPI1	-0.0577777	0.18803	-0.0472149	0.185153
ENSG00000139910	ENSG00000108094	0.355	0.052	3.21068e-10	6.28825	NOVA1	CUL2	0.0839378	0.182694	0.0686027	0.176351
ENSG00000196083	ENSG00000123384	-0.365	-0.065	3.90966e-10	-6.25759	IL1RAP	LRP1	0.154552	-0.10857	0.126316	-0.0613069
ENSG00000171314	ENSG00000116641	-0.352	-0.041	1.21118e-10	-6.43792	PGAM1	DOCK7	0.209274	-0.159415	0.17105	-0.102937
ENSG00000243147	ENSG00000018625	-0.429	-0.124	4.63184e-11	-6.58231	MRPL33	ATP1A2	0.0534637	-0.1369	0.0437	-0.133446
ENSG00000102144	ENSG00000068796	0.095	0.394	2.44725e-10	-6.33027	PGK1	KIF2A	0.187741	-0.129451	0.153552	-0.0697533
ENSG00000102763	ENSG00000049618	-0.26	0.085	4.42402e-12	-6.92293	VWA8	ARID1B	0.0971317	-0.0624767	0.0794515	-0.0276384
ENSG00000143256	ENSG00000102144	-0.077	-0.45	9.66371e-16	8.03106	PFDN2	PGK1	0.13357	0.171498	0.109262	0.153552
ENSG00000143256	ENSG00000083720	-0.046	-0.347	4.75546e-10	6.22697	PFDN2	OXCT1	0.133536	0.202461	0.109262	0.187712
ENSG00000171724	ENSG00000136193	-0.096	0.261	7.91467e-13	-7.16262	VAT1L	SCRN1	0.100338	-0.107436	0.0821248	-0.090687
ENSG00000126351	ENSG00000123384	0.575	0.328	5.8278e-10	6.19502	THRA	LRP1	0.0752272	-0.0750036	0.0615808	-0.0613069
ENSG00000159082	ENSG00000133687	0.233	0.508	2.03739e-10	-6.3585	SYNJ1	TMTC1	0.194391	-0.11389	0.159163	-0.0139531
ENSG00000171314	ENSG00000120907	-0.175	0.208	2.10763e-14	-7.64389	PGAM1	ADRA1A	0.20883	-0.152413	0.17105	-0.0925846
ENSG00000198954	ENSG00000165821	-0.457	-0.169	1.9846e-10	-6.36253	KIF1BP	SALL2	0.195032	-0.262152	0.159925	-0.238033
ENSG00000139910	ENSG00000126351	-0.452	-0.146	2.04e-11	-6.70313	NOVA1	THRA	0.0836534	0.0780119	0.0686027	0.0615808
ENSG00000133318	ENSG00000007202	-0.174	0.157	4.58966e-11	-6.58367	RTN3	KIAA0100	0.258148	-0.155553	0.211952	-0.0386345
ENSG00000172932	ENSG00000049618	0.293	-0.007	1.15737e-09	6.08604	ANKRD13D	ARID1B	-0.0473114	-0.0386494	-0.038846	-0.0276384
ENSG00000166266	ENSG00000049618	-0.434	-0.145	3.34411e-10	-6.28192	CUL5	ARID1B	0.133114	-0.0812094	0.109332	-0.0276384
ENSG00000159352	ENSG00000106263	0.279	0.532	1.57449e-09	-6.03654	PSMD4	EIF3B	0.19255	-0.139293	0.158234	-0.0845249
ENSG00000143256	ENSG00000111897	-0.111	-0.402	5.68539e-10	6.19891	PFDN2	SERINC1	0.132955	0.1548	0.109262	0.135132
ENSG00000197081	ENSG00000142192	-0.257	0.047	1.01275e-09	-6.10739	IGF2R	APP	-0.130402	0.183995	-0.107199	0.168628
ENSG00000182606	ENSG00000137727	-0.46	-0.157	2.3844e-11	-6.68031	TRAK1	ARHGAP20	-0.131409	0.177306	-0.108044	0.161007
ENSG00000198561	ENSG00000185352	-0.392	-0.097	4.26831e-10	-6.24389	CTNND1	HS6ST3	-0.0176768	0.207147	-0.0145346	0.206913
ENSG00000187147	ENSG00000123384	0.236	-0.074	5.61707e-10	6.20082	RNF220	LRP1	-0.0614962	-0.0705642	-0.0505919	-0.0613069
ENSG00000102144	ENSG00000068650	-0.423	-0.087	7.21624e-13	-7.17527	PGK1	ATP11A	0.186577	-0.162279	0.153552	-0.122488
ENSG00000104112	ENSG00000083857	-0.055	0.263	1.63458e-10	-6.39225	SCG3	FAT1	0.288634	-0.24791	0.237605	-0.184298
ENSG00000138246	ENSG00000111669	0.121	0.415	2.85116e-10	-6.30666	DNAJC13	TPI1	-0.0759691	0.189959	-0.0625448	0.185153
ENSG00000103510	ENSG00000088538	0.011	-0.298	3.5455e-10	6.27283	KAT8	DOCK3	-0.113873	0.173542	-0.0937697	0.161292
ENSG00000185127	ENSG00000049618	-0.349	-0.047	4.05067e-10	-6.25206	C6orf120	ARID1B	0.0892932	-0.0577878	0.0735507	-0.0276384
ENSG00000171314	ENSG00000103269	0.146	-0.161	1.07243e-09	6.09824	PGAM1	RHBDL1	0.207503	0.148035	0.17105	0.0883724
ENSG00000197081	ENSG00000137727	-0.33	-0.019	1.75644e-10	-6.38125	IGF2R	ARHGAP20	-0.130035	0.176809	-0.107199	0.161007
ENSG00000123384	ENSG00000107404	0.475	0.208	1.75826e-09	6.0187	LRP1	DVL1	-0.0743472	-0.0803532	-0.0613069	-0.0684786
ENSG00000136193	ENSG00000078053	-0.173	0.231	6.50618e-16	-8.07945	SCRN1	AMPH	-0.109962	0.160871	-0.090687	0.148547
ENSG00000168918	ENSG00000164830	-0.668	-0.458	7.50684e-10	-6.15502	INPP5D	OXR1	-0.0178438	0.149942	-0.0147262	0.149611
ENSG00000126351	ENSG00000070669	-0.521	-0.256	4.82067e-10	-6.22483	THRA	ASNS	0.0745837	0.214685	0.0615808	0.210692
ENSG00000104112	ENSG00000000003	0.132	0.428	1.57526e-10	-6.3979	SCG3	TSPAN6	0.287751	-0.292642	0.237605	-0.243672
ENSG00000205835	ENSG00000111669	-0.172	0.181	2.06657e-12	-7.02992	GMNC	TPI1	-0.112514	0.195456	-0.0929185	0.185153
ENSG00000168918	ENSG00000134265	-0.669	-0.465	1.79471e-09	-6.01537	INPP5D	NAPG	-0.0178306	0.147143	-0.0147262	0.146807
ENSG00000152818	ENSG00000104112	-0.17	0.198	2.18754e-13	-7.3368	UTRN	SCG3	-0.139352	0.249717	-0.115091	0.237605
ENSG00000166025	ENSG00000073969	-0.298	0.008	5.17498e-10	-6.2137	AMOTL1	NSF	-0.0697283	0.0817197	-0.0576091	0.0716777
ENSG00000169592	ENSG00000137491	0.505	0.229	1.98826e-10	6.36225	INO80E	SLCO2B1	0.0867076	-0.16695	0.0716561	-0.159805
ENSG00000104112	ENSG00000068078	-0.012	0.286	1.59931e-09	-6.03402	SCG3	FGFR3	0.287466	-0.20002	0.237605	-0.1123
ENSG00000139926	ENSG00000120251	0.107	0.393	1.29473e-09	-6.06805	FRMD6	GRIA2	-0.155061	0.231566	-0.12818	0.215035
ENSG00000224043	ENSG00000179603	0.368	0.056	7.82702e-11	6.50389	CCNT2-AS1	GRM8	-0.0300488	0.0759252	-0.0248405	0.0740281
ENSG00000179331	ENSG00000165821	-0.419	-0.13	4.91213e-10	-6.22189	RAB39A	SALL2	0.0599251	-0.24028	0.0495432	-0.238033
ENSG00000168918	ENSG00000083720	-0.663	-0.431	3.10877e-11	-6.64132	INPP5D	OXCT1	-0.0178108	0.18797	-0.0147262	0.187712
ENSG00000170525	ENSG00000102144	-0.397	-0.115	1.95105e-09	-6.00183	PFKFB3	PGK1	-0.210804	0.194231	-0.174326	0.153552
ENSG00000102144	ENSG00000088387	-0.4	-0.003	1.13985e-16	-8.28923	PGK1	DOCK9	0.185636	-0.130377	0.153552	-0.0769335
ENSG00000171314	ENSG00000089220	0.567	0.259	9.34375e-14	7.44986	PGAM1	PEBP1	0.206754	0.21755	0.17105	0.184129
ENSG00000232112	ENSG00000078018	0.088	-0.223	5.36284e-10	6.2081	TMA7	MAP2	0.0752297	0.177954	0.0622674	0.173009
ENSG00000197081	ENSG00000159082	-0.385	-0.029	1.10847e-13	-7.42729	IGF2R	SYNJ1	-0.129502	0.174751	-0.107199	0.159163
ENSG00000171314	ENSG00000145391	-0.203	0.124	7.37672e-11	-6.51279	PGAM1	SETD7	0.206621	-0.155131	0.17105	-0.101834
ENSG00000143256	ENSG00000136143	-0.09	-0.425	7.85053e-13	7.16374	PFDN2	SUCLA2	0.131909	0.169428	0.109262	0.152666
ENSG00000171314	ENSG00000133935	0.323	-0.002	3.12154e-11	6.64072	PGAM1	C14orf1	0.206452	0.130689	0.17105	0.0579531
ENSG00000124357	ENSG00000106105	-0.364	-0.073	1.2286e-09	-6.07647	NAGK	GARS	-0.13993	0.196134	-0.115936	0.180132
ENSG00000135116	ENSG00000104112	0.152	-0.177	6.0003e-11	6.54373	HRK	SCG3	0.158728	0.25305	0.131537	0.237605
ENSG00000267023	ENSG00000131711	-0.446	-0.058	9.68576e-17	-8.30858	LRRC37A16P	MAP1B	0.0144334	0.0879483	0.0119633	0.0875796
ENSG00000171132	ENSG00000111262	0.62	0.397	1.86964e-09	6.00875	PRKCE	KCNA1	0.236533	-0.148386	0.196077	0.0623493
ENSG00000171314	ENSG00000103479	-0.391	-0.103	1.05286e-09	-6.10118	PGAM1	RBL2	0.206181	-0.159494	0.17105	-0.109314
ENSG00000152818	ENSG00000005022	0.043	0.383	1.20484e-12	-7.10482	UTRN	SLC25A5	-0.138717	0.122286	-0.115091	0.0945052
ENSG00000155897	ENSG00000078053	-0.292	0.056	2.0472e-12	-7.03123	ADCY8	AMPH	-0.113074	0.161231	-0.0938257	0.148547
ENSG00000204628	ENSG00000139910	-0.183	0.152	2.63004e-11	-6.66592	GNB2L1	NOVA1	-0.0891312	0.0847494	-0.0739605	0.0686027
ENSG00000158321	ENSG00000104112	-0.113	0.214	7.0516e-11	-6.51956	AUTS2	SCG3	-0.174951	0.256186	-0.145219	0.237605
ENSG00000137947	ENSG00000123384	-0.676	-0.47	8.19362e-10	-6.14113	GTF2B	LRP1	0.1425	-0.10064	0.118329	-0.0613069
ENSG00000071859	ENSG00000049618	0.32	0.018	6.3845e-10	6.18063	FAM50A	ARID1B	-0.0380699	-0.0348399	-0.0316146	-0.0276384
ENSG00000136193	ENSG00000073969	-0.157	0.281	1.25131e-18	-8.81001	SCRN1	NSF	-0.109189	0.0940605	-0.090687	0.0716777
ENSG00000232112	ENSG00000179603	0.147	-0.156	1.7734e-09	6.01731	TMA7	GRM8	0.0749469	0.0849539	0.0622674	0.0740281
ENSG00000232112	ENSG00000171724	0.013	-0.31	4.93784e-11	6.5728	TMA7	VAT1L	0.074941	0.0920782	0.0622674	0.0821248
ENSG00000094916	ENSG00000078018	-0.1	0.236	1.85369e-11	-6.71711	CBX5	MAP2	-0.31109	0.247131	-0.258496	0.173009
ENSG00000165821	ENSG00000112992	-0.322	-0.029	1.88189e-09	-6.00769	SALL2	NNT	-0.286463	0.213308	-0.238033	0.138157
ENSG00000142875	ENSG00000101290	0.641	0.794	2.13826e-10	-6.35107	PRKACB	CDS2	0.225054	-0.14473	0.187207	0.0696824
ENSG00000137727	ENSG00000055044	0.214	-0.1	3.839e-10	6.26044	ARHGAP20	NOP58	0.193347	0.10974	0.161007	-0.0167707
ENSG00000139910	ENSG00000106853	0.175	-0.135	7.22836e-10	6.16101	NOVA1	PTGR1	0.0823797	0.0972187	0.0686027	0.0858893
ENSG00000168374	ENSG00000123384	-0.498	-0.23	7.4065e-10	-6.15715	ARF4	LRP1	0.125702	-0.092934	0.104681	-0.0613069
ENSG00000116641	ENSG00000102144	-0.291	0.03	8.22839e-11	-6.49637	DOCK7	PGK1	-0.123604	0.167925	-0.102937	0.153552
ENSG00000134250	ENSG00000104112	-0.098	0.258	9.39952e-13	-7.13903	NOTCH2	SCG3	-0.250758	0.274673	-0.208884	0.237605
ENSG00000104112	ENSG00000049323	-0.123	0.233	1.13129e-12	-7.11351	SCG3	LTBP1	0.285162	-0.261653	0.237605	-0.207974
ENSG00000131374	ENSG00000102144	0.058	0.368	1.01737e-10	-6.46435	TBC1D5	PGK1	-0.220265	0.196324	-0.183595	0.153552
ENSG00000103479	ENSG00000102144	-0.312	0.038	1.1653e-12	-7.10942	RBL2	PGK1	-0.131145	0.169605	-0.109314	0.153552
ENSG00000183648	ENSG00000171314	0.301	-0.043	3.19496e-12	6.96887	NDUFB1	PGAM1	0.0473308	0.172979	0.0394642	0.17105
ENSG00000142192	ENSG00000100319	-0.332	-0.576	8.46107e-10	6.13603	APP	ZMAT5	0.202211	0.119695	0.168628	-0.0390907
ENSG00000148291	ENSG00000102144	0.193	-0.15	8.49895e-12	6.82987	SURF2	PGK1	0.0148071	0.153764	0.0123488	0.153552
ENSG00000171314	ENSG00000133056	-0.371	-0.066	1.83492e-10	-6.37456	PGAM1	PIK3C2B	0.20508	-0.290065	0.17105	-0.268142
ENSG00000169021	ENSG00000143256	-0.002	-0.328	2.52164e-11	6.6721	UQCRFS1	PFDN2	0.1219	0.128169	0.101801	0.109262
ENSG00000136143	ENSG00000133935	0.189	-0.161	3.16483e-12	6.9702	SUCLA2	C14orf1	0.182741	0.116841	0.152666	0.0579531
ENSG00000115414	ENSG00000114354	-0.229	0.097	7.43617e-11	-6.51159	FN1	TFG	-0.162139	0.165261	-0.135459	0.13921
ENSG00000156502	ENSG00000137727	0.203	-0.163	2.92976e-13	7.29759	SUPV3L1	ARHGAP20	0.150198	0.180682	0.125564	0.161007
ENSG00000249158	ENSG00000139926	0.006	0.309	6.55057e-10	-6.17658	PCDHA11	FRMD6	0.0906572	-0.137385	0.0758139	-0.12818
ENSG00000167522	ENSG00000110436	-0.298	0.011	3.5455e-10	-6.27283	ANKRD11	SLC1A2	-0.137942	-0.0921946	-0.115401	-0.0522299
ENSG00000173376	ENSG00000148082	-0.062	0.286	2.20494e-12	-7.02087	NDNF	SHC3	-0.116261	0.17236	-0.0972812	0.160379
ENSG00000143256	ENSG00000132313	-0.173	-0.451	8.6565e-10	6.1324	PFDN2	MRPL35	0.130555	0.179325	0.109262	0.16471
ENSG00000154065	ENSG00000152818	-0.249	0.081	3.79729e-11	-6.61178	ANKRD29	UTRN	0.175696	-0.150084	0.147205	-0.115091
ENSG00000153495	ENSG00000073969	0.247	-0.057	1.0974e-09	6.09456	TEX29	NSF	0.0707323	0.0813924	0.0592757	0.0716777
ENSG00000135540	ENSG00000110436	-0.036	0.292	3.21731e-11	-6.63626	NHSL1	SLC1A2	-0.261315	0.15485	-0.219089	-0.0522299
ENSG00000213585	ENSG00000138386	0.094	0.387	6.11658e-10	-6.1874	VDAC1	NAB1	0.24323	-0.157999	0.203971	-0.0822718
ENSG00000240891	ENSG00000135862	-0.417	-0.127	4.53975e-10	-6.23424	PLCXD2	LAMC1	0.0989012	-0.193321	0.0829509	-0.185885
ENSG00000159082	ENSG00000088387	-0.34	-0.018	3.52128e-11	-6.62294	SYNJ1	DOCK9	0.189748	-0.129625	0.159163	-0.0769335
ENSG00000152818	ENSG00000108439	-0.125	0.185	7.08321e-10	-6.16422	UTRN	PNPO	-0.137205	0.149445	-0.115091	0.129517
ENSG00000104112	ENSG00000011405	0.226	0.507	9.32148e-11	-6.47756	SCG3	PIK3C2A	0.28311	-0.196684	0.237605	-0.117989
ENSG00000180720	ENSG00000155897	-0.143	0.285	7.08865e-18	-8.61346	CHRM4	ADCY8	0.190725	-0.140504	0.160074	-0.0938257
ENSG00000223459	ENSG00000102699	-0.328	-0.023	3.89445e-10	-6.2582	TCAF1P1	PARP4	0.0404255	-0.170259	0.0339531	-0.168879
ENSG00000240682	ENSG00000139910	-0.349	-0.058	1.59261e-09	-6.0347	ISY1	NOVA1	-0.0979111	0.0867876	-0.0822598	0.0686027
ENSG00000139910	ENSG00000138757	0.396	0.083	3.70715e-11	6.61533	NOVA1	G3BP2	0.0816547	0.165612	0.0686027	0.15971
ENSG00000112164	ENSG00000073969	-0.096	0.211	9.42021e-10	-6.11894	GLP1R	NSF	-0.0345418	0.0740743	-0.0290228	0.0716777
ENSG00000173113	ENSG00000171314	0.267	-0.061	4.23353e-11	6.59567	TRMT112	PGAM1	0.0450941	0.172738	0.0379012	0.17105
ENSG00000159352	ENSG00000135643	0.062	0.357	8.47969e-10	-6.13568	PSMD4	KCNMB4	0.188172	-0.106076	0.158234	-0.0249349
ENSG00000136143	ENSG00000120733	-0.639	-0.335	8.93972e-16	-8.0406	SUCLA2	KDM3B	0.181547	-0.191976	0.152666	-0.165049
ENSG00000174469	ENSG00000156502	0.309	-0.012	6.52031e-11	6.5313	CNTNAP2	SUPV3L1	0.130084	0.143865	0.109417	0.125564
ENSG00000142875	ENSG00000138246	0.407	0.631	8.79887e-10	-6.1298	PRKACB	DNAJC13	0.222487	-0.137231	0.187207	-0.0625448
ENSG00000197081	ENSG00000171724	-0.278	0.079	6.658e-13	-7.18628	IGF2R	VAT1L	-0.127342	0.107199	-0.107199	0.0821248
ENSG00000149269	ENSG00000007202	-0.198	0.138	2.21896e-11	-6.69084	PAK1	KIAA0100	0.300646	-0.171933	0.253138	-0.0386345
ENSG00000074696	ENSG00000049618	-0.331	-0.035	1.14439e-09	-6.08785	HACD3	ARID1B	0.118375	-0.0697316	0.0997584	-0.0276384
ENSG00000183648	ENSG00000123983	0.411	0.123	6.75928e-10	6.17162	NDUFB1	ACSL3	0.0468068	0.192054	0.0394642	0.190456
ENSG00000246695	ENSG00000143256	-0.073	0.237	5.57934e-10	-6.20188	RASSF8-AS1	PFDN2	-0.179759	0.146223	-0.151577	0.109262
ENSG00000182256	ENSG00000148358	-0.428	-0.095	9.56521e-13	-7.13662	GABRG3	GPR107	0.158712	0.0913507	0.133841	0.0307112
ENSG00000173258	ENSG00000119535	-0.399	-0.075	7.6914e-12	-6.84418	ZNF483	CSF3R	0.0466198	-0.144226	0.0393247	-0.142077
ENSG00000142192	ENSG00000133935	0.161	-0.154	3.86175e-10	6.25952	APP	C14orf1	0.199855	0.123135	0.168628	0.0579531
ENSG00000139910	ENSG00000073969	0.449	0.145	2.94904e-11	6.64909	NOVA1	NSF	0.0812894	0.0838958	0.0686027	0.0716777
ENSG00000176903	ENSG00000143256	-0.033	-0.365	5.58902e-12	6.88975	PNMA1	PFDN2	0.190281	0.150016	0.160587	0.109262
ENSG00000171314	ENSG00000142166	-0.185	0.178	4.70905e-13	-7.23344	PGAM1	IFNAR1	0.202675	-0.110405	0.17105	-0.00377717
ENSG00000136044	ENSG00000104112	0.003	0.306	6.81149e-10	-6.17041	APPL2	SCG3	-0.248004	0.271784	-0.209436	0.237605
ENSG00000181915	ENSG00000143256	-0.172	-0.446	1.64603e-09	6.02937	ADO	PFDN2	0.141608	0.133046	0.119598	0.109262
ENSG00000106263	ENSG00000049618	-0.134	-0.435	6.69735e-11	6.52728	EIF3B	ARID1B	-0.100063	-0.0604184	-0.0845249	-0.0276384
ENSG00000102699	ENSG00000004838	0.09	-0.241	3.5264e-11	6.62272	PARP4	ZMYND10	-0.199884	-0.217865	-0.168879	-0.190055
ENSG00000142192	ENSG00000131725	0.253	0.518	5.39796e-10	-6.20708	APP	WDR44	0.199461	-0.108299	0.168628	0.00690239
ENSG00000102144	ENSG00000044115	-0.288	0.033	8.52595e-11	-6.49102	PGK1	CTNNA1	0.181537	-0.221874	0.153552	-0.200021
ENSG00000204160	ENSG00000049618	0.503	0.219	7.1783e-11	6.51688	ZDHHC18	ARID1B	-0.0236975	-0.0303906	-0.020045	-0.0276384
ENSG00000173905	ENSG00000110436	0.066	0.407	5.56904e-13	-7.21064	GOLIM4	SLC1A2	-0.20239	0.121211	-0.171221	-0.0522299
ENSG00000155897	ENSG00000011677	-0.241	0.128	1.57524e-13	-7.38065	ADCY8	GABRA3	-0.110875	0.185676	-0.0938257	0.17625
ENSG00000139910	ENSG00000075975	0.32	0.013	3.4035e-10	6.27919	NOVA1	MKRN2	0.0810054	0.170443	0.0686027	0.165038
ENSG00000104112	ENSG00000103479	-0.013	0.342	3.3763e-13	-7.27847	SCG3	RBL2	0.280317	-0.187389	0.237605	-0.109314
ENSG00000174744	ENSG00000049618	-0.052	-0.369	3.95526e-11	6.60574	BRMS1	ARID1B	-0.0705027	-0.0465436	-0.0597674	-0.0276384
ENSG00000102144	ENSG00000078747	0.189	0.466	6.38177e-10	-6.1807	PGK1	ITCH	0.181123	-0.0972379	0.153552	0.0022366
ENSG00000196482	ENSG00000135862	-0.367	-0.073	8.01155e-10	-6.1447	ESRRG	LAMC1	0.0677755	-0.189206	0.0575083	-0.185885
ENSG00000171314	ENSG00000166025	-0.132	0.249	2.37431e-14	-7.62854	PGAM1	AMOTL1	0.201503	-0.122342	0.17105	-0.0576091
ENSG00000170525	ENSG00000138663	-0.52	-0.254	4.37688e-10	-6.23996	PFKFB3	COPS4	-0.205316	0.205165	-0.174326	0.174146
ENSG00000149716	ENSG00000148834	-0.543	-0.285	5.20031e-10	-6.21294	ORAOV1	GSTO1	0.1139	0.137413	0.096741	0.123651
ENSG00000171724	ENSG00000166025	-0.095	0.216	5.56495e-10	-6.20228	VAT1L	AMOTL1	0.096667	-0.0769922	0.0821248	-0.0576091
ENSG00000196083	ENSG00000163513	-0.148	0.171	2.28033e-10	-6.34117	IL1RAP	TGFBR2	0.148584	-0.197967	0.126316	-0.182144
ENSG00000176393	ENSG00000139910	-0.194	0.123	2.82388e-10	-6.30815	RNPEP	NOVA1	-0.0736587	0.0787695	-0.0626587	0.0686027
ENSG00000119705	ENSG00000073969	0.42	0.106	1.75059e-11	6.72544	SLIRP	NSF	0.0516648	0.0766342	0.0439519	0.0716777
ENSG00000221978	ENSG00000156411	-0.5	-0.226	3.11838e-10	-6.29278	CCNL2	C14orf2	0.0673242	0.224243	0.0572747	0.221563
ENSG00000171314	ENSG00000143256	0.124	-0.211	2.4306e-11	6.6775	PGAM1	PFDN2	0.201016	0.152599	0.17105	0.109262
ENSG00000111266	ENSG00000102144	-0.366	0.074	1.8147e-19	-9.02392	DUSP16	PGK1	-0.106798	0.16333	-0.0908773	0.153552
ENSG00000171314	ENSG00000156502	0.12	-0.276	1.72414e-15	7.95973	PGAM1	SUPV3L1	0.20092	0.164413	0.17105	0.125564
ENSG00000132341	ENSG00000123384	-0.54	-0.27	1.12182e-10	-6.44955	RAN	LRP1	0.196364	-0.120861	0.167254	-0.0613069
ENSG00000118046	ENSG00000049618	0.193	-0.113	1.14447e-09	6.08784	STK11	ARID1B	-0.102719	-0.0606484	-0.0875037	-0.0276384
ENSG00000123983	ENSG00000049618	-0.352	-0.059	1.18455e-09	-6.08232	ACSL3	ARID1B	0.223565	-0.122381	0.190456	-0.0276384
ENSG00000139722	ENSG00000049618	0.306	0.008	1.26426e-09	6.07187	VPS37B	ARID1B	-0.0704852	-0.0461446	-0.060055	-0.0276384
ENSG00000241560	ENSG00000176171	-0.321	-0.028	1.90825e-09	-6.00543	ZBTB20-AS1	BNIP3	0.0330237	0.168359	0.0281374	0.167493
ENSG00000181826	ENSG00000102144	-0.195	0.164	8.44787e-13	-7.15369	RELL1	PGK1	-0.165259	0.176151	-0.140823	0.153552
ENSG00000183722	ENSG00000176171	-0.077	0.229	9.68908e-10	-6.11445	LHFP	BNIP3	-0.126878	0.179959	-0.108139	0.167493
ENSG00000196376	ENSG00000147481	0.503	0.241	1.3687e-09	6.05912	SLC35F1	SNTG1	0.0457517	0.0520576	0.0389953	0.046236
ENSG00000155959	ENSG00000123384	-0.581	-0.281	1.42809e-13	-7.39369	VBP1	LRP1	0.156816	-0.102817	0.133698	-0.0613069
ENSG00000164976	ENSG00000110436	0.08	0.39	6.36038e-11	-6.53501	KIAA1161	SLC1A2	-0.233974	0.135091	-0.199498	-0.0522299
ENSG00000169862	ENSG00000073969	-0.517	-0.234	4.76217e-11	-6.57819	CTNND2	NSF	-0.0982457	0.0881597	-0.0838019	0.0716777
ENSG00000126016	ENSG00000110436	0.121	0.459	1.59723e-13	-7.3788	AMOT	SLC1A2	-0.2733	0.155411	-0.233191	-0.0522299
ENSG00000158290	ENSG00000049618	-0.293	0.046	7.12098e-12	-6.85521	CUL4B	ARID1B	0.0877608	-0.0535558	0.0748854	-0.0276384
ENSG00000143970	ENSG00000116147	0.316	0.593	2.61113e-12	-6.99721	ASXL2	TNR	-0.271551	0.149797	-0.231778	0.0362115
ENSG00000143256	ENSG00000102796	0.131	0.423	3.02206e-10	-6.29764	PFDN2	DHRS12	0.127972	-0.0881883	0.109262	-0.0574423
ENSG00000159082	ENSG00000155897	-0.283	0.103	7.84012e-15	-7.77014	SYNJ1	ADCY8	0.186408	-0.135565	0.159163	-0.0938257
ENSG00000132305	ENSG00000123384	-0.408	-0.127	1.73858e-09	-6.02052	IMMT	LRP1	0.231502	-0.13709	0.197716	-0.0613069
ENSG00000169764	ENSG00000123384	-0.458	-0.166	1.13131e-10	-6.44827	UGP2	LRP1	0.255187	-0.148693	0.21812	-0.0613069
ENSG00000171724	ENSG00000120733	-0.487	-0.179	4.51314e-12	-6.9201	VAT1L	KDM3B	0.0960796	-0.172269	0.0821248	-0.165049
ENSG00000164163	ENSG00000049618	-0.436	-0.126	1.9203e-11	-6.71196	ABCE1	ARID1B	0.151169	-0.08374	0.129241	-0.0276384
ENSG00000089050	ENSG00000049618	-0.442	-0.07	1.54928e-15	-7.97295	RBBP9	ARID1B	-0.0104234	-0.0281618	-0.00891183	-0.0276384
ENSG00000091428	ENSG00000054965	0.187	0.46	1.2707e-09	-6.07106	RAPGEF4	FAM168A	-0.0389115	0.0203715	-0.0332735	-0.002751
ENSG00000126861	ENSG00000049618	-0.398	-0.082	2.35768e-11	-6.68196	OMG	ARID1B	0.0863009	-0.0526681	0.0738053	-0.0276384
ENSG00000163597	ENSG00000110436	0.025	-0.273	1.828e-09	6.0124	SNHG16	SLC1A2	-0.0699338	-0.0635826	-0.0598086	-0.0522299
ENSG00000155897	ENSG00000142875	-0.335	-0.031	3.96473e-10	-6.25541	ADCY8	PRKACB	-0.1097	0.195427	-0.0938257	0.187207
ENSG00000171314	ENSG00000133687	0.175	0.45	1.30296e-09	-6.06703	PGAM1	TMTC1	0.199975	-0.106056	0.17105	-0.0139531
ENSG00000180720	ENSG00000167272	-0.22	-0.49	7.45208e-10	6.15618	CHRM4	POP5	0.187129	0.101534	0.160074	0.0259797
ENSG00000165821	ENSG00000137766	-0.244	0.155	1.38914e-15	-7.98642	SALL2	UNC13C	-0.278209	0.166799	-0.238033	0.0772438
ENSG00000143256	ENSG00000119318	-0.116	-0.4	1.42938e-09	6.05214	PFDN2	RAD23B	0.127541	0.155039	0.109262	0.140509
ENSG00000213585	ENSG00000162434	0.135	0.427	2.72619e-10	-6.3136	VDAC1	JAK1	0.238059	-0.125479	0.203971	-0.00482691
ENSG00000123104	ENSG00000104112	0.072	0.369	5.29531e-10	-6.21009	ITPR2	SCG3	-0.18478	0.255398	-0.158367	0.237605
ENSG00000182606	ENSG00000142192	-0.51	-0.21	5.64499e-12	-6.88833	TRAK1	APP	-0.126042	0.180491	-0.108044	0.168628
ENSG00000157764	ENSG00000123384	-0.457	-0.163	8.92552e-11	-6.48411	BRAF	LRP1	0.174963	-0.109577	0.150063	-0.0613069
ENSG00000185615	ENSG00000174469	-0.095	-0.445	4.336e-14	7.5505	PDIA2	CNTNAP2	0.101004	0.121046	0.0866595	0.109417
ENSG00000180720	ENSG00000163082	0.356	0.604	1.14672e-10	-6.44622	CHRM4	SGPP2	0.186513	-0.0971002	0.160074	0.00490185
ENSG00000165821	ENSG00000101224	0.468	0.19	5.27607e-10	6.21067	SALL2	CDC25B	-0.277342	-0.19595	-0.238033	-0.131499
ENSG00000139910	ENSG00000120265	0.402	0.11	5.00767e-10	6.21886	NOVA1	PCMT1	0.0799312	0.18202	0.0686027	0.177465
ENSG00000132467	ENSG00000125356	0.246	-0.089	1.97854e-11	6.7076	UTP3	NDUFA1	0.0350438	0.116376	0.030083	0.114997
ENSG00000152291	ENSG00000102144	-0.134	0.291	1.11341e-17	-8.56157	TGOLN2	PGK1	-0.0206437	0.153908	-0.0177265	0.153552
ENSG00000171724	ENSG00000156502	0.12	-0.237	9.54334e-13	7.13694	VAT1L	SUPV3L1	0.0955742	0.134665	0.0821248	0.125564
ENSG00000240184	ENSG00000159082	-0.644	-0.425	8.65375e-10	-6.13245	PCDHGC3	SYNJ1	-0.160435	0.17894	-0.137874	0.159163
ENSG00000142327	ENSG00000123384	0.601	0.369	1.37417e-09	6.05848	RNPEPL1	LRP1	-0.17514	-0.109214	-0.150532	-0.0613069
ENSG00000143256	ENSG00000134001	-0.12	-0.427	3.73876e-11	6.61408	PFDN2	EIF2S1	0.127064	0.139461	0.109262	0.123516
ENSG00000131711	ENSG00000038219	0	0.342	2.18278e-12	-7.02228	MAP1B	BOD1L1	0.101739	-0.0581199	0.0875796	-0.0260454
ENSG00000237441	ENSG00000104112	-0.37	-0.078	9.71575e-10	-6.11401	RGL2	SCG3	-0.130925	0.246358	-0.112734	0.237605
ENSG00000176171	ENSG00000171456	-0.489	-0.218	6.75762e-10	-6.17166	BNIP3	ASXL1	0.194444	-0.189939	0.167493	-0.162188
ENSG00000146648	ENSG00000110436	0.15	0.531	4.01485e-18	-8.67837	EGFR	SLC1A2	-0.213708	0.121939	-0.184145	-0.0522299
ENSG00000176171	ENSG00000134371	-0.063	0.265	4.3156e-11	-6.59282	BNIP3	CDC73	0.194361	-0.181993	0.167493	-0.152814
ENSG00000144635	ENSG00000123384	-0.634	-0.397	1.02385e-10	-6.46339	DYNC1LI1	LRP1	0.189941	-0.115024	0.163783	-0.0613069
ENSG00000131711	ENSG00000087274	-0.202	0.112	4.04114e-10	-6.25243	MAP1B	ADD1	0.101537	0.0545187	0.0875796	0.0176962
ENSG00000196376	ENSG00000166025	-0.271	0.078	2.26245e-12	-7.01727	SLC35F1	AMOTL1	0.0452055	-0.061974	0.0389953	-0.0576091
ENSG00000171314	ENSG00000168646	-0.105	0.23	2.20655e-11	-6.69166	PGAM1	AXIN2	0.19823	-0.160806	0.17105	-0.125225
ENSG00000161082	ENSG00000102144	-0.131	-0.412	1.58851e-09	6.03511	CELF5	PGK1	0.141197	0.169165	0.121873	0.153552
ENSG00000152661	ENSG00000110436	0.158	0.506	4.3996e-15	-7.84299	GJA1	SLC1A2	-0.262675	0.145664	-0.226739	-0.0522299
ENSG00000159082	ENSG00000134597	-0.045	-0.415	5.47691e-15	7.81545	SYNJ1	RBMX2	0.184311	0.113573	0.159163	-0.0638181
ENSG00000139910	ENSG00000085433	0.435	0.137	9.99282e-11	6.46706	NOVA1	WDR47	0.0794398	0.176826	0.0686027	0.172347
ENSG00000142192	ENSG00000134597	-0.037	-0.353	6.17787e-11	6.53937	APP	RBMX2	0.19525	0.118334	0.168628	-0.0638181
ENSG00000179603	ENSG00000152818	-0.411	-0.131	1.83939e-09	-6.01139	GRM8	UTRN	0.0857111	-0.122872	0.0740281	-0.115091
ENSG00000152291	ENSG00000136143	-0.151	0.198	3.58917e-12	-6.95248	TGOLN2	SUCLA2	-0.0205237	0.153008	-0.0177265	0.152666
ENSG00000267023	ENSG00000171132	-0.513	-0.23	5.59338e-11	-6.55422	LRRC37A16P	PRKCE	0.0138446	0.196196	0.0119633	0.196077
ENSG00000145391	ENSG00000142192	-0.304	0.027	1.83913e-11	-6.71826	SETD7	APP	-0.117795	0.178541	-0.101834	0.168628
ENSG00000131711	ENSG00000124357	-0.254	0.057	4.32741e-10	-6.24174	MAP1B	NAGK	0.101284	-0.126548	0.0875796	-0.115936
ENSG00000176903	ENSG00000139910	0.196	-0.123	2.16549e-10	6.34912	PNMA1	NOVA1	0.185712	0.116598	0.160587	0.0686027
ENSG00000148700	ENSG00000110436	0.348	0.606	2.25727e-11	-6.68833	ADD3	SLC1A2	-0.215778	0.121831	-0.186642	-0.0522299
ENSG00000163349	ENSG00000159082	-0.373	-0.062	8.06161e-11	-6.49945	HIPK1	SYNJ1	-0.202808	0.189071	-0.175426	0.159163
ENSG00000171867	ENSG00000088387	-0.268	0.038	7.15951e-10	-6.16252	PRNP	DOCK9	0.192376	-0.124234	0.166438	-0.0769335
ENSG00000198954	ENSG00000143256	-0.082	-0.376	6.74212e-10	6.17202	KIF1BP	PFDN2	0.184838	0.143691	0.159925	0.109262
ENSG00000171724	ENSG00000147481	0.335	0.035	6.55379e-10	6.1765	VAT1L	SNTG1	0.0948638	0.0663541	0.0821248	0.046236
ENSG00000180694	ENSG00000171132	0.002	0.307	5.23608e-10	-6.21186	TMEM64	PRKCE	-0.131237	0.206517	-0.113614	0.196077
ENSG00000136143	ENSG00000134597	0.069	-0.251	1.39895e-10	6.41601	SUCLA2	RBMX2	0.176299	0.109546	0.152666	-0.0638181
ENSG00000111266	ENSG00000078018	-0.403	-0.078	6.04251e-12	-6.87864	DUSP16	MAP2	-0.104925	0.180617	-0.0908773	0.173009
ENSG00000183354	ENSG00000131711	-0.133	0.188	1.70524e-10	-6.38578	KIAA2026	MAP1B	-0.189361	0.129612	-0.164029	0.0875796
ENSG00000139926	ENSG00000138794	0.086	-0.229	3.1141e-10	6.29299	FRMD6	CASP6	-0.147951	-0.215247	-0.12818	-0.202505
ENSG00000204271	ENSG00000139910	0.411	0.114	2.13223e-10	6.3515	SPIN3	NOVA1	0.118259	0.0906199	0.10247	0.0686027
ENSG00000143256	ENSG00000138757	-0.053	-0.358	2.35481e-10	6.33621	PFDN2	G3BP2	0.126069	0.171488	0.109262	0.15971
ENSG00000139910	ENSG00000137766	0.347	-0.012	1.69916e-13	7.37056	NOVA1	UNC13C	0.0791398	0.0867261	0.0686027	0.0772438
ENSG00000243232	ENSG00000139910	0.32	-0.006	2.85985e-11	6.65361	PCDHAC2	NOVA1	0.164109	0.107252	0.142271	0.0686027
ENSG00000102144	ENSG00000053372	0.296	-0.029	4.56545e-11	6.58446	PGK1	MRTO4	0.177093	0.177432	0.153552	0.153946
ENSG00000171314	ENSG00000124151	-0.217	0.089	1.03631e-09	-6.10371	PGAM1	NCOA3	0.197267	-0.138261	0.17105	-0.0962343
ENSG00000171314	ENSG00000139910	0.132	-0.23	4.78291e-13	7.23133	PGAM1	NOVA1	0.197239	0.120813	0.17105	0.0686027
ENSG00000139910	ENSG00000106524	0.414	0.128	8.11019e-10	6.14276	NOVA1	ANKMY2	0.0791031	0.179593	0.0686027	0.175338
ENSG00000179918	ENSG00000139910	0.262	-0.039	1.40337e-09	6.05509	SEPHS2	NOVA1	0.147283	0.100728	0.127734	0.0686027
ENSG00000079246	ENSG00000049618	-0.388	-0.089	2.79133e-10	-6.30995	XRCC5	ARID1B	0.157516	-0.0837835	0.13663	-0.0276384
ENSG00000182606	ENSG00000078018	-0.421	-0.088	1.18193e-12	-7.10747	TRAK1	MAP2	-0.124554	0.183579	-0.108044	0.173009
ENSG00000163349	ENSG00000102144	-0.385	-0.037	3.60905e-13	-7.26947	HIPK1	PGK1	-0.202207	0.183757	-0.175426	0.153552
ENSG00000211452	ENSG00000171314	-0.418	-0.124	2.64679e-10	-6.31817	DIO1	PGAM1	-0.115782	0.180303	-0.10045	0.17105
ENSG00000143256	ENSG00000086065	-0.059	-0.372	6.3228e-11	6.5359	PFDN2	CHMP5	0.125869	0.160869	0.109262	0.14837
ENSG00000103495	ENSG00000049618	0.241	-0.075	2.5306e-10	6.32511	MAZ	ARID1B	-0.0505552	-0.037324	-0.0439017	-0.0276384
ENSG00000171132	ENSG00000100422	0.168	0.456	2.0451e-10	-6.35792	PRKCE	CERK	0.225744	-0.114416	0.196077	0.00880221
ENSG00000240891	ENSG00000152818	-0.51	-0.173	2.08446e-14	-7.64531	PLCXD2	UTRN	0.0954836	-0.12437	0.0829509	-0.115091
ENSG00000139926	ENSG00000105519	0.001	-0.318	7.45502e-11	6.51121	FRMD6	CAPS	-0.147545	-0.173149	-0.12818	-0.157118
ENSG00000171867	ENSG00000068650	-0.491	-0.203	6.45407e-11	-6.53282	PRNP	ATP11A	0.191564	-0.155293	0.166438	-0.122488
ENSG00000174469	ENSG00000073849	-0.535	-0.216	9.89866e-14	-7.44225	CNTNAP2	ST6GAL1	0.125924	-0.113834	0.109417	-0.0951944
ENSG00000171314	ENSG00000148429	-0.034	0.299	1.49955e-11	-6.74794	PGAM1	USP6NL	0.196809	-0.104249	0.17105	-0.0334279
ENSG00000139910	ENSG00000075303	0.431	0.136	1.65748e-10	6.39013	NOVA1	SLC25A40	0.0789244	0.185124	0.0686027	0.181083
ENSG00000141040	ENSG00000049618	-0.434	-0.156	1.36009e-09	-6.06013	ZNF287	ARID1B	0.0402851	-0.0340662	0.0350207	-0.0276384
ENSG00000139910	ENSG00000106633	-0.243	0.17	1.34993e-16	-8.26908	NOVA1	GCK	0.07891	-0.120697	0.0686027	-0.114281
ENSG00000237037	ENSG00000151702	-0.483	-0.216	1.37635e-09	-6.05822	NDUFA6-AS1	FLI1	-0.0357666	-0.183375	-0.0310963	-0.182549
ENSG00000139910	ENSG00000114779	-0.282	0.03	2.91653e-10	-6.30315	NOVA1	ABHD14B	0.078896	-0.0705487	0.0686027	-0.0587959
ENSG00000154229	ENSG00000102144	-0.433	-0.148	5.74609e-10	-6.19724	PRKCA	PGK1	-0.0603092	0.15634	-0.052486	0.153552
ENSG00000168395	ENSG00000156411	-0.552	-0.3	8.09953e-10	-6.14296	ING5	C14orf2	-0.119517	0.228951	-0.104029	0.221563
ENSG00000164199	ENSG00000110436	0.397	0.637	5.28939e-11	-6.56255	ADGRV1	SLC1A2	-0.172849	0.100555	-0.150469	-0.0522299
ENSG00000136143	ENSG00000073849	-0.408	-0.032	2.65912e-15	-7.90594	SUCLA2	ST6GAL1	0.175357	-0.128894	0.152666	-0.0951944
ENSG00000143256	ENSG00000007168	-0.281	-0.538	7.30075e-10	6.15943	PFDN2	PAFAH1B1	0.125498	0.160978	0.109262	0.148801
ENSG00000166477	ENSG00000049618	-0.119	0.19	7.9303e-10	-6.14632	LEO1	ARID1B	0.113896	-0.0626427	0.0992009	-0.0276384
ENSG00000171314	ENSG00000166136	0.331	0.03	6.15225e-10	6.18648	PGAM1	NDUFB8	0.196376	0.107496	0.17105	0.0445911
ENSG00000211452	ENSG00000102144	-0.349	-0.028	3.42551e-11	-6.62701	DIO1	PGK1	-0.115319	0.163532	-0.10045	0.153552
ENSG00000159082	ENSG00000133935	0.178	-0.155	3.4814e-11	6.62462	SYNJ1	C14orf1	0.182721	0.107677	0.159163	0.0579531
ENSG00000214517	ENSG00000196376	0.57	0.314	2.07031e-10	6.35603	PPME1	SLC35F1	0.25224	-0.132649	0.21978	0.0389953
ENSG00000167191	ENSG00000110436	-0.055	0.27	6.12146e-11	-6.54074	GPRC5B	SLC1A2	-0.315989	0.169315	-0.275336	-0.0522299
ENSG00000142875	ENSG00000058063	0.467	0.673	1.00629e-09	-6.10841	PRKACB	ATP11B	0.214821	-0.115448	0.187207	-0.042947
ENSG00000232040	ENSG00000143256	-0.119	-0.413	2.99405e-10	6.29909	ZBED9	PFDN2	0.175228	0.139285	0.152737	0.109262
ENSG00000185615	ENSG00000102144	-0.239	-0.547	2.90816e-13	7.29858	PDIA2	PGK1	0.0994181	0.160978	0.0866595	0.153552
ENSG00000185129	ENSG00000131711	-0.111	0.221	3.48581e-11	-6.62443	PURA	MAP1B	-0.195417	0.130508	-0.170374	0.0875796
ENSG00000133612	ENSG00000049618	0.421	0.134	6.03485e-10	6.18952	AGAP3	ARID1B	-0.0416543	-0.03435	-0.0363217	-0.0276384
ENSG00000250056	ENSG00000152818	-0.428	-0.112	1.06091e-11	-6.79799	LINC01018	UTRN	0.067086	-0.119637	0.0585062	-0.115091
ENSG00000115414	ENSG00000104112	-0.207	0.101	8.46214e-10	-6.13601	FN1	SCG3	-0.155302	0.249002	-0.135459	0.237605
ENSG00000183648	ENSG00000138663	0.456	0.167	1.79193e-10	6.37819	NDUFB1	COPS4	0.0452406	0.175505	0.0394642	0.174146
ENSG00000165119	ENSG00000049618	-0.354	-0.037	5.31301e-11	-6.56189	HNRNPK	ARID1B	0.0549565	-0.0385441	0.0479537	-0.0276384
ENSG00000107669	ENSG00000049618	-0.386	-0.099	1.32139e-09	-6.06478	ATE1	ARID1B	0.0929065	-0.0532382	0.0810755	-0.0276384
ENSG00000260941	ENSG00000136143	0.414	0.13	1.04306e-09	6.10268	LINC00622	SUCLA2	0.0870234	0.15835	0.0759849	0.152666
ENSG00000160908	ENSG00000123384	0.333	0.024	2.16585e-10	6.3491	ZNF394	LRP1	-0.120176	-0.0849299	-0.104942	-0.0613069
ENSG00000159082	ENSG00000136193	-0.138	0.309	1.69057e-19	-9.03168	SYNJ1	SCRN1	0.182253	-0.127459	0.159163	-0.090687
ENSG00000171867	ENSG00000168036	0.156	0.449	1.29888e-10	-6.4273	PRNP	CTNNB1	0.190575	-0.0944013	0.166438	-0.00702183
ENSG00000143256	ENSG00000116459	-0.182	-0.469	1.56183e-10	6.39921	PFDN2	ATP5F1	0.125073	0.225738	0.109262	0.217682
ENSG00000163349	ENSG00000148082	-0.266	0.039	8.26147e-10	-6.13982	HIPK1	SHC3	-0.200782	0.18791	-0.175426	0.160379
ENSG00000171314	ENSG00000167258	-0.399	-0.085	3.01466e-11	-6.64585	PGAM1	CDK12	0.195736	-0.110237	0.17105	-0.0533962
ENSG00000267023	ENSG00000149269	-0.49	-0.212	2.58966e-10	-6.32154	LRRC37A16P	PAK1	0.0136898	0.25322	0.0119633	0.253138
ENSG00000185000	ENSG00000049618	0.319	0.02	9.40102e-10	6.11926	DGAT1	ARID1B	-0.13678	-0.0723873	-0.119555	-0.0276384
ENSG00000171867	ENSG00000136193	-0.025	0.338	1.12015e-13	-7.4259	PRNP	SCRN1	0.190354	-0.130108	0.166438	-0.090687
ENSG00000170525	ENSG00000136143	-0.544	-0.269	4.6288e-11	-6.58241	PFKFB3	SUCLA2	-0.199362	0.180917	-0.174326	0.152666
ENSG00000139910	ENSG00000134444	0.475	0.204	1.05398e-09	6.10101	NOVA1	KIAA1468	0.0784278	0.177111	0.0686027	0.173091
ENSG00000170525	ENSG00000169490	-0.481	-0.211	9.95577e-10	-6.11012	PFKFB3	TM2D2	-0.199291	0.227436	-0.174326	0.206196
ENSG00000136193	ENSG00000011677	-0.141	0.17	6.41069e-10	-6.17999	SCRN1	GABRA3	-0.103656	0.183102	-0.090687	0.17625
ENSG00000168918	ENSG00000116675	-0.629	-0.375	9.82991e-12	-6.80897	INPP5D	DNAJC6	-0.0168318	0.154543	-0.0147262	0.154333
ENSG00000184517	ENSG00000165821	-0.465	-0.192	1.09986e-09	-6.0942	ZFP1	SALL2	0.105732	-0.243216	0.0925061	-0.238033
ENSG00000115414	ENSG00000071626	0.434	0.153	9.31676e-10	6.1207	FN1	DAZAP1	-0.154726	-0.130666	-0.135459	-0.106974
ENSG00000102144	ENSG00000089220	0.566	0.283	4.83345e-12	6.91038	PGK1	PEBP1	0.175382	0.202505	0.153552	0.184129
ENSG00000196376	ENSG00000185722	-0.584	-0.327	8.92482e-11	-6.48413	SLC35F1	ANKFY1	0.0445312	-0.137833	0.0389953	-0.136174
ENSG00000139910	ENSG00000138160	0.236	-0.068	1.18705e-09	6.08198	NOVA1	KIF11	0.0783321	0.125011	0.0686027	0.119213
ENSG00000176171	ENSG00000115548	-0.127	0.176	1.73408e-09	-6.02094	BNIP3	KDM3A	0.191172	-0.165594	0.167493	-0.137289
ENSG00000119535	ENSG00000031823	0.34	0.025	8.8771e-11	6.48493	CSF3R	RANBP3	-0.162154	-0.13586	-0.142077	-0.110909
ENSG00000142192	ENSG00000110395	-0.158	0.155	5.00197e-10	-6.21904	APP	CBL	0.192394	-0.16293	0.168628	-0.133689
ENSG00000185515	ENSG00000165821	-0.308	-0.012	1.57439e-09	-6.03655	BRCC3	SALL2	0.21833	-0.25976	0.19137	-0.238033
ENSG00000134121	ENSG00000133687	0.311	0.565	3.46922e-10	-6.27621	CHL1	TMTC1	0.241064	-0.119455	0.211337	-0.0139531
ENSG00000179603	ENSG00000170525	-0.499	-0.223	2.47116e-10	-6.32877	GRM8	PFKFB3	0.0844281	-0.178875	0.0740281	-0.174326
ENSG00000104112	ENSG00000018625	-0.079	0.258	1.36432e-11	-6.76165	SCG3	ATP1A2	0.270967	-0.188334	0.237605	-0.133446
ENSG00000148082	ENSG00000139926	-0.023	0.283	6.15037e-10	-6.18653	SHC3	FRMD6	0.182875	-0.155646	0.160379	-0.12818
ENSG00000171314	ENSG00000034677	-0.028	0.28	4.9426e-10	-6.22092	PGAM1	RNF19A	0.194998	-0.10264	0.17105	-0.0389633
ENSG00000182372	ENSG00000011677	-0.619	-0.395	1.70676e-09	-6.02351	CLN8	GABRA3	0.0516149	0.177928	0.0452965	0.17625
ENSG00000109787	ENSG00000091428	0.153	0.441	3.14837e-10	-6.29129	KLF3	RAPGEF4	-0.271382	0.137947	-0.238168	-0.0332735
ENSG00000139926	ENSG00000116981	-0.071	0.272	5.20636e-12	-6.89983	FRMD6	NT5C1A	-0.146018	0.0966956	-0.12818	0.0663259
ENSG00000148362	ENSG00000049618	0.074	-0.227	1.81649e-09	6.01342	C9orf142	ARID1B	-0.0969077	-0.0541469	-0.0850714	-0.0276384
ENSG00000143256	ENSG00000123983	-0.239	-0.519	6.67936e-11	6.52769	PFDN2	ACSL3	0.124449	0.199337	0.109262	0.190456
ENSG00000184305	ENSG00000139926	0.108	0.409	1.32882e-10	-6.42384	CCSER1	FRMD6	0.154816	-0.148093	0.135935	-0.12818
ENSG00000253873	ENSG00000171724	-0.262	0.038	1.58612e-09	-6.03536	PCDHGA11	VAT1L	-0.0844293	0.0915035	-0.0741476	0.0821248
ENSG00000150627	ENSG00000139910	0.409	0.12	6.23983e-10	6.18425	WDR17	NOVA1	0.168489	0.106308	0.148011	0.0686027
ENSG00000240184	ENSG00000171724	-0.43	-0.115	1.14966e-11	-6.7864	PCDHGC3	VAT1L	-0.156912	0.111476	-0.137874	0.0821248
ENSG00000107581	ENSG00000078053	-0.336	0.005	2.80384e-12	-6.98722	EIF3A	AMPH	-0.0460686	0.150133	-0.0404818	0.148547
ENSG00000180720	ENSG00000168743	-0.3	0.006	5.04907e-10	-6.21757	CHRM4	NPNT	0.182161	-0.214529	0.160074	-0.196378
ENSG00000159082	ENSG00000068650	-0.454	-0.175	6.99978e-10	-6.16609	SYNJ1	ATP11A	0.180992	-0.150024	0.159163	-0.122488
ENSG00000171314	ENSG00000073849	-0.323	0.047	5.14585e-14	-7.52816	PGAM1	ST6GAL1	0.19449	-0.133449	0.17105	-0.0951944
ENSG00000171314	ENSG00000140937	-0.105	0.204	7.55758e-10	-6.15395	PGAM1	CDH11	0.194426	-0.169028	0.17105	-0.141227
ENSG00000172366	ENSG00000049618	0.142	-0.17	5.64289e-10	6.2001	FAM195A	ARID1B	-0.131325	-0.0685368	-0.115596	-0.0276384
ENSG00000152818	ENSG00000091428	0.252	0.599	1.19838e-17	-8.55309	UTRN	RAPGEF4	-0.130711	0.0706657	-0.115091	-0.0332735
ENSG00000128513	ENSG00000049618	-0.418	-0.124	2.64679e-10	-6.31817	POT1	ARID1B	0.0555964	-0.0382029	0.0489542	-0.0276384
ENSG00000135749	ENSG00000102144	-0.064	-0.387	1.18253e-11	6.78233	PCNXL2	PGK1	0.227663	0.188193	0.200484	0.153552
ENSG00000104112	ENSG00000083067	-0.006	0.33	6.24499e-12	-6.87395	SCG3	TRPM3	0.269794	-0.162924	0.237605	-0.0969376
ENSG00000071655	ENSG00000049618	0.236	-0.07	9.26501e-10	6.12158	MBD3	ARID1B	-0.159395	-0.0810805	-0.140381	-0.0276384
ENSG00000185515	ENSG00000123384	-0.454	-0.153	3.80126e-11	-6.61162	BRCC3	LRP1	0.217282	-0.12128	0.19137	-0.0613069
ENSG00000185352	ENSG00000166105	0.563	0.293	3.87623e-11	6.60873	HS6ST3	GLB1L3	0.234876	-0.114391	0.206913	0.0134535
ENSG00000137936	ENSG00000104112	-0.175	0.167	1.00093e-11	-6.80637	BCAR3	SCG3	-0.194949	0.254397	-0.171777	0.237605
ENSG00000119321	ENSG00000102144	-0.457	-0.132	1.17196e-12	-7.10864	FKBP15	PGK1	-0.0530306	0.155539	-0.0467416	0.153552
ENSG00000215105	ENSG00000152154	0.344	0.05	1.1956e-09	6.08083	TTC3P1	TMEM178A	-0.0538137	0.259665	-0.047444	0.258501
ENSG00000139926	ENSG00000078369	0.036	0.36	1.85342e-11	-6.71713	FRMD6	GNB1	-0.14536	0.193558	-0.12818	0.181228
ENSG00000113851	ENSG00000049618	-0.386	-0.09	4.27266e-10	-6.24373	CRBN	ARID1B	0.133533	-0.0691004	0.117782	-0.0276384
ENSG00000171867	ENSG00000169862	-0.471	-0.181	9.78909e-11	-6.47017	PRNP	CTNND2	0.18869	-0.122854	0.166438	-0.0838019
ENSG00000163513	ENSG00000152583	-0.262	0.037	1.79196e-09	-6.01562	TGFBR2	SPARCL1	-0.206444	0.12517	-0.182144	0.0771955
ENSG00000113594	ENSG00000104112	0.017	0.361	1.12351e-12	-7.11446	LIFR	SCG3	-0.22002	0.258774	-0.194144	0.237605
ENSG00000143793	ENSG00000049618	0.216	-0.101	2.58759e-10	6.32167	C1orf35	ARID1B	-0.109564	-0.0586453	-0.0967047	-0.0276384
ENSG00000170381	ENSG00000123384	-0.53	-0.229	1.98978e-12	-7.0352	SEMA3E	LRP1	0.0282993	-0.0627263	0.0249848	-0.0613069
ENSG00000176171	ENSG00000155897	-0.164	0.168	4.01658e-11	-6.60346	BNIP3	ADCY8	0.189703	-0.129975	0.167493	-0.0938257
ENSG00000164188	ENSG00000110436	0.358	0.601	2.82213e-10	-6.30825	RANBP3L	SLC1A2	-0.27628	0.143206	-0.244058	-0.0522299
ENSG00000104112	ENSG00000072840	-0.165	0.201	2.94257e-13	-7.297	SCG3	EVC	0.268966	-0.218051	0.237605	-0.176735
ENSG00000198954	ENSG00000139910	0.29	-0.015	6.44679e-10	6.1791	KIF1BP	NOVA1	0.180995	0.109743	0.159925	0.0686027
ENSG00000148082	ENSG00000136193	-0.157	0.26	6.08856e-17	-8.3635	SHC3	SCRN1	0.18143	-0.124694	0.160379	-0.090687
ENSG00000115414	ENSG00000091129	-0.408	-0.096	3.15513e-11	-6.63914	FN1	NRCAM	-0.153223	0.17994	-0.135459	0.165218
ENSG00000144566	ENSG00000049618	-0.424	-0.124	1.03413e-10	-6.46188	RAB5A	ARID1B	0.0994286	-0.0542055	0.0879024	-0.0276384
ENSG00000156502	ENSG00000142192	0.123	-0.238	5.28259e-13	7.21782	SUPV3L1	APP	0.142003	0.181045	0.125564	0.168628
ENSG00000185920	ENSG00000110436	-0.024	0.337	1.53668e-13	-7.38394	PTCH1	SLC1A2	-0.248237	0.129512	-0.219583	-0.0522299
ENSG00000174469	ENSG00000133687	0.092	0.379	1.51835e-09	-6.0424	CNTNAP2	TMTC1	0.123688	-0.0596742	0.109417	-0.0139531
ENSG00000182208	ENSG00000049618	0.222	-0.149	1.29237e-13	7.40695	MOB2	ARID1B	-0.0545552	-0.0374904	-0.0483284	-0.0276384
ENSG00000147475	ENSG00000110436	0.28	0.587	3.08955e-14	-7.59451	ERLIN2	SLC1A2	-0.134527	0.0816314	-0.119193	-0.0522299
ENSG00000196376	ENSG00000073849	-0.394	-0.022	7.58108e-15	-7.77439	SLC35F1	ST6GAL1	0.0439725	-0.0973232	0.0389953	-0.0951944
ENSG00000170629	ENSG00000165821	-0.431	-0.14	2.79444e-10	-6.30977	DPY19L2P2	SALL2	0.173067	-0.250654	0.15352	-0.238033
ENSG00000139910	ENSG00000104660	0.404	0.06	3.91137e-13	7.25859	NOVA1	LEPROTL1	0.0772905	0.136784	0.0686027	0.132131
ENSG00000153495	ENSG00000134121	0.205	-0.107	5.15287e-10	6.21438	TEX29	CHL1	0.0667481	0.213462	0.0592757	0.211337
ENSG00000171314	ENSG00000134597	0.005	-0.35	2.8799e-13	7.2999	PGAM1	RBMX2	0.192604	0.110066	0.17105	-0.0638181
ENSG00000163536	ENSG00000133687	0.163	0.454	1.4598e-10	-6.40952	SERPINI1	TMTC1	0.225299	-0.106551	0.200115	-0.0139531
ENSG00000171724	ENSG00000100814	0.093	-0.229	1.25899e-10	6.43204	VAT1L	CCNB1IP1	0.0924388	0.143258	0.0821248	0.136909
ENSG00000168918	ENSG00000082397	-0.65	-0.435	1.10088e-09	-6.09405	INPP5D	EPB41L3	-0.0165698	0.176849	-0.0147262	0.176691
ENSG00000171314	ENSG00000168769	-0.403	-0.104	1.99164e-10	-6.36198	PGAM1	TET2	0.192457	-0.143627	0.17105	-0.112758
ENSG00000171867	ENSG00000135749	-0.142	-0.449	1.95355e-11	6.70945	PRNP	PCNXL2	0.187215	0.217824	0.166438	0.200484
ENSG00000167992	ENSG00000156411	-0.411	-0.094	1.47905e-11	-6.74994	VWCE	C14orf2	-0.0967584	0.225766	-0.0860209	0.221563
ENSG00000205629	ENSG00000196376	0.491	0.214	2.85958e-10	6.30621	LCMT1	SLC35F1	0.229098	-0.113872	0.20371	0.0389953
ENSG00000197081	ENSG00000176171	-0.262	0.074	1.50854e-11	-6.74708	IGF2R	BNIP3	-0.120521	0.176173	-0.107199	0.167493
ENSG00000143162	ENSG00000049618	-0.392	-0.085	9.03148e-11	-6.48233	CREG1	ARID1B	0.0851086	-0.0477864	0.0757058	-0.0276384
ENSG00000175216	ENSG00000049618	-0.218	0.093	5.50877e-10	-6.20388	CKAP5	ARID1B	0.170957	-0.0836789	0.152078	-0.0276384
ENSG00000180720	ENSG00000136193	-0.18	0.165	6.53026e-12	-6.86757	CHRM4	SCRN1	0.179942	-0.122883	0.160074	-0.090687
ENSG00000143727	ENSG00000123384	-0.606	-0.374	1.06637e-09	-6.09915	ACP1	LRP1	0.263332	-0.137866	0.234259	-0.0613069
ENSG00000153993	ENSG00000148082	-0.095	0.269	2.62623e-13	-7.31229	SEMA3D	SHC3	-0.172881	0.178717	-0.153806	0.160379
ENSG00000176171	ENSG00000088387	-0.33	0.026	3.64373e-13	-7.26818	BNIP3	DOCK9	0.188261	-0.116083	0.167493	-0.0769335
ENSG00000151491	ENSG00000104112	-0.104	0.203	9.74871e-10	-6.11347	EPS8	SCG3	-0.147891	0.246635	-0.131596	0.237605
ENSG00000213760	ENSG00000172215	-0.533	-0.233	2.00229e-12	-7.03432	ATP6V1G2	CXCR6	-0.0175992	-0.0262456	-0.0156602	-0.0249873
ENSG00000159352	ENSG00000153066	-0.139	0.188	7.70525e-11	-6.50624	PSMD4	TXNDC11	0.177823	-0.0906024	0.158234	-0.0382973
ENSG00000171443	ENSG00000049618	0.108	-0.202	6.71583e-10	6.17264	ZNF524	ARID1B	-0.169053	-0.0827002	-0.150455	-0.0276384
ENSG00000205835	ENSG00000073969	-0.123	0.185	9.11452e-10	-6.12419	GMNC	NSF	-0.104372	0.086054	-0.0929185	0.0716777
ENSG00000243232	ENSG00000139926	0.046	0.343	8.38324e-10	-6.1375	PCDHAC2	FRMD6	0.159799	-0.147463	0.142271	-0.12818
ENSG00000136044	ENSG00000110436	0.202	0.51	1.75142e-12	-7.05297	APPL2	SLC1A2	-0.235107	0.120958	-0.209436	-0.0522299
ENSG00000144749	ENSG00000110436	0.133	0.427	2.10153e-10	-6.35373	LRIG1	SLC1A2	-0.216148	0.112762	-0.192553	-0.0522299
ENSG00000136758	ENSG00000049618	-0.318	-0.017	7.4385e-10	-6.15647	YME1L1	ARID1B	0.143411	-0.071225	0.127768	-0.0276384
ENSG00000104763	ENSG00000049618	-0.448	-0.167	6.40757e-10	-6.18006	ASAH1	ARID1B	0.0815209	-0.0462667	0.0726302	-0.0276384
ENSG00000148730	ENSG00000100285	-0.49	-0.202	6.69104e-11	-6.52742	EIF4EBP2	NEFH	-0.154854	-0.0718778	-0.138011	-0.0117683
ENSG00000163513	ENSG00000004838	0.124	-0.184	9.13683e-10	6.1238	TGFBR2	ZMYND10	-0.204343	-0.211363	-0.182144	-0.190055
ENSG00000139926	ENSG00000106415	0.095	0.407	3.23623e-11	-6.6354	FRMD6	GLCCI1	-0.143755	0.114808	-0.12818	0.09441
ENSG00000171314	ENSG00000148358	-0.213	0.2	1.48618e-16	-8.25761	PGAM1	GPR107	0.191816	-0.0932639	0.17105	0.0307112
ENSG00000206418	ENSG00000123384	-0.624	-0.397	8.39312e-10	-6.13731	RAB12	LRP1	0.141762	-0.0889748	0.12645	-0.0613069
ENSG00000170525	ENSG00000132341	-0.434	-0.15	6.36153e-10	-6.1812	PFKFB3	RAN	-0.195375	0.189143	-0.174326	0.167254
ENSG00000132669	ENSG00000110436	0.03	0.348	5.19851e-11	-6.56514	RIN2	SLC1A2	-0.295312	0.147285	-0.263656	-0.0522299
ENSG00000171867	ENSG00000120733	-0.561	-0.251	9.68837e-14	-7.44508	PRNP	KDM3B	0.186416	-0.185186	0.166438	-0.165049
ENSG00000168918	ENSG00000047597	-0.729	-0.537	1.21785e-10	-6.43709	INPP5D	XK	-0.016484	0.21796	-0.0147262	0.21784
ENSG00000152818	ENSG00000106633	0.041	-0.291	1.90135e-11	6.7134	UTRN	GCK	-0.128822	-0.128101	-0.115091	-0.114281
ENSG00000152291	ENSG00000113327	-0.189	0.161	3.16483e-12	-6.9702	TGOLN2	GABRG2	-0.0198389	0.191748	-0.0177265	0.191548
ENSG00000139644	ENSG00000110436	0.225	0.525	2.91448e-12	-6.98179	TMBIM6	SLC1A2	-0.150064	0.08551	-0.134184	-0.0522299
ENSG00000115414	ENSG00000111897	-0.449	-0.175	1.51899e-09	-6.04234	FN1	SERINC1	-0.151445	0.151153	-0.135459	0.135132
ENSG00000265787	ENSG00000102144	0.104	-0.205	7.52701e-10	6.15459	CYP4F35P	PGK1	0.114765	0.161787	0.102662	0.153552
ENSG00000165821	ENSG00000153823	-0.258	0.043	1.45287e-09	-6.04951	SALL2	PID1	-0.266078	0.140989	-0.238033	0.0704673
ENSG00000187079	ENSG00000110436	0.081	0.405	6.59119e-12	-6.86625	TEAD1	SLC1A2	-0.286951	0.142409	-0.256711	-0.0522299
ENSG00000104112	ENSG00000079335	0.06	0.356	7.61932e-10	-6.15266	SCG3	CDC14A	0.265563	-0.229516	0.237605	-0.195806
ENSG00000183648	ENSG00000132467	0.194	-0.172	2.97705e-13	7.29543	NDUFB1	UTP3	0.044102	0.0359556	0.0394642	0.030083
ENSG00000197081	ENSG00000073969	-0.443	-0.121	2.88984e-12	-6.98298	IGF2R	NSF	-0.119792	0.0895235	-0.107199	0.0716777
ENSG00000120451	ENSG00000102144	-0.391	-0.05	8.55269e-13	-7.15199	SNX19	PGK1	-0.155583	0.168458	-0.139232	0.153552
ENSG00000144306	ENSG00000049618	-0.364	-0.059	2.1039e-10	-6.35356	SCRN3	ARID1B	0.135106	-0.0666931	0.120916	-0.0276384
ENSG00000142192	ENSG00000130255	-0.323	-0.584	4.95581e-11	6.57226	APP	RPL36	0.188415	0.0931905	0.168628	-0.037726
ENSG00000100883	ENSG00000049618	-0.432	-0.142	3.09833e-10	-6.29378	SRP54	ARID1B	0.137205	-0.0675225	0.122818	-0.0276384
ENSG00000159063	ENSG00000136143	0.091	-0.247	1.30293e-11	6.76831	ALG8	SUCLA2	0.0609814	0.155016	0.054596	0.152666
ENSG00000136143	ENSG00000054965	-0.331	-0.005	2.40083e-11	-6.6793	SUCLA2	FAM168A	0.170504	-0.0768759	0.152666	-0.002751
ENSG00000115365	ENSG00000049618	-0.405	-0.119	9.97756e-10	-6.10977	LANCL1	ARID1B	0.110652	-0.0566803	0.0990825	-0.0276384
ENSG00000142192	ENSG00000107185	-0.093	0.223	2.8368e-10	-6.30744	APP	RGP1	0.188313	-0.0855545	0.168628	-0.00938151
ENSG00000171314	ENSG00000107185	-0.111	0.213	1.054e-10	-6.459	PGAM1	RGP1	0.190987	-0.0867359	0.17105	-0.00938151
ENSG00000158669	ENSG00000156411	-0.305	0.014	8.95069e-11	-6.48369	GPAT4	C14orf2	-0.111848	0.226851	-0.100206	0.221563
ENSG00000163513	ENSG00000155959	-0.195	0.121	3.20291e-10	-6.28862	TGFBR2	VBP1	-0.203266	0.161693	-0.182144	0.133698
ENSG00000137727	ENSG00000136193	-0.133	0.309	4.21003e-19	-8.93131	ARHGAP20	SCRN1	0.179634	-0.121181	0.161007	-0.090687
ENSG00000143256	ENSG00000132341	0.068	-0.238	9.14039e-10	6.12374	PFDN2	RAN	0.121897	0.175633	0.109262	0.167254
ENSG00000198612	ENSG00000123384	-0.579	-0.311	2.28914e-11	-6.68628	COPS8	LRP1	0.264674	-0.135071	0.237342	-0.0613069
ENSG00000152092	ENSG00000139926	-0.022	0.284	6.08395e-10	-6.18824	ASTN1	FRMD6	0.186444	-0.152697	0.1672	-0.12818
ENSG00000142192	ENSG00000136193	-0.236	0.238	1.70549e-21	-9.52159	APP	SCRN1	0.188003	-0.123602	0.168628	-0.090687
ENSG00000138780	ENSG00000049618	-0.467	-0.198	1.72664e-09	-6.02164	GSTCD	ARID1B	0.00183062	-0.0276502	0.0016421	-0.0276384
ENSG00000152818	ENSG00000152092	-0.207	0.132	1.42495e-11	-6.75535	UTRN	ASTN1	-0.128235	0.17637	-0.115091	0.1672
ENSG00000163349	ENSG00000142192	-0.465	-0.126	1.09368e-13	-7.42907	HIPK1	APP	-0.195448	0.189418	-0.175426	0.168628
ENSG00000168329	ENSG00000049618	-0.228	0.082	5.90994e-10	-6.19281	CX3CR1	ARID1B	-0.0102443	-0.0280044	-0.00919598	-0.0276384
ENSG00000143256	ENSG00000085433	-0.082	-0.383	2.40167e-10	6.33317	PFDN2	WDR47	0.121673	0.180327	0.109262	0.172347
ENSG00000197081	ENSG00000179603	-0.454	-0.166	2.17061e-10	-6.34876	IGF2R	GRM8	-0.119373	0.0908581	-0.107199	0.0740281
ENSG00000133103	ENSG00000049618	-0.405	-0.092	2.97408e-11	-6.64785	COG6	ARID1B	0.150144	-0.0721201	0.134845	-0.0276384
ENSG00000160888	ENSG00000049618	0.322	0.023	9.01149e-10	6.126	IER2	ARID1B	-0.0442148	-0.0337951	-0.0397119	-0.0276384
ENSG00000132718	ENSG00000049618	-0.182	0.121	1.71206e-09	-6.02301	SYT11	ARID1B	0.0844289	-0.046342	0.0758383	-0.0276384
ENSG00000118246	ENSG00000049618	-0.334	-0.034	6.6566e-10	-6.17404	FASTKD2	ARID1B	0.155075	-0.0739883	0.139376	-0.0276384
ENSG00000152990	ENSG00000110436	0.279	0.597	2.38884e-15	-7.91928	ADGRA3	SLC1A2	-0.200624	0.103376	-0.180359	-0.0522299
ENSG00000113594	ENSG00000110436	0.27	0.56	2.30499e-12	-7.01467	LIFR	SLC1A2	-0.215932	0.109485	-0.194144	-0.0522299
ENSG00000183853	ENSG00000171314	-0.178	0.149	7.84257e-11	-6.50359	KIRREL	PGAM1	-0.102563	0.176694	-0.0922737	0.17105
ENSG00000143256	ENSG00000005022	0.439	0.157	7.19892e-10	6.16165	PFDN2	SLC25A5	0.12143	0.108384	0.109262	0.0945052
ENSG00000185722	ENSG00000163536	-0.672	-0.436	7.92569e-12	-6.83988	ANKFY1	SERPINI1	-0.151335	0.210498	-0.136174	0.200115
ENSG00000213585	ENSG00000103047	0.137	0.422	7.59072e-10	-6.15326	VDAC1	TANGO6	0.226661	-0.103802	0.203971	0.0242035
ENSG00000111897	ENSG00000049618	-0.306	-0.003	6.81149e-10	-6.17041	SERINC1	ARID1B	0.150162	-0.0716124	0.135132	-0.0276384
ENSG00000163536	ENSG00000155897	-0.3	0.013	2.07715e-10	-6.35553	SERPINI1	ADCY8	0.222349	-0.136022	0.200115	-0.0938257
ENSG00000171443	ENSG00000139910	-0.279	0.029	4.99497e-10	-6.21926	ZNF524	NOVA1	-0.16716	0.100547	-0.150455	0.0686027
ENSG00000119705	ENSG00000102144	0.344	0.023	3.75004e-11	6.61363	SLIRP	PGK1	0.0488279	0.154986	0.0439519	0.153552
ENSG00000111266	ENSG00000088538	-0.355	-0.035	3.49866e-11	-6.62389	DUSP16	DOCK3	-0.100956	0.167075	-0.0908773	0.161292
ENSG00000185352	ENSG00000129158	0.26	-0.057	1.91094e-10	6.36833	HS6ST3	SERGEF	0.229849	-0.115964	0.206913	-0.0548967
ENSG00000158467	ENSG00000110436	0.259	0.527	2.54042e-10	-6.32451	AHCYL2	SLC1A2	-0.195073	0.100746	-0.175615	-0.0522299
ENSG00000146005	ENSG00000110436	0.025	0.352	1.44253e-11	-6.75357	PSD2	SLC1A2	-0.266223	0.130121	-0.239689	-0.0522299
ENSG00000212694	ENSG00000139910	-0.228	0.096	9.74189e-11	-6.4709	LINC01089	NOVA1	-0.181026	0.105096	-0.163005	0.0686027
ENSG00000168827	ENSG00000049618	-0.333	-0.015	6.7317e-11	-6.52652	GFM1	ARID1B	0.132302	-0.0641814	0.119136	-0.0276384
ENSG00000152818	ENSG00000136143	-0.425	-0.134	3.26761e-10	-6.28552	UTRN	SUCLA2	-0.127788	0.162355	-0.115091	0.152666
ENSG00000165821	ENSG00000112796	-0.328	-0.026	5.68059e-10	-6.19905	SALL2	ENPP5	-0.264161	0.186933	-0.238033	0.146052
ENSG00000166025	ENSG00000088538	-0.322	-0.002	6.15585e-11	-6.5399	AMOTL1	DOCK3	-0.0639304	0.163603	-0.0576091	0.161292
ENSG00000197372	ENSG00000139910	0.28	-0.04	1.06332e-10	6.45766	ZNF675	NOVA1	0.122706	0.0869351	0.110576	0.0686027
ENSG00000163536	ENSG00000133935	0.302	0.007	1.9165e-09	6.00473	SERPINI1	C14orf1	0.222001	0.1138	0.200115	0.0579531
ENSG00000197170	ENSG00000196376	0.682	0.46	3.79317e-11	6.61194	PSMD12	SLC35F1	0.166904	-0.0827696	0.150464	0.0389953
ENSG00000174469	ENSG00000152818	-0.558	-0.276	8.5161e-12	-6.82958	CNTNAP2	UTRN	0.121352	-0.126477	0.109417	-0.115091
ENSG00000160908	ENSG00000115414	0.407	0.04	1.12327e-14	7.72446	ZNF394	FN1	-0.116365	-0.144424	-0.104942	-0.135459
ENSG00000155897	ENSG00000073969	-0.261	0.096	7.91467e-13	-7.16262	ADCY8	NSF	-0.104019	0.0846273	-0.0938257	0.0716777
ENSG00000165637	ENSG00000123384	-0.576	-0.336	1.47288e-09	-6.04731	VDAC2	LRP1	0.196839	-0.105756	0.177558	-0.0613069
ENSG00000137491	ENSG00000083642	-0.435	-0.153	7.99697e-10	-6.14499	SLCO2B1	PDS5B	-0.177143	-0.125533	-0.159805	-0.0991075
ENSG00000105556	ENSG00000049618	0.409	0.082	3.89653e-12	6.94088	MIER2	ARID1B	-0.125036	-0.0608645	-0.112821	-0.0276384
ENSG00000099246	ENSG00000049618	-0.354	-0.054	4.77922e-10	-6.22619	RAB18	ARID1B	0.179011	-0.0828977	0.161529	-0.0276384
ENSG00000152583	ENSG00000049618	-0.367	-0.077	1.31602e-09	-6.06543	SPARCL1	ARID1B	0.0855334	-0.046128	0.0771955	-0.0276384
ENSG00000171314	ENSG00000028528	-0.528	-0.26	2.44081e-10	-6.33068	PGAM1	SNX1	0.189382	-0.206594	0.17105	-0.190054
ENSG00000108946	ENSG00000049618	-0.346	-0.051	1.02279e-09	-6.10581	PRKAR1A	ARID1B	0.159662	-0.0745383	0.144208	-0.0276384
ENSG00000139910	ENSG00000138138	0.361	0.073	1.87358e-09	6.0084	NOVA1	ATAD1	0.0759456	0.198975	0.0686027	0.196382
ENSG00000171314	ENSG00000135862	-0.389	-0.028	4.7099e-14	-7.53972	PGAM1	LAMC1	0.189352	-0.202764	0.17105	-0.185885
ENSG00000213585	ENSG00000205835	-0.084	0.255	1.0641e-11	-6.79755	VDAC1	GMNC	0.22575	-0.135333	0.203971	-0.0929185
ENSG00000183648	ENSG00000137766	0.347	0.049	6.92827e-10	6.16772	NDUFB1	UNC13C	0.043677	0.0794689	0.0394642	0.0772438
ENSG00000160908	ENSG00000143970	0.352	-0.004	2.3865e-13	7.32514	ZNF394	ASXL2	-0.116115	-0.236821	-0.104942	-0.231778
ENSG00000159082	ENSG00000013523	-0.268	0.046	2.60805e-10	-6.32045	SYNJ1	ANGEL1	0.176096	-0.0767899	0.159163	-0.00853704
ENSG00000152291	ENSG00000134121	-0.298	0	1.39501e-09	-6.05605	TGOLN2	CHL1	-0.0196117	0.211496	-0.0177265	0.211337
ENSG00000165899	ENSG00000139926	0.051	0.36	1.35405e-10	-6.42097	OTOGL	FRMD6	0.215318	-0.158426	0.194633	-0.12818
ENSG00000163513	ENSG00000115415	-0.211	0.107	2.32829e-10	-6.33796	TGFBR2	STAT1	-0.201499	0.150018	-0.182144	0.122229
ENSG00000123908	ENSG00000104112	-0.399	-0.096	1.29893e-10	-6.4273	AGO2	SCG3	-0.192251	0.25105	-0.173804	0.237605
ENSG00000153208	ENSG00000110436	0.2	0.575	5.03361e-19	-8.91152	MERTK	SLC1A2	-0.195334	0.0995168	-0.176592	-0.0522299
ENSG00000152818	ENSG00000140740	-0.365	-0.018	6.69441e-13	-7.18554	UTRN	UQCRC2	-0.127298	0.200249	-0.115091	0.192906
ENSG00000213523	ENSG00000088538	0.053	-0.286	7.75917e-12	6.84293	SRA1	DOCK3	0.0984077	0.166584	0.0889757	0.161292
ENSG00000159063	ENSG00000102144	0.013	-0.301	1.8037e-10	6.37719	ALG8	PGK1	0.0603758	0.155657	0.054596	0.153552
ENSG00000107404	ENSG00000049618	0.226	-0.076	1.61659e-09	6.03228	DVL1	ARID1B	-0.0757093	-0.0425507	-0.0684786	-0.0276384
ENSG00000159082	ENSG00000107185	-0.086	0.224	6.04965e-10	-6.18913	SYNJ1	RGP1	0.175966	-0.0765827	0.159163	-0.00938151
ENSG00000139926	ENSG00000090487	0.238	-0.105	6.96171e-12	6.85844	FRMD6	SPG21	-0.141711	-0.21426	-0.12818	-0.205796
ENSG00000147027	ENSG00000110436	0.353	0.614	8.66601e-12	-6.82708	TMEM47	SLC1A2	-0.18044	0.0935488	-0.163339	-0.0522299
ENSG00000136143	ENSG00000131381	0.273	0.559	4.44814e-12	-6.92216	SUCLA2	RBSN	0.168626	-0.0840171	0.152666	0.0426394
ENSG00000240184	ENSG00000091428	0.15	0.497	8.00422e-15	-7.76751	PCDHGC3	RAPGEF4	-0.152254	0.0731802	-0.137874	-0.0332735
ENSG00000144677	ENSG00000139910	-0.077	0.26	1.34011e-11	-6.76424	CTDSPL	NOVA1	-0.162462	0.0976257	-0.147145	0.0686027
ENSG00000106278	ENSG00000091428	0.334	0.601	7.61822e-12	-6.84555	PTPRZ1	RAPGEF4	-0.153365	0.0735506	-0.138912	-0.0332735
ENSG00000198954	ENSG00000115414	-0.512	-0.239	2.30034e-10	-6.33982	KIF1BP	FN1	0.176546	-0.154865	0.159925	-0.135459
ENSG00000174469	ENSG00000163681	-0.209	0.1	7.39984e-10	-6.15729	CNTNAP2	SLMAP	0.120786	-0.125771	0.109417	-0.114911
ENSG00000166689	ENSG00000104112	-0.272	0.047	1.3168e-10	-6.42522	PLEKHA7	SCG3	-0.255172	0.260953	-0.23116	0.237605
ENSG00000171724	ENSG00000139910	0.255	-0.126	2.26602e-14	7.63455	VAT1L	NOVA1	0.0906499	0.0786274	0.0821248	0.0686027
ENSG00000159352	ENSG00000116147	-0.169	-0.478	5.49588e-12	6.89214	PSMD4	TNR	0.174657	0.0831329	0.158234	0.0362115
ENSG00000141985	ENSG00000049618	0.382	0.073	8.66853e-11	6.48852	SH3GL1	ARID1B	-0.0372014	-0.0318086	-0.0337066	-0.0276384
ENSG00000188554	ENSG00000088538	-0.452	-0.155	6.95299e-11	-6.52167	NBR1	DOCK3	-0.0641326	0.163485	-0.0581739	0.161292
ENSG00000185352	ENSG00000164116	0.404	0.633	3.70022e-10	-6.26618	HS6ST3	GUCY1A3	0.228037	-0.0989049	0.206913	0.013598
ENSG00000075239	ENSG00000049618	-0.594	-0.344	1.47084e-10	-6.40837	ACAT1	ARID1B	0.0416345	-0.0327157	0.0377783	-0.0276384
ENSG00000136143	ENSG00000034677	0.155	0.444	2.54164e-10	-6.32443	SUCLA2	RNF19A	0.168225	-0.0813772	0.152666	-0.0389633
ENSG00000196305	ENSG00000139910	0.314	0.013	7.85938e-10	6.14774	IARS	NOVA1	0.198112	0.108644	0.179857	0.0686027
ENSG00000196305	ENSG00000135862	-0.368	-0.059	1.15925e-10	-6.44457	IARS	LAMC1	0.198075	-0.203526	0.179857	-0.185885
ENSG00000204271	ENSG00000127329	-0.344	-0.042	4.40901e-10	-6.23881	SPIN3	PTPRB	0.112829	-0.140984	0.10247	-0.1329
ENSG00000184515	ENSG00000171314	0.634	0.415	1.5541e-09	6.03865	BEX5	PGAM1	0.173478	0.185741	0.157572	0.17105
ENSG00000171132	ENSG00000133687	0.113	0.403	6.30872e-10	-6.18252	PRKCE	TMTC1	0.215852	-0.0930858	0.196077	-0.0139531
ENSG00000121766	ENSG00000104112	0.331	-0.013	2.00664e-12	7.03402	ZCCHC17	SCG3	0.189841	0.250155	0.172466	0.237605
ENSG00000227345	ENSG00000139910	0.424	0.13	2.2724e-10	6.3417	PARG	NOVA1	0.163104	0.0970927	0.148203	0.0686027
ENSG00000115414	ENSG00000106633	0.156	-0.202	9.64391e-13	7.1355	FN1	GCK	-0.149041	-0.130173	-0.135459	-0.114281
ENSG00000196361	ENSG00000049618	0.448	0.164	4.35211e-10	6.24085	ELAVL3	ARID1B	-0.0668463	-0.039283	-0.0607572	-0.0276384
ENSG00000160908	ENSG00000049618	0.243	-0.076	1.69407e-10	6.38679	ZNF394	ARID1B	-0.11544	-0.0556901	-0.104942	-0.0276384
ENSG00000161904	ENSG00000139910	-0.207	0.177	1.8028e-14	-7.66396	LEMD2	NOVA1	-0.0770404	0.0757414	-0.0700357	0.0686027
ENSG00000138071	ENSG00000049618	-0.116	0.192	8.93968e-10	-6.12728	ACTR2	ARID1B	0.184847	-0.0828211	0.168049	-0.0276384
ENSG00000145216	ENSG00000078549	-0.133	0.173	1.20008e-09	-6.08023	FIP1L1	ADCYAP1R1	0.0791667	-0.252543	0.0719826	-0.250509
ENSG00000161057	ENSG00000049618	-0.477	-0.189	1.05093e-10	-6.45944	PSMC2	ARID1B	0.078627	-0.0428863	0.0714949	-0.0276384
ENSG00000179632	ENSG00000139910	-0.285	0.034	1.14584e-10	-6.44634	MAF1	NOVA1	-0.197961	0.108105	-0.180007	0.0686027
ENSG00000142875	ENSG00000115677	-0.436	-0.147	3.1693e-10	-6.29026	PRKACB	HDLBP	0.205858	-0.116713	0.187207	-0.0779142
ENSG00000136143	ENSG00000103145	-0.243	-0.505	1.27842e-09	6.07009	SUCLA2	HCFC1R1	0.167825	0.0815619	0.152666	0.0410686
ENSG00000111266	ENSG00000078053	-0.471	-0.137	1.84076e-13	-7.35988	DUSP16	AMPH	-0.0999004	0.154154	-0.0908773	0.148547
ENSG00000171867	ENSG00000133935	0.123	-0.207	4.86332e-11	6.57506	PRNP	C14orf1	0.182962	0.0963148	0.166438	0.0579531
ENSG00000139910	ENSG00000109756	0.432	0.15	8.64021e-10	6.1327	NOVA1	RAPGEF2	0.0754097	0.0999857	0.0686027	0.0949794
ENSG00000143256	ENSG00000139722	0.123	0.412	5.81574e-10	-6.19535	PFDN2	VPS37B	0.120091	-0.0781747	0.109262	-0.060055
ENSG00000171314	ENSG00000074657	-0.651	-0.406	8.94419e-12	-6.82254	PGAM1	ZNF532	0.187946	-0.179373	0.17105	-0.161521
ENSG00000175582	ENSG00000123384	-0.574	-0.316	1.2808e-10	-6.42943	RAB6A	LRP1	0.213202	-0.108773	0.194053	-0.0613069
ENSG00000187398	ENSG00000049618	-0.268	0.033	1.32885e-09	-6.06387	LUZP2	ARID1B	0.0520079	-0.0350449	0.0473417	-0.0276384
ENSG00000185515	ENSG00000049618	-0.158	0.163	1.76189e-10	-6.38078	BRCC3	ARID1B	0.210231	-0.0928446	0.19137	-0.0276384
ENSG00000168010	ENSG00000123384	0.56	0.313	1.14034e-09	6.08841	ATG16L2	LRP1	-0.0899832	-0.0717405	-0.0819324	-0.0613069
ENSG00000135862	ENSG00000023330	-0.337	-0.009	1.65566e-11	-6.73356	LAMC1	ALAS1	-0.20414	0.143813	-0.185885	0.115785
ENSG00000146151	ENSG00000123384	-0.605	-0.373	1.12255e-09	-6.09093	HMGCLL1	LRP1	0.179628	-0.0969517	0.16357	-0.0613069
ENSG00000131711	ENSG00000123636	-0.367	-0.06	1.53339e-10	-6.40202	MAP1B	BAZ2B	0.0961612	-0.144395	0.0875796	-0.138894
ENSG00000102144	ENSG00000073849	-0.34	0.064	1.71378e-16	-8.24058	PGK1	ST6GAL1	0.168595	-0.118238	0.153552	-0.0951944
ENSG00000196376	ENSG00000106780	-0.211	0.102	4.42234e-10	-6.23834	SLC35F1	MEGF9	0.042811	-0.194265	0.0389953	-0.193489
ENSG00000113327	ENSG00000103047	0.133	0.437	4.22375e-11	-6.59601	GABRG2	TANGO6	0.210253	-0.0915584	0.191548	0.0242035
ENSG00000137727	ENSG00000073849	-0.393	-0.055	1.24975e-12	-7.09976	ARHGAP20	ST6GAL1	0.176716	-0.120246	0.161007	-0.0951944
ENSG00000139926	ENSG00000040341	0.121	0.409	7.08162e-10	-6.16425	FRMD6	STAU2	-0.140673	0.214541	-0.12818	0.206783
ENSG00000102144	ENSG00000034677	0.097	0.465	1.16806e-15	-8.00777	PGK1	RNF19A	0.1685	-0.0802562	0.153552	-0.0389633
ENSG00000159082	ENSG00000142166	-0.073	0.229	1.58785e-09	-6.03518	SYNJ1	IFNAR1	0.174617	-0.0728445	0.159163	-0.00377717
ENSG00000137727	ENSG00000134597	0.021	-0.336	2.82313e-13	7.30257	ARHGAP20	RBMX2	0.176595	0.0972294	0.161007	-0.0638181
ENSG00000170525	ENSG00000132305	-0.401	-0.089	3.75726e-11	-6.61335	PFKFB3	IMMT	-0.191133	0.212552	-0.174326	0.197716
ENSG00000168610	ENSG00000168517	-0.072	-0.38	1.03176e-10	6.46222	STAT3	HEXIM2	-0.192531	-0.0816625	-0.175619	0.0156854
ENSG00000127603	ENSG00000104112	-0.246	0.063	5.93148e-10	-6.19224	MACF1	SCG3	-0.204659	0.251646	-0.186704	0.237605
ENSG00000160908	ENSG00000135862	0.365	0.029	3.19997e-12	6.96865	ZNF394	LAMC1	-0.115032	-0.191624	-0.104942	-0.185885
ENSG00000171867	ENSG00000156502	0.254	-0.105	6.28968e-13	7.19405	PRNP	SUPV3L1	0.182437	0.146344	0.166438	0.125564
ENSG00000159082	ENSG00000156502	0.23	-0.157	1.03803e-14	7.73451	SYNJ1	SUPV3L1	0.174462	0.144639	0.159163	0.125564
ENSG00000152818	ENSG00000116981	-0.408	-0.062	2.60437e-13	-7.31342	UTRN	NT5C1A	-0.126134	0.0841838	-0.115091	0.0663259
ENSG00000205835	ENSG00000196376	-0.083	0.242	7.78647e-11	-6.50467	GMNC	SLC35F1	-0.101828	0.0571679	-0.0929185	0.0389953
ENSG00000240764	ENSG00000139910	0.228	-0.091	1.87182e-10	6.3715	PCDHGC5	NOVA1	0.19503	0.105973	0.178016	0.0686027
ENSG00000104112	ENSG00000078549	-0.209	0.15	8.15946e-13	-7.15845	SCG3	ADCYAP1R1	0.260276	-0.271969	0.237605	-0.250509
ENSG00000198954	ENSG00000049618	-0.3	0.02	8.38623e-11	-6.4935	KIF1BP	ARID1B	0.175112	-0.0773415	0.159925	-0.0276384
ENSG00000165821	ENSG00000161904	0.238	-0.071	6.28371e-10	6.18314	SALL2	LEMD2	-0.260611	-0.129542	-0.238033	-0.0700357
ENSG00000241560	ENSG00000102144	-0.359	-0.05	1.37986e-10	-6.4181	ZBTB20-AS1	PGK1	0.0308019	0.154051	0.0281374	0.153552
ENSG00000174469	ENSG00000139910	0.516	0.251	5.81479e-10	6.19537	CNTNAP2	NOVA1	0.119758	0.0842241	0.109417	0.0686027
ENSG00000170525	ENSG00000162972	-0.492	-0.23	1.9666e-09	-6.00054	PFKFB3	C2orf47	-0.190794	0.12036	-0.174326	0.0913073
ENSG00000159082	ENSG00000120733	-0.591	-0.271	2.63394e-15	-7.90713	SYNJ1	KDM3B	0.174174	-0.179542	0.159163	-0.165049
ENSG00000142192	ENSG00000135749	-0.016	-0.322	3.75237e-10	6.264	APP	PCNXL2	0.18453	0.213873	0.168628	0.200484
ENSG00000115255	ENSG00000111669	0.023	-0.286	4.08219e-10	6.25085	REEP6	TPI1	0.194831	0.20124	0.178121	0.185153
ENSG00000185352	ENSG00000133687	0.143	0.439	1.16449e-10	-6.44389	HS6ST3	TMTC1	0.226294	-0.094682	0.206913	-0.0139531
ENSG00000171314	ENSG00000115414	-0.44	-0.166	1.92546e-09	-6.00397	PGAM1	FN1	0.18707	-0.155406	0.17105	-0.135459
ENSG00000165966	ENSG00000018625	-0.406	-0.099	6.48012e-11	-6.53222	PDZRN4	ATP1A2	-0.0848955	-0.137742	-0.0776432	-0.133446
ENSG00000176171	ENSG00000143344	0.202	0.476	6.93419e-10	-6.16758	BNIP3	RGL1	0.183048	-0.0772603	0.167493	-0.019008
ENSG00000126814	ENSG00000049618	-0.359	-0.071	1.94013e-09	-6.00274	TRMT5	ARID1B	0.0744203	-0.0408439	0.0680995	-0.0276384
ENSG00000107581	ENSG00000088538	-0.337	0.021	2.39262e-13	-7.3248	EIF3A	DOCK3	-0.0442384	0.162252	-0.0404818	0.161292
ENSG00000197081	ENSG00000104112	-0.325	0.024	1.09208e-12	-7.11837	IGF2R	SCG3	-0.117141	0.242043	-0.107199	0.237605
ENSG00000177192	ENSG00000102144	-0.187	-0.496	2.73245e-12	6.99084	PUS1	PGK1	0.198929	0.173416	0.182047	0.153552
ENSG00000240891	ENSG00000139910	0.37	0.062	1.26881e-10	6.43086	PLCXD2	NOVA1	0.090639	0.077742	0.0829509	0.0686027
ENSG00000240184	ENSG00000110436	0.072	0.397	7.04245e-12	-6.85679	PCDHGC3	SLC1A2	-0.150624	0.0804187	-0.137874	-0.0522299
ENSG00000168918	ENSG00000100413	0.385	0.096	1.052e-09	6.10131	INPP5D	POLR3H	-0.0160864	-0.131168	-0.0147262	-0.131011
ENSG00000197989	ENSG00000152818	0.017	-0.288	6.59465e-10	6.17552	SNHG12	UTRN	-0.190368	-0.138616	-0.174285	-0.115091
ENSG00000117758	ENSG00000049618	-0.552	-0.265	5.47831e-12	-6.8926	STX12	ARID1B	0.0990651	-0.0486201	0.0906962	-0.0276384
ENSG00000171314	ENSG00000049323	-0.265	0.038	1.06811e-09	-6.09889	PGAM1	LTBP1	0.186831	-0.220952	0.17105	-0.207974
ENSG00000213585	ENSG00000176853	0.231	0.529	3.25612e-12	-6.9662	VDAC1	FAM91A1	0.222717	-0.0949527	0.203971	0.0259894
ENSG00000120063	ENSG00000091428	0.161	0.456	8.04837e-11	-6.49969	GNA13	RAPGEF4	-0.253777	0.109825	-0.23244	-0.0332735
ENSG00000170629	ENSG00000139910	0.402	0.081	1.07837e-11	6.79563	DPY19L2P2	NOVA1	0.167596	0.0965087	0.15352	0.0686027
ENSG00000179603	ENSG00000112394	0.486	0.204	1.73815e-10	6.38286	GRM8	SLC16A10	0.0808082	0.034625	0.0740281	0.0119772
ENSG00000084234	ENSG00000064490	-0.283	-0.538	9.55852e-10	6.11661	APLP2	RFXANK	0.24579	0.113415	0.225199	-0.0517122
ENSG00000153944	ENSG00000104112	-0.138	0.18	2.56563e-10	-6.32298	MSI2	SCG3	-0.21228	0.25209	-0.194499	0.237605
ENSG00000165821	ENSG00000124380	-0.415	-0.1	1.74851e-11	-6.72562	SALL2	SNRNP27	-0.259786	-0.113075	-0.238033	-0.0363566
ENSG00000181826	ENSG00000171867	-0.289	0.024	2.37321e-10	-6.33501	RELL1	PRNP	-0.15369	0.177372	-0.140823	0.166438
ENSG00000180720	ENSG00000153179	-0.258	0.053	4.18345e-10	-6.24702	CHRM4	RASSF3	0.174696	-0.198538	0.160074	-0.185923
ENSG00000179097	ENSG00000018625	-0.352	-0.02	7.27497e-12	-6.85215	HTR1F	ATP1A2	-0.131632	-0.143413	-0.120659	-0.133446
ENSG00000182606	ENSG00000171724	-0.404	-0.09	2.66421e-11	-6.66403	TRAK1	VAT1L	-0.117869	0.0947374	-0.108044	0.0821248
ENSG00000164600	ENSG00000139926	0.069	0.372	2.32721e-10	-6.33803	NEUROD6	FRMD6	0.209057	-0.15349	0.191632	-0.12818
ENSG00000136143	ENSG00000135862	-0.426	-0.146	1.29206e-09	-6.06838	SUCLA2	LAMC1	0.166544	-0.197312	0.152666	-0.185885
ENSG00000153944	ENSG00000110436	0.079	0.437	1.68687e-14	-7.67249	MSI2	SLC1A2	-0.21215	0.100835	-0.194499	-0.0522299
ENSG00000182481	ENSG00000139910	0.22	-0.082	1.67198e-09	6.02684	KPNA2	NOVA1	0.126385	0.0852971	0.115872	0.0686027
ENSG00000125257	ENSG00000102144	-0.097	0.251	3.13278e-12	-6.97164	ABCC4	PGK1	-0.103916	0.158971	-0.0952873	0.153552
ENSG00000171724	ENSG00000142166	-0.129	0.181	7.1479e-10	-6.16278	VAT1L	IFNAR1	0.0895517	-0.0360266	0.0821248	-0.00377717
ENSG00000198795	ENSG00000102144	-0.28	0.063	4.77457e-12	-6.91212	ZNF521	PGK1	-0.157502	0.165848	-0.144461	0.153552
ENSG00000171724	ENSG00000152818	-0.345	-0.039	2.60907e-10	-6.32039	VAT1L	UTRN	0.089527	-0.12045	0.0821248	-0.115091
ENSG00000182606	ENSG00000176171	-0.462	-0.184	6.3162e-10	-6.18233	TRAK1	BNIP3	-0.117771	0.173822	-0.108044	0.167493
ENSG00000171724	ENSG00000107185	-0.034	0.274	5.25802e-10	-6.2112	VAT1L	RGP1	0.0895151	-0.0369457	0.0821248	-0.00938151
ENSG00000243232	ENSG00000135862	-0.422	-0.103	8.30904e-12	-6.83311	PCDHAC2	LAMC1	0.155029	-0.19568	0.142271	-0.185885
ENSG00000182606	ENSG00000179603	-0.452	-0.161	1.54965e-10	-6.40041	TRAK1	GRM8	-0.117671	0.0875596	-0.108044	0.0740281
ENSG00000153993	ENSG00000088538	-0.091	0.244	2.00851e-11	-6.7054	SEMA3D	DOCK3	-0.167408	0.17428	-0.153806	0.161292
ENSG00000143256	ENSG00000120265	-0.105	-0.403	2.26712e-10	6.34206	PFDN2	PCMT1	0.118901	0.183438	0.109262	0.177465
ENSG00000144306	ENSG00000139910	0.311	-0.003	1.57906e-10	6.39753	SCRN3	NOVA1	0.131582	0.0861775	0.120916	0.0686027
ENSG00000143256	ENSG00000138134	-0.126	-0.425	1.14934e-10	6.44588	PFDN2	STAMBPL1	0.118889	0.180426	0.109262	0.174351
ENSG00000204673	ENSG00000049618	0.43	0.098	1.03892e-12	7.12525	AKT1S1	ARID1B	-0.1177	-0.0542246	-0.10817	-0.0276384
ENSG00000185722	ENSG00000176171	-0.493	-0.151	2.12309e-14	-7.64294	ANKFY1	BNIP3	-0.14817	0.177291	-0.136174	0.167493
ENSG00000175772	ENSG00000136143	0.337	0.046	1.92745e-09	6.00381	LINC01106	SUCLA2	0.159101	0.16502	0.146221	0.152666
ENSG00000049618	ENSG00000034152	0.337	-0.014	6.63212e-13	7.18681	ARID1B	MAP2K3	-0.0300728	-0.123201	-0.0276384	-0.122638
ENSG00000240184	ENSG00000179603	-0.536	-0.269	2.01928e-10	-6.35987	PCDHGC3	GRM8	-0.150004	0.0949752	-0.137874	0.0740281
ENSG00000163285	ENSG00000110436	0.281	0.59	1.80844e-14	-7.66356	GABRG1	SLC1A2	-0.158762	0.0819252	-0.145931	-0.0522299
ENSG00000180720	ENSG00000170525	-0.335	-0.033	5.10124e-10	-6.21596	CHRM4	PFKFB3	0.174097	-0.187224	0.160074	-0.174326
ENSG00000152818	ENSG00000078487	0.178	-0.162	1.32284e-11	6.76612	UTRN	ZCWPW1	-0.12514	-0.103378	-0.115091	-0.0908894
ENSG00000129315	ENSG00000102144	0.174	0.514	1.06021e-14	-7.73182	CCNT1	PGK1	-0.087951	0.157316	-0.0809007	0.153552
ENSG00000155096	ENSG00000049618	-0.364	-0.075	1.57164e-09	-6.03684	AZIN1	ARID1B	0.208099	-0.0874418	0.191494	-0.0276384
ENSG00000102144	ENSG00000063046	0.132	0.457	1.17196e-12	-7.10864	PGK1	EIF4B	0.166864	-0.0676407	0.153552	0.0144142
ENSG00000144674	ENSG00000131711	-0.227	0.076	1.42124e-09	-6.05306	GOLGA4	MAP1B	-0.218516	0.123407	-0.201096	0.0875796
ENSG00000111669	ENSG00000069122	-0.536	-0.247	8.83326e-12	-6.82434	TPI1	ADGRF5	0.201154	0.0838915	0.185153	-0.0253227
ENSG00000180720	ENSG00000163349	-0.407	-0.098	4.8416e-11	-6.57573	CHRM4	HIPK1	0.17389	-0.188054	0.160074	-0.175426
ENSG00000139910	ENSG00000003987	0.44	0.152	3.23627e-10	6.28702	NOVA1	MTMR7	0.0745221	0.163983	0.0686027	0.161436
ENSG00000138663	ENSG00000049618	-0.416	-0.137	1.85701e-09	-6.00984	COPS4	ARID1B	0.18914	-0.079857	0.174146	-0.0276384
ENSG00000145391	ENSG00000078018	-0.324	-0.031	1.82975e-09	-6.01224	SETD7	MAP2	-0.110569	0.178188	-0.101834	0.173009
ENSG00000160908	ENSG00000042753	-0.392	-0.076	2.7226e-11	-6.66084	ZNF394	AP2S1	-0.113915	0.175199	-0.104942	0.169605
ENSG00000176171	ENSG00000150540	0.207	0.481	5.92018e-10	-6.19254	BNIP3	HNMT	0.18177	-0.188457	0.167493	-0.174764
ENSG00000188554	ENSG00000148082	-0.429	-0.133	1.53373e-10	-6.40198	NBR1	SHC3	-0.063121	0.162198	-0.0581739	0.160379
ENSG00000139910	ENSG00000006715	0.293	-0.014	4.84644e-10	6.224	NOVA1	VPS41	0.0744181	0.111307	0.0686027	0.107532
ENSG00000187626	ENSG00000135862	-0.337	-0.019	6.29929e-11	-6.53646	ZKSCAN4	LAMC1	0.149717	-0.194578	0.138038	-0.185885
ENSG00000142192	ENSG00000120733	-0.535	-0.229	7.35199e-13	-7.17272	APP	KDM3B	0.182862	-0.179584	0.168628	-0.165049
ENSG00000160908	ENSG00000127329	0.326	-0.083	9.8369e-17	8.30674	ZNF394	PTPRB	-0.113797	-0.139951	-0.104942	-0.1329
ENSG00000104112	ENSG00000078295	0.023	0.375	2.56839e-13	-7.31528	SCG3	ADCY2	0.257625	-0.10747	0.237605	-0.0324533
ENSG00000176171	ENSG00000145391	-0.119	0.223	8.75286e-12	-6.82565	BNIP3	SETD7	0.181599	-0.124031	0.167493	-0.101834
ENSG00000177272	ENSG00000170525	-0.403	-0.113	6.30872e-10	-6.18252	KCNA3	PFKFB3	0.0832043	-0.177194	0.0767418	-0.174326
ENSG00000142192	ENSG00000125995	-0.074	-0.367	9.07487e-10	6.12489	APP	ROMO1	0.18276	0.0715362	0.168628	-0.00252743
ENSG00000150768	ENSG00000139910	0.328	0.008	5.60669e-11	6.55386	DLAT	NOVA1	0.191674	0.101477	0.17691	0.0686027
ENSG00000107863	ENSG00000102144	-0.329	0.003	1.10038e-11	-6.79272	ARHGAP21	PGK1	-0.21207	0.174163	-0.195758	0.153552
ENSG00000152818	ENSG00000072315	-0.422	-0.11	2.17759e-11	-6.69359	UTRN	TRPC5	-0.12467	0.079084	-0.115091	0.0627373
ENSG00000135862	ENSG00000106682	-0.3	0.001	9.41399e-10	-6.11904	LAMC1	EIF4H	-0.20134	0.174476	-0.185885	0.156186
ENSG00000152818	ENSG00000112796	-0.345	-0.047	7.16285e-10	-6.16245	UTRN	ENPP5	-0.124603	0.153599	-0.115091	0.146052
ENSG00000234465	ENSG00000139910	-0.182	0.132	4.28439e-10	-6.2433	PINLYP	NOVA1	-0.235606	0.11499	-0.217621	0.0686027
ENSG00000176171	ENSG00000136193	-0.069	0.326	9.80712e-16	-8.02925	BNIP3	SCRN1	0.181312	-0.11464	0.167493	-0.090687
ENSG00000165821	ENSG00000015479	-0.664	-0.454	9.78495e-10	-6.11288	SALL2	MATR3	-0.257663	0.129102	-0.238033	0.0801146
ENSG00000134569	ENSG00000110436	-0.02	0.341	1.42326e-13	-7.39414	LRP4	SLC1A2	-0.23753	0.106667	-0.219465	-0.0522299
ENSG00000135862	ENSG00000075975	-0.323	0.001	3.56742e-11	-6.62101	LAMC1	MKRN2	-0.201144	0.182176	-0.185885	0.165038
ENSG00000140740	ENSG00000049618	-0.317	0	9.82728e-11	-6.46958	UQCRC2	ARID1B	0.208695	-0.0857021	0.192906	-0.0276384
ENSG00000171314	ENSG00000153495	0.218	-0.172	6.73502e-15	7.78936	PGAM1	TEX29	0.185028	0.09286	0.17105	0.0592757
ENSG00000171444	ENSG00000110436	0.217	0.537	7.61129e-14	-7.47687	MCC	SLC1A2	-0.156719	0.0797699	-0.144886	-0.0522299
ENSG00000057608	ENSG00000049618	-0.457	-0.163	8.92552e-11	-6.48411	GDI2	ARID1B	0.151552	-0.0645201	0.140118	-0.0276384
ENSG00000164163	ENSG00000139910	0.323	0.024	8.88352e-10	6.12828	ABCE1	NOVA1	0.139767	0.0870202	0.129241	0.0686027
ENSG00000184408	ENSG00000139926	0.081	0.404	7.77207e-12	-6.84269	KCND2	FRMD6	0.184671	-0.146322	0.170845	-0.12818
ENSG00000170525	ENSG00000013503	-0.458	-0.184	1.18433e-09	-6.08235	PFKFB3	POLR3B	-0.188424	0.18932	-0.174326	0.1753
ENSG00000088038	ENSG00000049618	0.548	0.276	5.92143e-11	6.54571	CNOT3	ARID1B	0.0878225	-0.0433092	0.0812865	-0.0276384
ENSG00000198324	ENSG00000123384	0.467	0.158	8.15565e-12	6.83579	FAM109A	LRP1	-0.222176	-0.10541	-0.205654	-0.0613069
ENSG00000153495	ENSG00000088538	0.257	-0.083	9.11129e-12	6.81989	TEX29	DOCK3	0.0640365	0.163061	0.0592757	0.161292
ENSG00000165895	ENSG00000091428	0.156	0.474	1.74656e-12	-7.05335	ARHGAP42	RAPGEF4	-0.224363	0.0928913	-0.207686	-0.0332735
ENSG00000120733	ENSG00000102144	-0.584	-0.258	1.56217e-15	-7.97193	KDM3B	PGK1	-0.178255	0.167717	-0.165049	0.153552
ENSG00000170525	ENSG00000083720	-0.548	-0.272	3.3358e-11	-6.63093	PFKFB3	OXCT1	-0.188271	0.200666	-0.174326	0.187712
ENSG00000115415	ENSG00000049618	-0.383	-0.096	1.40343e-09	-6.05509	STAT1	ARID1B	0.131995	-0.0572916	0.122229	-0.0276384
ENSG00000104825	ENSG00000049618	0.224	-0.084	7.77603e-10	6.14943	NFKBIB	ARID1B	-0.187547	-0.0769409	-0.173694	-0.0276384
ENSG00000167601	ENSG00000110436	0.074	0.38	1.33966e-10	-6.4226	AXL	SLC1A2	-0.169928	0.0832307	-0.157381	-0.0522299
ENSG00000171314	ENSG00000125995	0.078	-0.225	1.43799e-09	6.05117	PGAM1	ROMO1	0.184671	0.0706937	0.17105	-0.00252743
ENSG00000170525	ENSG00000085433	-0.577	-0.329	4.60785e-10	-6.23191	PFKFB3	WDR47	-0.188168	0.186345	-0.174326	0.172347
ENSG00000163536	ENSG00000088387	-0.462	-0.177	2.53368e-10	-6.32492	SERPINI1	DOCK9	0.215958	-0.112893	0.200115	-0.0769335
ENSG00000072518	ENSG00000049618	0.458	0.158	3.83879e-11	6.61017	MARK2	ARID1B	-0.105831	-0.0485891	-0.0980685	-0.0276384
ENSG00000131711	ENSG00000055813	0.614	0.366	6.45189e-11	6.53288	MAP1B	CCDC85A	0.0945117	0.122881	0.0875796	0.117666
ENSG00000100151	ENSG00000049618	0.148	-0.155	1.77395e-09	6.01726	PICK1	ARID1B	-0.0921793	-0.0443866	-0.085432	-0.0276384
ENSG00000197646	ENSG00000102144	-0.106	0.199	1.26974e-09	-6.07118	PDCD1LG2	PGK1	-0.0722165	0.15588	-0.0669388	0.153552
ENSG00000160908	ENSG00000102699	0.362	0.051	1.00437e-10	6.46629	ZNF394	PARP4	-0.113173	-0.174022	-0.104942	-0.168879
ENSG00000111266	ENSG00000073969	-0.46	-0.157	2.3844e-11	-6.68031	DUSP16	NSF	-0.0979925	0.0805343	-0.0908773	0.0716777
ENSG00000171314	ENSG00000111266	-0.37	-0.052	3.38964e-11	-6.62857	PGAM1	DUSP16	0.184436	-0.114543	0.17105	-0.0908773
ENSG00000142875	ENSG00000133935	0.14	-0.172	5.62901e-10	6.20048	PRKACB	C14orf1	0.201778	0.0959824	0.187207	0.0579531
ENSG00000171314	ENSG00000121940	-0.338	0.073	5.55813e-17	-8.37424	PGAM1	CLCC1	0.184322	-0.0697056	0.17105	-0.000441063
ENSG00000142192	ENSG00000142166	-0.266	0.074	8.3853e-12	-6.8318	APP	IFNAR1	0.181663	-0.0686585	0.168628	-0.00377717
ENSG00000153495	ENSG00000113327	0.267	-0.034	1.34128e-09	6.06237	TEX29	GABRG2	0.0638482	0.192964	0.0592757	0.191548
ENSG00000165029	ENSG00000104112	-0.161	0.222	2.02164e-14	-7.64924	ABCA1	SCG3	-0.210648	0.249924	-0.195578	0.237605
ENSG00000174469	ENSG00000112164	-0.12	0.216	2.074e-11	-6.70072	CNTNAP2	GLP1R	0.117833	-0.0526903	0.109417	-0.0290228
ENSG00000152818	ENSG00000132467	-0.169	0.162	4.60246e-11	-6.58326	UTRN	UTP3	-0.123923	0.0551581	-0.115091	0.030083
ENSG00000225746	ENSG00000196376	0.376	0.09	1.81894e-09	6.0132	SNHG23	SLC35F1	0.0599795	0.0448964	0.055707	0.0389953
ENSG00000196083	ENSG00000139910	0.304	-0.006	2.89488e-10	6.30431	IL1RAP	NOVA1	0.135928	0.0851808	0.126316	0.0686027
ENSG00000171314	ENSG00000009307	-0.057	0.295	1.11355e-12	-7.11569	PGAM1	CSDE1	0.184064	-0.069131	0.17105	-0.00429868
ENSG00000131711	ENSG00000067082	-0.393	-0.062	3.37042e-12	-6.96134	MAP1B	KLF6	0.0942355	-0.123885	0.0875796	-0.118934
ENSG00000176171	ENSG00000128487	-0.597	-0.338	3.27233e-11	-6.63376	BNIP3	SPECC1	0.180205	-0.1659	0.167493	-0.151923
ENSG00000139910	ENSG00000116675	0.35	0.041	1.62689e-10	6.39297	NOVA1	DNAJC6	0.0738059	0.15667	0.0686027	0.154333
ENSG00000069248	ENSG00000049618	-0.476	-0.19	1.42213e-10	-6.4135	NUP133	ARID1B	0.0812279	-0.0407457	0.0755385	-0.0276384
ENSG00000185722	ENSG00000113327	-0.649	-0.421	1.577e-10	-6.39773	ANKFY1	GABRG2	-0.146399	0.198813	-0.136174	0.191548
ENSG00000159082	ENSG00000148429	-0.103	0.202	1.2554e-09	-6.073	SYNJ1	USP6NL	0.1711	-0.0718173	0.159163	-0.0334279
ENSG00000148053	ENSG00000110436	0.401	0.694	2.08252e-17	-8.4891	NTRK2	SLC1A2	-0.122756	0.0690791	-0.11422	-0.0522299
ENSG00000168918	ENSG00000120251	-0.63	-0.402	5.1358e-10	-6.2149	INPP5D	GRIA2	-0.0158261	0.21511	-0.0147262	0.215035
ENSG00000104112	ENSG00000100330	-0.273	0.074	2.94028e-12	-6.98055	SCG3	MTMR3	0.255289	-0.233122	0.237605	-0.213374
ENSG00000165821	ENSG00000023734	-0.584	-0.34	5.79586e-10	-6.19588	SALL2	STRAP	-0.25574	0.164653	-0.238033	0.134197
ENSG00000175175	ENSG00000170525	-0.46	-0.156	2.07695e-11	-6.70051	PPM1E	PFKFB3	0.188871	-0.187498	0.175809	-0.174326
ENSG00000170525	ENSG00000159082	-0.515	-0.215	4.55575e-12	-6.91877	PFKFB3	SYNJ1	-0.187258	0.173301	-0.174326	0.159163
ENSG00000162068	ENSG00000104112	-0.304	0.018	6.11855e-11	-6.54081	NTN3	SCG3	-0.244427	0.253738	-0.227548	0.237605
ENSG00000170525	ENSG00000161904	0.362	0.048	6.77505e-11	6.52555	PFKFB3	LEMD2	-0.187217	-0.0984279	-0.174326	-0.0700357
ENSG00000176171	ENSG00000044115	-0.15	0.164	4.38834e-10	-6.23955	BNIP3	CTNNA1	0.179867	-0.210365	0.167493	-0.200021
ENSG00000152092	ENSG00000135862	-0.175	0.134	8.20353e-10	-6.14094	ASTN1	LAMC1	0.179538	-0.196982	0.1672	-0.185885
ENSG00000102144	ENSG00000041982	-0.138	0.168	1.20839e-09	-6.07913	PGK1	TNC	0.164864	-0.0686033	0.153552	-0.0319595
ENSG00000213585	ENSG00000088387	-0.444	-0.164	8.12583e-10	-6.14245	VDAC1	DOCK9	0.218974	-0.111806	0.203971	-0.0769335
ENSG00000186479	ENSG00000170525	-0.497	-0.188	2.62306e-12	-6.99657	RGS7BP	PFKFB3	0.145035	-0.182038	0.135103	-0.174326
ENSG00000204271	ENSG00000085563	-0.446	-0.172	1.64603e-09	-6.02937	SPIN3	ABCB1	0.109959	-0.123107	0.10247	-0.116487
ENSG00000196305	ENSG00000165821	-0.586	-0.328	6.93906e-11	-6.52197	IARS	SALL2	0.193001	-0.247866	0.179857	-0.238033
ENSG00000065833	ENSG00000049618	-0.261	0.05	4.07478e-10	-6.25114	ME1	ARID1B	0.107054	-0.0478068	0.0997649	-0.0276384
ENSG00000156502	ENSG00000073969	0.282	-0.076	5.50005e-13	7.21234	SUPV3L1	NSF	0.134738	0.0868995	0.125564	0.0716777
ENSG00000165821	ENSG00000116667	0.044	0.343	6.53363e-10	-6.17699	SALL2	C1orf21	-0.255411	0.095361	-0.238033	-0.00192155
ENSG00000121350	ENSG00000049618	-0.422	-0.127	2.10043e-10	-6.35381	PYROXD1	ARID1B	0.174852	-0.0698677	0.162978	-0.0276384
ENSG00000136143	ENSG00000115414	-0.577	-0.301	7.67351e-12	-6.84452	SUCLA2	FN1	0.163786	-0.147939	0.152666	-0.135459
ENSG00000171314	ENSG00000070476	-0.496	-0.224	4.68015e-10	-6.22947	PGAM1	ZXDC	0.183496	-0.210078	0.17105	-0.199419
ENSG00000180720	ENSG00000125995	-0.087	-0.375	1.44984e-09	6.04985	CHRM4	ROMO1	0.171693	0.0629495	0.160074	-0.00252743
ENSG00000104112	ENSG00000100234	-0.103	0.219	1.33137e-10	-6.42354	SCG3	TIMP3	0.254784	-0.234407	0.237605	-0.215402
ENSG00000198954	ENSG00000152818	-0.392	-0.097	4.26831e-10	-6.24389	KIF1BP	UTRN	0.171444	-0.13081	0.159925	-0.115091
ENSG00000133056	ENSG00000102144	-0.429	-0.111	7.80519e-12	-6.84208	PIK3C2B	PGK1	-0.287386	0.186616	-0.268142	0.153552
ENSG00000106780	ENSG00000104112	-0.016	0.292	4.32373e-10	-6.24187	MEGF9	SCG3	-0.20736	0.24881	-0.193489	0.237605
ENSG00000168488	ENSG00000049618	0.548	0.262	7.74887e-12	6.84312	ATXN2L	ARID1B	0.12123	-0.0518377	0.113122	-0.0276384
ENSG00000165821	ENSG00000091428	0.054	0.384	4.82466e-12	-6.91064	SALL2	RAPGEF4	-0.255088	0.100063	-0.238033	-0.0332735
ENSG00000142192	ENSG00000054965	-0.343	-0.041	4.48294e-10	-6.23621	APP	FAM168A	0.180657	-0.0658189	0.168628	-0.002751
ENSG00000143514	ENSG00000110436	0.137	0.46	1.4092e-12	-7.08314	TP53BP2	SLC1A2	-0.158978	0.0777252	-0.148408	-0.0522299
ENSG00000198795	ENSG00000159082	-0.255	0.062	1.99551e-10	-6.36169	ZNF521	SYNJ1	-0.154743	0.16851	-0.144461	0.159163
ENSG00000155959	ENSG00000143256	-0.139	-0.431	2.45367e-10	6.32987	VBP1	PFDN2	0.143208	0.120779	0.133698	0.109262
ENSG00000180720	ENSG00000156502	0.016	-0.289	6.5206e-10	6.1773	CHRM4	SUPV3L1	0.171442	0.139905	0.160074	0.125564
ENSG00000159658	ENSG00000110436	-0.01	0.303	1.99885e-10	-6.36143	EFCAB14	SLC1A2	-0.21796	0.0951587	-0.203531	-0.0522299
ENSG00000162735	ENSG00000049618	-0.388	-0.051	1.63478e-12	-7.06255	PEX19	ARID1B	0.0814275	-0.0401873	0.0760498	-0.0276384
ENSG00000159082	ENSG00000111266	-0.374	-0.075	3.72921e-10	-6.26496	SYNJ1	DUSP16	0.170402	-0.109669	0.159163	-0.0908773
ENSG00000179886	ENSG00000123384	0.3	-0.002	8.31748e-10	6.13875	TIGD5	LRP1	-0.0672612	-0.0658294	-0.0628426	-0.0613069
ENSG00000120733	ENSG00000073969	-0.646	-0.38	3.91378e-13	-7.25851	KDM3B	NSF	-0.176645	0.0958647	-0.165049	0.0716777
ENSG00000091140	ENSG00000049618	-0.237	0.089	7.0655e-11	-6.51926	DLD	ARID1B	0.136656	-0.0563251	0.127686	-0.0276384
ENSG00000156172	ENSG00000049618	-0.315	-0.006	2.8346e-10	-6.30756	C8orf37	ARID1B	-0.0216017	-0.0286855	-0.02019	-0.0276384
ENSG00000197256	ENSG00000196376	-0.493	-0.22	4.54304e-10	-6.23413	KANK2	SLC35F1	-0.347767	-0.136212	-0.325094	0.0389953
ENSG00000232040	ENSG00000170525	-0.58	-0.34	1.22692e-09	-6.07669	ZBED9	PFKFB3	0.163385	-0.183661	0.152737	-0.174326
ENSG00000139910	ENSG00000115211	-0.276	0.037	2.73621e-10	-6.31303	NOVA1	EIF2B4	0.0733791	-0.158813	0.0686027	-0.156706
ENSG00000167981	ENSG00000165821	-0.23	0.071	1.78377e-09	-6.01636	ZNF597	SALL2	0.161873	-0.244628	0.151346	-0.238033
ENSG00000143970	ENSG00000130377	0.33	0.027	4.86113e-10	6.22352	ASXL2	ACSBG2	-0.247852	0.0998113	-0.231778	0.0427771
ENSG00000165821	ENSG00000091129	-0.5	-0.239	1.72321e-09	-6.02196	SALL2	NRCAM	-0.254539	0.188893	-0.238033	0.165218
ENSG00000137547	ENSG00000123384	-0.363	-0.068	7.61357e-10	-6.15278	MRPL15	LRP1	0.213178	-0.098355	0.199358	-0.0613069
ENSG00000152990	ENSG00000104112	-0.037	0.307	2.9367e-12	-6.98072	ADGRA3	SCG3	-0.192846	0.246984	-0.180359	0.237605
ENSG00000163536	ENSG00000136193	-0.22	0.169	7.85679e-15	-7.76987	SERPINI1	SCRN1	0.213953	-0.118928	0.200115	-0.090687
ENSG00000159082	ENSG00000140263	0.188	0.465	6.57562e-10	-6.17598	SYNJ1	SORD	0.170142	-0.0675015	0.159163	0.0291604
ENSG00000143799	ENSG00000091428	0.099	0.427	2.02229e-12	-7.03294	PARP1	RAPGEF4	-0.194357	0.0772979	-0.181831	-0.0332735
ENSG00000148429	ENSG00000078053	-0.245	0.058	1.26028e-09	-6.07238	USP6NL	AMPH	-0.035726	0.14907	-0.0334279	0.148547
ENSG00000159082	ENSG00000135749	0.1	-0.216	2.94287e-10	6.30176	SYNJ1	PCNXL2	0.170088	0.209131	0.159163	0.200484
ENSG00000185615	ENSG00000073969	-0.192	-0.549	8.33289e-17	8.32641	PDIA2	NSF	0.0926008	0.0787735	0.0866595	0.0716777
ENSG00000167685	ENSG00000139910	-0.282	0.035	1.53571e-10	-6.40178	ZNF444	NOVA1	-0.131756	0.0829674	-0.12331	0.0686027
ENSG00000171867	ENSG00000138433	-0.04	-0.361	2.72268e-11	6.66084	PRNP	CIR1	0.177828	0.0812841	0.166438	-0.0508408
ENSG00000163513	ENSG00000144566	-0.098	0.212	6.43657e-10	-6.17935	TGFBR2	RAB5A	-0.194605	0.112005	-0.182144	0.0879024
ENSG00000091428	ENSG00000090863	-0.078	0.223	1.85895e-09	-6.00968	RAPGEF4	GLG1	-0.0355458	-0.0450118	-0.0332735	-0.0432412
ENSG00000169604	ENSG00000110436	0.114	0.433	6.02698e-12	-6.87901	ANTXR1	SLC1A2	-0.14028	0.0720857	-0.131324	-0.0522299
ENSG00000165821	ENSG00000110436	-0.151	0.158	8.33935e-10	-6.13833	SALL2	SLC1A2	-0.254195	0.105538	-0.238033	-0.0522299
ENSG00000142192	ENSG00000109686	-0.353	-0.017	4.09722e-12	-6.93379	APP	SH3D19	0.180054	-0.141632	0.168628	-0.126589
ENSG00000116809	ENSG00000049618	0.152	-0.178	5.23561e-11	6.56408	ZBTB17	ARID1B	-0.133901	-0.054766	-0.125409	-0.0276384
ENSG00000104112	ENSG00000102935	-0.225	0.081	9.92185e-10	-6.11066	SCG3	ZNF423	0.253679	-0.248071	0.237605	-0.231557
ENSG00000167604	ENSG00000049618	0.378	0.06	2.858e-11	6.65371	NFKBID	ARID1B	-0.044776	-0.0317805	-0.0419406	-0.0276384
ENSG00000182568	ENSG00000139926	-0.018	0.316	1.0287e-11	-6.80243	SATB1	FRMD6	0.117627	-0.134599	0.110191	-0.12818
ENSG00000170525	ENSG00000132467	-0.275	0.025	1.40411e-09	-6.05501	PFKFB3	UTP3	-0.186056	0.0725317	-0.174326	0.030083
ENSG00000139910	ENSG00000137727	0.426	0.13	1.661e-10	6.3898	NOVA1	ARHGAP20	0.0732086	0.16298	0.0686027	0.161007
ENSG00000137727	ENSG00000120733	-0.557	-0.271	4.93313e-12	-6.90749	ARHGAP20	KDM3B	0.171812	-0.175592	0.161007	-0.165049
ENSG00000176171	ENSG00000166450	-0.129	0.198	7.50177e-11	-6.51027	BNIP3	PRTG	0.17873	0.0642391	0.167493	0.0111634
ENSG00000170525	ENSG00000121310	0.464	0.185	5.22825e-10	6.2121	PFKFB3	ECHDC2	-0.185991	-0.0930076	-0.174326	-0.0658362
ENSG00000177426	ENSG00000139926	0.043	-0.256	1.88625e-09	6.00731	TGIF1	FRMD6	-0.203732	-0.146873	-0.190971	-0.12818
ENSG00000134717	ENSG00000123384	-0.654	-0.402	2.22359e-12	-7.01969	BTF3L4	LRP1	0.234417	-0.103452	0.219814	-0.0613069
ENSG00000171314	ENSG00000166450	-0.237	0.078	2.95785e-10	-6.30097	PGAM1	PRTG	0.18241	0.0652716	0.17105	0.0111634
ENSG00000073969	ENSG00000073849	-0.515	-0.155	3.84154e-16	-8.14346	NSF	ST6GAL1	0.076424	-0.0988036	0.0716777	-0.0951944
ENSG00000160908	ENSG00000134250	0.388	0.058	4.38463e-12	6.92419	ZNF394	NOTCH2	-0.11189	-0.212342	-0.104942	-0.208884
ENSG00000170525	ENSG00000101292	-0.337	-0.019	6.29929e-11	-6.53646	PFKFB3	PROKR2	-0.185867	0.124634	-0.174326	0.106276
ENSG00000142875	ENSG00000136193	-0.075	0.307	1.05879e-14	-7.73199	PRKACB	SCRN1	0.199593	-0.114666	0.187207	-0.090687
ENSG00000168918	ENSG00000164588	-0.699	-0.496	2.41109e-10	-6.33257	INPP5D	HCN1	-0.0156996	0.17104	-0.0147262	0.170956
ENSG00000163349	ENSG00000073969	-0.516	-0.233	4.95924e-11	-6.57215	HIPK1	NSF	-0.187019	0.0972152	-0.175426	0.0716777
ENSG00000181264	ENSG00000110436	0.244	0.506	1.23519e-09	-6.07561	TMEM136	SLC1A2	-0.18599	0.0836513	-0.174474	-0.0522299
ENSG00000113327	ENSG00000088387	-0.484	-0.184	1.57443e-11	-6.74087	GABRG2	DOCK9	0.204145	-0.105177	0.191548	-0.0769335
ENSG00000170525	ENSG00000117153	-0.571	-0.308	7.21385e-11	-6.51614	PFKFB3	KLHL12	-0.185786	0.171375	-0.174326	0.15881
ENSG00000189046	ENSG00000171314	0.336	0.043	1.53334e-09	6.04082	ALKBH2	PGAM1	0.0519694	0.171965	0.0487663	0.17105
ENSG00000136143	ENSG00000074657	-0.652	-0.433	5.26452e-10	-6.21101	SUCLA2	ZNF532	0.162677	-0.170988	0.152666	-0.161521
ENSG00000139926	ENSG00000133958	-0.086	0.234	1.58358e-10	-6.3971	FRMD6	UNC79	-0.136577	0.107125	-0.12818	0.0961057
ENSG00000213585	ENSG00000168036	0.025	0.326	6.63162e-10	-6.17464	VDAC1	CTNNB1	0.217239	-0.0766822	0.203971	-0.00702183
ENSG00000165821	ENSG00000106992	0.486	0.222	1.84062e-09	6.01128	SALL2	AK1	-0.253462	-0.139195	-0.238033	-0.106903
ENSG00000138814	ENSG00000073969	0.62	0.397	1.86964e-09	6.00875	PPP3CA	NSF	0.178678	0.0948272	0.167811	0.0716777
ENSG00000166689	ENSG00000110436	-0.078	0.236	3.38358e-10	-6.2801	PLEKHA7	SLC1A2	-0.24608	0.101141	-0.23116	-0.0522299
ENSG00000148082	ENSG00000132970	-0.153	0.154	1.07481e-09	-6.09788	SHC3	WASF3	0.170651	-0.0972722	0.160379	-0.0774126
ENSG00000176171	ENSG00000167258	-0.453	-0.167	2.90657e-10	-6.30368	BNIP3	CDK12	0.17822	-0.0815828	0.167493	-0.0533962
ENSG00000136143	ENSG00000121940	-0.312	0.039	1.00986e-12	-7.12916	SUCLA2	CLCC1	0.162439	-0.0561524	0.152666	-0.000441063
ENSG00000163349	ENSG00000091428	0.144	0.475	2.46677e-13	-7.3207	HIPK1	RAPGEF4	-0.186649	0.0727672	-0.175426	-0.0332735
ENSG00000159082	ENSG00000073849	-0.47	-0.081	2.87152e-17	-8.45168	SYNJ1	ST6GAL1	0.169337	-0.111623	0.159163	-0.0951944
ENSG00000142875	ENSG00000088387	-0.3	0.019	9.5574e-11	-6.47379	PRKACB	DOCK9	0.199168	-0.103343	0.187207	-0.0769335
ENSG00000139910	ENSG00000086289	0.415	0.121	2.85116e-10	6.30666	NOVA1	EPDR1	0.0729854	0.169357	0.0686027	0.167559
ENSG00000162909	ENSG00000110436	0.015	0.345	1.09297e-11	-6.7937	CAPN2	SLC1A2	-0.310477	0.122335	-0.291838	-0.0522299
ENSG00000159082	ENSG00000120451	-0.4	-0.082	1.71028e-11	-6.72883	SYNJ1	SNX19	0.169318	-0.150803	0.159163	-0.139232
ENSG00000172215	ENSG00000151790	-0.47	-0.187	2.57388e-10	-6.32249	CXCR6	TDO2	-0.0265786	-0.0206393	-0.0249873	-0.0185445
ENSG00000187079	ENSG00000091428	0.124	0.448	1.84282e-12	-7.04589	TEAD1	RAPGEF4	-0.272904	0.101382	-0.256711	-0.0332735
ENSG00000165689	ENSG00000139910	-0.307	0.003	2.78333e-10	-6.31039	SDCCAG3	NOVA1	-0.229319	0.104802	-0.21581	0.0686027
ENSG00000148730	ENSG00000143858	-0.438	-0.163	1.78873e-09	-6.01591	EIF4EBP2	SYT2	-0.146628	-0.0500369	-0.138011	-0.00180341
ENSG00000163513	ENSG00000091428	0.168	0.455	2.4036e-10	-6.33305	TGFBR2	RAPGEF4	-0.193489	0.0742299	-0.182144	-0.0332735
ENSG00000154065	ENSG00000135862	-0.306	-0.007	1.11801e-09	-6.09158	ANKRD29	LAMC1	0.156367	-0.193127	0.147205	-0.185885
ENSG00000206149	ENSG00000152154	-0.262	0.043	8.56706e-10	-6.13405	HERC2P9	TMEM178A	0.0446167	0.258909	0.0420092	0.258501
ENSG00000148082	ENSG00000145391	-0.297	0.007	6.72703e-10	-6.17238	SHC3	SETD7	0.170324	-0.117093	0.160379	-0.101834
ENSG00000186951	ENSG00000158258	-0.616	-0.377	2.22734e-10	-6.34479	PPARA	CLSTN2	-0.221312	-0.10162	-0.208398	0.0674679
ENSG00000198795	ENSG00000142192	-0.285	0.015	1.26569e-09	-6.07169	ZNF521	APP	-0.153377	0.176269	-0.144461	0.168628
ENSG00000152154	ENSG00000131773	0.662	0.414	2.31569e-12	7.01402	TMEM178A	KHDRBS3	0.274429	-0.121056	0.258501	0.0748948
ENSG00000180537	ENSG00000110436	0.217	0.483	1.56475e-09	-6.03755	RNF182	SLC1A2	-0.219323	0.0914817	-0.20661	-0.0522299
ENSG00000260941	ENSG00000102144	0.364	0.041	1.95745e-11	6.70916	LINC00622	PGK1	0.080638	0.155865	0.0759849	0.153552
ENSG00000139926	ENSG00000127804	0.041	-0.264	8.41436e-10	6.13691	FRMD6	METTL16	-0.135964	-0.164157	-0.12818	-0.157827
ENSG00000170629	ENSG00000139926	0.046	0.357	1.10457e-10	-6.4519	DPY19L2P2	FRMD6	0.162835	-0.139279	0.15352	-0.12818
ENSG00000171132	ENSG00000162434	-0.025	0.274	1.60252e-09	-6.0337	PRKCE	JAK1	0.207968	-0.0708515	0.196077	-0.00482691
ENSG00000142192	ENSG00000131381	0.229	0.492	1.72975e-09	-6.02134	APP	RBSN	0.178761	-0.0737192	0.168628	0.0426394
ENSG00000168913	ENSG00000139910	-0.188	0.134	1.49539e-10	-6.40585	ENHO	NOVA1	-0.104826	0.0769565	-0.0988875	0.0686027
ENSG00000241399	ENSG00000110436	0.269	0.539	1.17132e-10	-6.443	CD302	SLC1A2	-0.218554	0.0905273	-0.206196	-0.0522299
ENSG00000213523	ENSG00000078018	-0.032	-0.326	1.57412e-09	6.03658	SRA1	MAP2	0.0942993	0.175745	0.0889757	0.173009
ENSG00000135749	ENSG00000073969	0.094	-0.238	3.14738e-11	6.63951	PCNXL2	NSF	0.212456	0.101303	0.200484	0.0716777
ENSG00000165821	ENSG00000140740	-0.439	-0.152	3.7863e-10	-6.26259	SALL2	UQCRC2	-0.252224	0.210508	-0.238033	0.192906
ENSG00000133065	ENSG00000110436	-0.074	0.232	9.50978e-10	-6.11743	SLC41A1	SLC1A2	-0.252025	0.10034	-0.23785	-0.0522299
ENSG00000155755	ENSG00000049618	-0.451	-0.146	2.41598e-11	-6.67838	TMEM237	ARID1B	0.117619	-0.0478611	0.111019	-0.0276384
ENSG00000243232	ENSG00000115414	-0.553	-0.304	1.16786e-09	-6.0846	PCDHAC2	FN1	0.150682	-0.144284	0.142271	-0.135459
ENSG00000176171	ENSG00000068650	-0.388	-0.087	2.15784e-10	-6.34966	BNIP3	ATP11A	0.177381	-0.135864	0.167493	-0.122488
ENSG00000129675	ENSG00000110436	0.101	0.392	7.08034e-10	-6.16428	ARHGEF6	SLC1A2	-0.26477	0.103885	-0.250045	-0.0522299
ENSG00000213585	ENSG00000133935	0.28	-0.069	2.05243e-12	7.03087	VDAC1	C14orf1	0.215974	0.0927386	0.203971	0.0579531
ENSG00000166913	ENSG00000147099	0.525	0.252	1.38444e-10	6.4176	YWHAB	HDAC8	0.131353	-0.0440511	0.124055	0.00689082
ENSG00000185352	ENSG00000069122	-0.418	-0.125	3.01212e-10	-6.29815	HS6ST3	ADGRF5	0.219037	0.0776729	0.206913	-0.0253227
ENSG00000117906	ENSG00000049618	-0.478	-0.17	6.33735e-12	-6.87185	RCN2	ARID1B	0.138874	-0.0536056	0.131191	-0.0276384
ENSG00000176171	ENSG00000120907	-0.16	0.169	6.03781e-11	-6.5428	BNIP3	ADRA1A	0.177278	-0.109603	0.167493	-0.0925846
ENSG00000134717	ENSG00000049618	-0.392	-0.109	1.91476e-09	-6.00488	BTF3L4	ARID1B	0.232652	-0.0828421	0.219814	-0.0276384
ENSG00000165821	ENSG00000126351	0.546	0.278	1.1425e-10	6.44678	SALL2	THRA	-0.251909	0.104746	-0.238033	0.0615808
ENSG00000170525	ENSG00000009844	-0.582	-0.333	3.13936e-10	-6.29174	PFKFB3	VTA1	-0.184459	0.18539	-0.174326	0.175316
ENSG00000165821	ENSG00000136143	-0.542	-0.271	8.93169e-11	-6.48401	SALL2	SUCLA2	-0.251857	0.174122	-0.238033	0.152666
ENSG00000170525	ENSG00000164830	-0.555	-0.308	1.40861e-09	-6.05449	PFKFB3	OXR1	-0.184445	0.16138	-0.174326	0.149611
ENSG00000141867	ENSG00000049618	0.551	0.27	1.39761e-11	6.75815	BRD4	ARID1B	-0.103414	-0.04374	-0.0977515	-0.0276384
ENSG00000123136	ENSG00000049618	0.179	-0.138	2.92656e-10	6.30262	DDX39A	ARID1B	-0.270637	-0.0953773	-0.255834	-0.0276384
ENSG00000105855	ENSG00000104112	-0.082	0.241	1.02037e-10	-6.4639	ITGB8	SCG3	-0.251609	0.251356	-0.237875	0.237605
ENSG00000171724	ENSG00000153495	0.181	-0.148	5.96847e-11	6.54453	VAT1L	TEX29	0.0868381	0.0656701	0.0821248	0.0592757
ENSG00000140564	ENSG00000119535	0.355	0.065	1.62757e-09	6.03119	FURIN	CSF3R	-0.254094	-0.165152	-0.240304	-0.142077
ENSG00000136143	ENSG00000009307	0.042	0.339	8.93958e-10	-6.12728	SUCLA2	CSDE1	0.161375	-0.0530918	0.152666	-0.00429868
ENSG00000135862	ENSG00000005022	0.016	0.333	7.67655e-11	-6.50681	LAMC1	SLC25A5	-0.196487	0.114425	-0.185885	0.0945052
ENSG00000221817	ENSG00000074964	0.216	-0.091	9.19607e-10	6.12277	PPP3CB-AS1	ARHGEF10L	-0.196732	-0.216349	-0.1862	-0.206901
ENSG00000169490	ENSG00000139910	0.212	-0.099	5.6733e-10	6.19925	TM2D2	NOVA1	0.217829	0.0991649	0.206196	0.0686027
ENSG00000143256	ENSG00000130638	-0.063	-0.36	6.26042e-10	6.18373	PFDN2	ATXN10	0.115405	0.184123	0.109262	0.180416
ENSG00000184515	ENSG00000102144	0.59	0.354	1.33919e-09	6.06262	BEX5	PGK1	0.166422	0.162632	0.157572	0.153552
ENSG00000167325	ENSG00000049618	-0.465	-0.147	2.4284e-12	-7.00737	RRM1	ARID1B	0.147665	-0.0553331	0.139822	-0.0276384
ENSG00000124942	ENSG00000110436	0.035	0.398	2.70959e-14	-7.61149	AHNAK	SLC1A2	-0.263757	0.101876	-0.249749	-0.0522299
ENSG00000171314	ENSG00000107581	-0.25	0.096	4.18707e-12	-6.93072	PGAM1	EIF3A	0.180623	-0.0714227	0.17105	-0.0404818
ENSG00000169957	ENSG00000049618	0.322	0.029	1.88189e-09	6.00769	ZNF768	ARID1B	-0.216261	-0.0758522	-0.204902	-0.0276384
ENSG00000134440	ENSG00000123384	-0.655	-0.428	1.23362e-10	-6.43514	NARS	LRP1	0.20011	-0.0893664	0.189612	-0.0613069
ENSG00000100234	ENSG00000091428	0.177	0.46	3.49927e-10	-6.27487	TIMP3	RAPGEF4	-0.227313	0.0814305	-0.215402	-0.0332735
ENSG00000176903	ENSG00000131711	0.478	0.201	4.39975e-10	6.23914	PNMA1	MAP1B	0.169462	0.103218	0.160587	0.0875796
ENSG00000177034	ENSG00000049618	-0.268	0.063	2.80514e-11	-6.65645	MTX3	ARID1B	0.185952	-0.0663202	0.17622	-0.0276384
ENSG00000143970	ENSG00000100285	-0.375	-0.058	3.48719e-11	-6.62438	ASXL2	NEFH	-0.244535	-0.0809883	-0.231778	-0.0117683
ENSG00000243232	ENSG00000152818	-0.473	-0.166	8.75284e-12	-6.82565	PCDHAC2	UTRN	0.1501	-0.124705	0.142271	-0.115091
ENSG00000111669	ENSG00000058063	0.154	0.435	9.0794e-10	-6.12481	TPI1	ATP11B	0.195324	-0.0764472	0.185153	-0.042947
ENSG00000176171	ENSG00000170348	-0.126	0.205	4.28273e-11	-6.59395	BNIP3	TMED10	0.176691	-0.17496	0.167493	-0.16566
ENSG00000139910	ENSG00000136738	0.356	0.053	3.15336e-10	6.29104	NOVA1	STAM	0.0723694	0.135095	0.0686027	0.133141
ENSG00000171314	ENSG00000082438	-0.302	0.033	1.09672e-11	-6.7932	PGAM1	COBLL1	0.180439	-0.074031	0.17105	-0.0456943
ENSG00000143337	ENSG00000091428	0.171	0.48	5.1022e-12	-6.9027	TOR1AIP1	RAPGEF4	-0.205772	0.0744992	-0.195099	-0.0332735
ENSG00000140264	ENSG00000139910	-0.251	0.054	9.39918e-10	-6.11929	SERF2	NOVA1	-0.0782302	0.0729648	-0.0741817	0.0686027
ENSG00000185352	ENSG00000107185	-0.043	0.261	9.78392e-10	-6.1129	HS6ST3	RGP1	0.21819	-0.0713869	0.206913	-0.00938151
ENSG00000153993	ENSG00000078018	0.136	0.426	3.62354e-10	-6.26944	SEMA3D	MAP2	-0.162183	0.180449	-0.153806	0.173009
ENSG00000163513	ENSG00000132718	-0.237	0.104	9.25536e-12	-6.81763	TGFBR2	SYT11	-0.192051	0.0977953	-0.182144	0.0758383
ENSG00000139910	ENSG00000100211	-0.01	0.306	1.305e-10	-6.42659	NOVA1	CBY1	0.0723312	-0.0230462	0.0686027	0.00177846
ENSG00000156535	ENSG00000110436	0.255	0.548	2.7306e-12	-6.99094	CD109	SLC1A2	-0.191061	0.0806347	-0.18123	-0.0522299
ENSG00000126267	ENSG00000116147	-0.204	-0.472	1.69306e-09	6.02481	COX6B1	TNR	0.178932	0.0679032	0.169729	0.0362115
ENSG00000189184	ENSG00000174469	-0.232	0.086	2.07853e-10	-6.35542	PCDH18	CNTNAP2	-0.13017	0.116941	-0.123478	0.109417
ENSG00000171314	ENSG00000152818	-0.435	-0.055	5.54471e-16	-8.09892	PGAM1	UTRN	0.180309	-0.128658	0.17105	-0.115091
ENSG00000137727	ENSG00000120451	-0.426	-0.145	1.13964e-09	-6.08851	ARHGAP20	SNX19	0.169682	-0.149243	0.161007	-0.139232
ENSG00000165821	ENSG00000113749	-0.245	0.082	5.8441e-11	-6.54767	SALL2	HRH2	-0.250852	-0.0831659	-0.238033	0.0165839
ENSG00000106780	ENSG00000091428	0.101	0.385	1.95118e-09	-6.00182	MEGF9	RAPGEF4	-0.203891	0.0734625	-0.193489	-0.0332735
ENSG00000176171	ENSG00000034677	0.153	0.47	2.34098e-12	-7.0125	BNIP3	RNF19A	0.176491	-0.0685409	0.167493	-0.0389633
ENSG00000240682	ENSG00000183648	-0.297	0	1.5952e-09	-6.03444	ISY1	NDUFB1	-0.086678	0.0480388	-0.0822598	0.0394642
ENSG00000174469	ENSG00000121940	-0.376	-0.069	1.27879e-10	-6.42967	CNTNAP2	CLCC1	0.115291	-0.036552	0.109417	-0.000441063
ENSG00000176171	ENSG00000116898	0.112	-0.216	6.1142e-11	6.54092	BNIP3	MRPS15	0.176484	-0.0637823	0.167493	-0.0298187
ENSG00000163512	ENSG00000137491	-0.491	-0.213	2.50211e-10	-6.32685	AZI2	SLCO2B1	0.00664762	-0.159819	0.00630961	-0.159805
ENSG00000197324	ENSG00000196376	-0.591	-0.307	9.82442e-13	-7.13294	LRP10	SLC35F1	-0.185694	-0.0710019	-0.176254	0.0389953
ENSG00000176171	ENSG00000156502	0.102	-0.205	9.67025e-10	6.11476	BNIP3	SUPV3L1	0.176459	0.137438	0.167493	0.125564
ENSG00000104112	ENSG00000065491	-0.013	-0.328	1.07987e-10	6.45532	SCG3	TBC1D22B	0.250314	0.138491	0.237605	0.112654
ENSG00000139910	ENSG00000133703	0.475	0.203	9.26571e-10	6.12157	NOVA1	KRAS	0.0722657	0.194046	0.0686027	0.192756
ENSG00000168487	ENSG00000123384	0.596	0.348	1.77276e-10	6.37984	BMP1	LRP1	-0.214964	-0.0922029	-0.204076	-0.0613069
ENSG00000106780	ENSG00000073969	-0.381	-0.094	1.46009e-09	-6.04871	MEGF9	NSF	-0.203797	0.0968011	-0.193489	0.0716777
ENSG00000105229	ENSG00000049618	0.365	0.069	6.47489e-10	6.17841	PIAS4	ARID1B	-0.188683	-0.0661453	-0.179174	-0.0276384
ENSG00000196376	ENSG00000170525	-0.44	-0.124	7.40927e-12	-6.84953	SLC35F1	PFKFB3	0.0410567	-0.174785	0.0389953	-0.174326
ENSG00000177272	ENSG00000139910	0.318	-0.004	5.02062e-11	6.57032	KCNA3	NOVA1	0.0807984	0.0731176	0.0767418	0.0686027
ENSG00000179918	ENSG00000135862	-0.403	-0.048	7.88535e-14	-7.47222	SEPHS2	LAMC1	0.134472	-0.190492	0.127734	-0.185885
ENSG00000146005	ENSG00000104112	-0.251	0.075	6.36695e-11	-6.53486	PSD2	SCG3	-0.252328	0.250362	-0.239689	0.237605
ENSG00000170525	ENSG00000166908	-0.467	-0.184	2.82723e-10	-6.30797	PFKFB3	PIP4K2C	-0.183511	0.166759	-0.174326	0.156531
ENSG00000139926	ENSG00000047056	-0.077	0.231	7.45757e-10	-6.15606	FRMD6	WDR37	-0.134931	0.132862	-0.12818	0.125997
ENSG00000159082	ENSG00000157542	0.754	0.555	2.11386e-12	7.02676	SYNJ1	KCNJ6	0.167544	0.0533523	0.159163	0.00611018
ENSG00000104112	ENSG00000089154	-0.419	-0.125	2.58126e-10	-6.32204	SCG3	GCN1	0.250111	-0.126236	0.237605	-0.097635
ENSG00000171867	ENSG00000121940	-0.305	0	5.37352e-10	-6.20779	PRNP	CLCC1	0.175195	-0.0554725	0.166438	-0.000441063
ENSG00000183648	ENSG00000108588	0.167	-0.149	3.38192e-10	6.28018	NDUFB1	CCDC47	0.0415362	0.017171	0.0394642	0.0112594
ENSG00000169330	ENSG00000165821	-0.393	-0.082	5.19769e-11	-6.56516	KIAA1024	SALL2	0.145314	-0.242142	0.138073	-0.238033
ENSG00000126016	ENSG00000091428	0.159	0.443	5.00056e-10	-6.21909	AMOT	RAPGEF4	-0.245376	0.085248	-0.233191	-0.0332735
ENSG00000176171	ENSG00000168036	0.162	0.477	2.40988e-12	-7.00844	BNIP3	CTNNB1	0.176236	-0.0560458	0.167493	-0.00702183
ENSG00000139910	ENSG00000124357	-0.117	0.188	1.31563e-09	-6.06548	NOVA1	NAGK	0.0721781	-0.118068	0.0686027	-0.115936
ENSG00000152818	ENSG00000056291	-0.359	-0.069	1.51888e-09	-6.04235	UTRN	NPFFR2	-0.121062	0.136229	-0.115091	0.130972
ENSG00000172965	ENSG00000104112	0.234	-0.067	1.7391e-09	6.02047	MIR4435-2HG	SCG3	0.12322	0.240521	0.117157	0.237605
ENSG00000198642	ENSG00000183648	0.136	-0.178	4.31734e-10	6.2421	KLHL9	NDUFB1	0.125182	0.0554868	0.119031	0.0394642
ENSG00000174469	ENSG00000009307	-0.208	0.13	1.62988e-11	-6.73584	CNTNAP2	CSDE1	0.115071	-0.0360968	0.109417	-0.00429868
ENSG00000171314	ENSG00000001167	-0.438	-0.159	1.08188e-09	-6.09684	PGAM1	NFYA	0.179881	-0.159599	0.17105	-0.149502
ENSG00000211452	ENSG00000073969	-0.39	-0.095	4.45643e-10	-6.23714	DIO1	NSF	-0.10563	0.0788064	-0.10045	0.0716777
ENSG00000169604	ENSG00000091428	0.128	0.516	2.95266e-18	-8.71326	ANTXR1	RAPGEF4	-0.138092	0.0544103	-0.131324	-0.0332735
ENSG00000171314	ENSG00000100393	-0.544	-0.237	3.9812e-13	-7.2562	PGAM1	EP300	0.179847	-0.18005	0.17105	-0.171264
ENSG00000225828	ENSG00000139910	-0.202	0.101	1.60767e-09	-6.03318	FAM229A	NOVA1	-0.203671	0.0937907	-0.193717	0.0686027
ENSG00000146151	ENSG00000049618	-0.45	-0.177	1.67694e-09	-6.02636	HMGCLL1	ARID1B	0.17197	-0.0604777	0.16357	-0.0276384
ENSG00000155959	ENSG00000049618	-0.517	-0.224	1.15162e-11	-6.78615	VBP1	ARID1B	0.140481	-0.0515351	0.133698	-0.0276384
ENSG00000175772	ENSG00000102144	0.294	-0.032	4.09875e-11	6.60046	LINC01106	PGK1	0.153632	0.16061	0.146221	0.153552
ENSG00000211452	ENSG00000113327	-0.371	-0.082	1.38235e-09	-6.05752	DIO1	GABRG2	-0.105538	0.194193	-0.10045	0.191548
ENSG00000116874	ENSG00000049618	-0.464	-0.172	9.3746e-11	-6.47671	WARS2	ARID1B	0.0617614	-0.0335168	0.0587873	-0.0276384
ENSG00000142875	ENSG00000114867	-0.699	-0.499	4.00048e-10	-6.25401	PRKACB	EIF4G1	0.196665	-0.097186	0.187207	-0.0755234
ENSG00000140740	ENSG00000115414	-0.466	-0.163	1.9534e-11	-6.70946	UQCRC2	FN1	0.202641	-0.149248	0.192906	-0.135459
ENSG00000198551	ENSG00000049618	-0.469	-0.2	1.62884e-09	-6.03106	ZNF627	ARID1B	0.147798	-0.0533677	0.140712	-0.0276384
ENSG00000152154	ENSG00000087086	-0.388	-0.081	9.88233e-11	-6.46874	TMEM178A	FTL	0.271505	0.086278	0.258501	0.00766244
ENSG00000143256	ENSG00000023228	-0.222	-0.488	1.3365e-09	6.06295	PFDN2	NDUFS1	0.114753	0.155892	0.109262	0.151941
ENSG00000160908	ENSG00000085563	0.392	-0.03	2.08251e-18	8.75273	ZNF394	ABCB1	-0.110215	-0.121248	-0.104942	-0.116487
ENSG00000155959	ENSG00000134250	-0.41	-0.123	7.85041e-10	-6.14792	VBP1	NOTCH2	0.140406	-0.213126	0.133698	-0.208884
ENSG00000134516	ENSG00000102144	-0.198	0.106	1.44248e-09	-6.05067	DOCK2	PGK1	-0.143526	0.159649	-0.136677	0.153552
ENSG00000170525	ENSG00000116675	-0.527	-0.248	5.52108e-11	-6.55616	PFKFB3	DNAJC6	-0.183056	0.164195	-0.174326	0.154333
ENSG00000181826	ENSG00000142192	-0.332	-0.033	7.77558e-10	-6.14944	RELL1	APP	-0.147862	0.174499	-0.140823	0.168628
ENSG00000176171	ENSG00000123384	-0.44	-0.148	1.91942e-10	-6.36765	BNIP3	LRP1	0.175821	-0.0817866	0.167493	-0.0613069
ENSG00000167566	ENSG00000049618	0.478	0.201	4.39975e-10	6.23914	NCKAP5L	ARID1B	-0.200252	-0.0678614	-0.190779	-0.0276384
ENSG00000171314	ENSG00000151208	-0.458	-0.188	1.96464e-09	-6.0007	PGAM1	DLG5	0.179524	-0.058002	0.17105	-0.0174613
ENSG00000131711	ENSG00000118263	-0.17	0.248	5.5727e-17	-8.37393	MAP1B	KLF7	0.0919154	-0.118718	0.0875796	-0.115413
ENSG00000147144	ENSG00000049618	0.482	0.191	5.89023e-11	6.5465	CCDC120	ARID1B	-0.116568	-0.0450556	-0.11107	-0.0276384
ENSG00000165821	ENSG00000078487	0.135	-0.179	4.30962e-10	6.24238	SALL2	ZCWPW1	-0.249805	-0.119577	-0.238033	-0.0908894
ENSG00000169764	ENSG00000143256	-0.117	-0.485	4.7365e-16	8.11807	UGP2	PFDN2	0.228845	0.130043	0.21812	0.109262
ENSG00000180720	ENSG00000166025	-0.149	0.216	3.27063e-13	-7.28276	CHRM4	AMOTL1	0.167936	-0.0771806	0.160074	-0.0576091
ENSG00000083750	ENSG00000049618	-0.36	-0.071	1.68721e-09	-6.02537	RRAGB	ARID1B	0.201457	-0.0678751	0.192044	-0.0276384
ENSG00000155324	ENSG00000110436	0.11	0.454	7.77758e-14	-7.47403	GRAMD3	SLC1A2	-0.224352	0.086753	-0.213875	-0.0522299
ENSG00000142192	ENSG00000089220	0.614	0.387	1.44245e-09	6.05067	APP	PEBP1	0.176877	0.19167	0.168628	0.184129
ENSG00000185352	ENSG00000102984	0.543	0.278	1.98172e-10	6.36275	HS6ST3	ZNF821	0.217028	-0.0839913	0.206913	0.0508544
ENSG00000213585	ENSG00000136193	-0.183	0.207	6.90772e-15	-7.78616	VDAC1	SCRN1	0.213919	-0.111922	0.203971	-0.090687
ENSG00000176171	ENSG00000103269	0.126	-0.177	1.73072e-09	6.02125	BNIP3	RHBDL1	0.175652	0.103284	0.167493	0.0883724
ENSG00000163513	ENSG00000078487	0.085	-0.227	4.61797e-10	6.23157	TGFBR2	ZCWPW1	-0.190988	-0.107915	-0.182144	-0.0908894
ENSG00000160908	ENSG00000018625	0.321	0.012	2.60117e-10	6.32086	ZNF394	ATP1A2	-0.110034	-0.137459	-0.104942	-0.133446
ENSG00000213585	ENSG00000138433	-0.051	-0.347	8.88748e-10	6.12821	VDAC1	CIR1	0.213866	0.0829925	0.203971	-0.0508408
ENSG00000138138	ENSG00000049618	-0.459	-0.125	2.90419e-13	-7.29877	ATAD1	ARID1B	0.205903	-0.0688813	0.196382	-0.0276384
ENSG00000142192	ENSG00000111266	-0.29	0.022	2.66536e-10	-6.31709	APP	DUSP16	0.176793	-0.105535	0.168628	-0.0908773
ENSG00000189077	ENSG00000049618	-0.03	-0.337	2.62306e-10	6.31956	TMEM120A	ARID1B	-0.167154	-0.057848	-0.159442	-0.0276384
ENSG00000170525	ENSG00000162851	-0.476	-0.192	1.85851e-10	-6.3726	PFKFB3	TFB2M	-0.182753	0.127245	-0.174326	0.114581
ENSG00000115414	ENSG00000102144	-0.457	-0.168	1.73869e-10	-6.38281	FN1	PGK1	-0.141988	0.159311	-0.135459	0.153552
ENSG00000166341	ENSG00000104112	-0.216	0.097	4.31839e-10	-6.24206	DCHS1	SCG3	-0.140019	0.241132	-0.133595	0.237605
ENSG00000171867	ENSG00000073849	-0.387	-0.059	5.93365e-12	-6.88123	PRNP	ST6GAL1	0.174425	-0.108795	0.166438	-0.0951944
ENSG00000130402	ENSG00000049618	0.471	0.181	9.78909e-11	6.47017	ACTN4	ARID1B	-0.0614062	-0.0331809	-0.0586049	-0.0276384
ENSG00000121774	ENSG00000049618	-0.451	-0.136	6.00895e-12	-6.87944	KHDRBS1	ARID1B	0.22508	-0.0739339	0.214878	-0.0276384
ENSG00000171634	ENSG00000131711	-0.349	-0.007	1.90898e-12	-7.04098	BPTF	MAP1B	-0.206316	0.107508	-0.196978	0.0875796
ENSG00000211452	ENSG00000078053	-0.328	-0.034	1.52917e-09	-6.04126	DIO1	AMPH	-0.105211	0.151768	-0.10045	0.148547
ENSG00000170525	ENSG00000106633	0.239	-0.132	1.18005e-13	7.419	PFKFB3	GCK	-0.182576	-0.126716	-0.174326	-0.114281
ENSG00000164830	ENSG00000143256	-0.152	-0.461	1.00171e-11	6.80626	OXR1	PFDN2	0.156665	0.118835	0.149611	0.109262
ENSG00000139926	ENSG00000040731	0.043	0.354	1.16776e-10	-6.44346	FRMD6	CDH10	-0.134214	0.208888	-0.12818	0.205164
ENSG00000171566	ENSG00000049618	-0.541	-0.254	9.36555e-12	-6.81593	PLRG1	ARID1B	0.0496635	-0.0313161	0.0474338	-0.0276384
ENSG00000120733	ENSG00000091428	0.132	0.431	9.7749e-11	-6.47039	KDM3B	RAPGEF4	-0.172803	0.0616211	-0.165049	-0.0332735
ENSG00000257093	ENSG00000102144	-0.394	-0.087	8.62712e-11	-6.48924	KIAA1147	PGK1	-0.0921137	0.155914	-0.0879901	0.153552
ENSG00000189159	ENSG00000166963	0.369	0.046	1.76482e-11	6.72426	HN1	MAP1A	0.248862	-0.0913527	0.237728	0.0511707
ENSG00000137491	ENSG00000100413	0.375	0.078	4.71178e-10	6.22841	SLCO2B1	POLR3H	-0.167285	-0.140112	-0.159805	-0.131011
ENSG00000116729	ENSG00000110436	0.217	0.538	6.16243e-14	-7.50458	WLS	SLC1A2	-0.172419	0.0734074	-0.16472	-0.0522299
ENSG00000204592	ENSG00000159082	-0.759	-0.585	1.75749e-10	-6.38116	HLA-E	SYNJ1	-0.0416779	0.159627	-0.0398185	0.159163
ENSG00000139910	ENSG00000106263	-0.205	0.142	4.67809e-12	-6.91502	NOVA1	EIF3B	0.0718016	-0.087135	0.0686027	-0.0845249
ENSG00000164258	ENSG00000049618	-0.521	-0.239	4.65087e-11	-6.5817	NDUFS4	ARID1B	0.124536	-0.0461499	0.119002	-0.0276384
ENSG00000130638	ENSG00000049618	-0.423	-0.141	1.08166e-09	-6.09687	ATXN10	ARID1B	0.188797	-0.0629295	0.180416	-0.0276384
ENSG00000136193	ENSG00000133318	-0.225	0.119	6.55005e-12	-6.86714	SCRN1	RTN3	-0.0948977	0.21372	-0.090687	0.211952
ENSG00000176171	ENSG00000119737	-0.173	0.166	1.52544e-11	-6.74546	BNIP3	GPR75	0.175269	-0.0714323	0.167493	-0.0486524
ENSG00000170525	ENSG00000104660	-0.485	-0.221	1.89898e-09	-6.00622	PFKFB3	LEPROTL1	-0.182418	0.142771	-0.174326	0.132131
ENSG00000104112	ENSG00000080603	-0.504	-0.214	2.99825e-11	-6.64666	SCG3	SRCAP	0.248616	-0.0945666	0.237605	-0.0573348
ENSG00000159063	ENSG00000137727	0.049	-0.263	3.52572e-10	6.2737	ALG8	ARHGAP20	0.0571153	0.161858	0.054596	0.161007
ENSG00000170525	ENSG00000100211	0.162	-0.158	2.01047e-10	6.36054	PFKFB3	CBY1	-0.182368	-0.0544185	-0.174326	0.00177846
ENSG00000171314	ENSG00000159208	0.381	0.086	5.37841e-10	6.20765	PGAM1	CIART	0.178931	-0.0536439	0.17105	-0.00604013
ENSG00000185352	ENSG00000173376	0.038	0.361	2.07977e-11	-6.70031	HS6ST3	NDNF	0.216443	-0.116786	0.206913	-0.0972812
ENSG00000171724	ENSG00000100393	-0.424	-0.14	8.20116e-10	-6.14098	VAT1L	EP300	0.0859023	-0.173066	0.0821248	-0.171264
ENSG00000143079	ENSG00000102144	-0.201	0.126	7.42853e-11	-6.51174	CTTNBP2NL	PGK1	-0.153992	0.160044	-0.147221	0.153552
ENSG00000171314	ENSG00000108826	0.218	-0.114	3.53893e-11	6.6222	PGAM1	MRPL27	0.178899	0.0535477	0.17105	0.0061491
ENSG00000176171	ENSG00000103479	-0.205	0.152	1.10759e-12	-7.11643	BNIP3	RBL2	0.175172	-0.120931	0.167493	-0.109314
ENSG00000174469	ENSG00000049323	-0.524	-0.241	3.56291e-11	-6.6212	CNTNAP2	LTBP1	0.114403	-0.210556	0.109417	-0.207974
ENSG00000176171	ENSG00000116641	-0.163	0.145	9.4412e-10	-6.11858	BNIP3	DOCK7	0.175119	-0.115132	0.167493	-0.102937
ENSG00000140740	ENSG00000139910	0.371	0.077	7.4287e-10	6.15668	UQCRC2	NOVA1	0.201681	0.0910261	0.192906	0.0686027
ENSG00000139910	ENSG00000112511	-0.321	0.025	1.78807e-12	-7.05009	NOVA1	PHF1	0.0717223	0.0412854	0.0686027	0.0355697
ENSG00000104671	ENSG00000049618	-0.51	-0.243	5.54687e-10	-6.2028	DCTN6	ARID1B	0.11394	-0.0433647	0.108987	-0.0276384
ENSG00000155304	ENSG00000139910	0.32	0.023	1.18646e-09	6.08206	HSPA13	NOVA1	0.10192	0.0747806	0.0974992	0.0686027
ENSG00000102144	ENSG00000009307	-0.001	0.396	1.29112e-16	-8.27439	PGK1	CSDE1	0.160501	-0.0474695	0.153552	-0.00429868
ENSG00000078549	ENSG00000014138	0.194	-0.108	1.87177e-09	6.00856	ADCYAP1R1	POLA2	-0.261839	-0.126352	-0.250509	-0.0991578
ENSG00000139946	ENSG00000091428	0.1	0.446	7.6848e-14	-7.47561	PELI2	RAPGEF4	-0.239591	0.0788579	-0.229251	-0.0332735
ENSG00000078018	ENSG00000054965	-0.27	0.029	1.66561e-09	-6.02746	MAP2	FAM168A	0.180807	-0.0534015	0.173009	-0.002751
ENSG00000106780	ENSG00000102144	-0.245	0.139	1.5286e-14	-7.68511	MEGF9	PGK1	-0.202199	0.164544	-0.193489	0.153552
ENSG00000139926	ENSG00000107864	0.19	0.466	7.26251e-10	-6.16026	FRMD6	CPEB3	-0.133945	0.13556	-0.12818	0.129869
ENSG00000232112	ENSG00000196376	0.158	-0.165	1.35133e-10	6.42128	TMA7	SLC35F1	0.0650369	0.0432901	0.0622674	0.0389953
ENSG00000131238	ENSG00000049618	-0.468	-0.15	2.17964e-12	-7.02248	PPT1	ARID1B	0.22174	-0.070934	0.212344	-0.0276384
ENSG00000179604	ENSG00000137766	-0.393	-0.022	9.11174e-15	-7.75108	CDC42EP4	UNC13C	-0.224324	0.10145	-0.214874	0.0772438
ENSG00000127337	ENSG00000049618	-0.493	-0.205	6.0015e-11	-6.5437	YEATS4	ARID1B	0.109298	-0.0419359	0.104697	-0.0276384
ENSG00000115461	ENSG00000078053	-0.333	-0.035	8.67045e-10	-6.13214	IGFBP5	AMPH	-0.141353	0.153969	-0.135403	0.148547
ENSG00000104112	ENSG00000068650	-0.389	-0.086	1.62952e-10	-6.39273	SCG3	ATP11A	0.248022	-0.142424	0.237605	-0.122488
ENSG00000185615	ENSG00000159082	-0.213	-0.52	1.29686e-12	7.09464	PDIA2	SYNJ1	0.0904544	0.161223	0.0866595	0.159163
ENSG00000171314	ENSG00000107223	0.252	-0.099	2.02915e-12	7.03247	PGAM1	EDF1	0.178535	0.16221	0.17105	0.153884
ENSG00000171314	ENSG00000119705	0.337	-0.023	1.78176e-13	7.36423	PGAM1	SLIRP	0.178528	0.0679682	0.17105	0.0439519
ENSG00000124767	ENSG00000049618	-0.532	-0.258	9.01904e-11	-6.48254	GLO1	ARID1B	0.172915	-0.0572243	0.165698	-0.0276384
ENSG00000156502	ENSG00000113327	0.262	-0.073	1.72884e-11	6.72726	SUPV3L1	GABRG2	0.131002	0.19508	0.125564	0.191548
ENSG00000152556	ENSG00000139926	-0.009	0.337	1.35798e-12	-7.08827	PFKM	FRMD6	0.146788	-0.134807	0.140748	-0.12818
ENSG00000179604	ENSG00000110436	-0.057	0.275	2.28244e-11	-6.68671	CDC42EP4	SLC1A2	-0.224065	0.0833421	-0.214874	-0.0522299
ENSG00000146005	ENSG00000091428	0.138	0.418	1.56553e-09	-6.03747	PSD2	RAPGEF4	-0.249937	0.0801542	-0.239689	-0.0332735
ENSG00000151116	ENSG00000049618	-0.377	-0.081	5.13828e-10	-6.21482	UEVLD	ARID1B	-0.163784	-0.054506	-0.15707	-0.0276384
ENSG00000165821	ENSG00000160908	0.412	0.081	2.03856e-12	7.03182	SALL2	ZNF394	-0.248203	-0.127268	-0.238033	-0.104942
ENSG00000135862	ENSG00000108439	-0.193	0.145	1.70654e-11	-6.72915	LAMC1	PNPO	-0.193807	0.140847	-0.185885	0.129517
ENSG00000135862	ENSG00000116981	-0.295	0.038	1.57929e-11	-6.74042	LAMC1	NT5C1A	-0.193725	0.0864187	-0.185885	0.0663259
ENSG00000120690	ENSG00000091428	0.097	0.384	1.37569e-09	-6.0583	ELF1	RAPGEF4	-0.277991	0.087728	-0.266743	-0.0332735
ENSG00000173905	ENSG00000091428	0.145	0.484	5.03979e-14	-7.53088	GOLIM4	RAPGEF4	-0.178441	0.0608681	-0.171221	-0.0332735
ENSG00000170525	ENSG00000004534	0.428	0.134	2.04689e-10	6.35778	PFKFB3	RBM6	-0.181673	-0.246445	-0.174326	-0.241236
ENSG00000159082	ENSG00000109686	-0.421	-0.133	5.3126e-10	-6.20958	SYNJ1	SH3D19	0.165826	-0.134948	0.159163	-0.126589
ENSG00000135862	ENSG00000119004	0.463	0.181	3.64419e-10	6.26855	LAMC1	CYP20A1	-0.193665	-0.161335	-0.185885	-0.151792
ENSG00000213625	ENSG00000110436	0.199	0.526	4.50519e-14	-7.54551	LEPROT	SLC1A2	-0.152964	0.0677535	-0.14687	-0.0522299
ENSG00000139910	ENSG00000117676	-0.4	-0.087	3.36607e-11	-6.6296	NOVA1	RPS6KA1	0.0714465	0.0436951	0.0686027	0.038855
ENSG00000113558	ENSG00000049618	-0.474	-0.14	1.63465e-13	-7.37572	SKP1	ARID1B	0.249157	-0.076689	0.239272	-0.0276384
ENSG00000111669	ENSG00000037749	-0.019	0.281	1.32074e-09	-6.06485	TPI1	MFAP3	0.192785	-0.0793269	0.185153	-0.0575851
ENSG00000142192	ENSG00000073849	-0.404	-0.067	1.07854e-12	-7.12009	APP	ST6GAL1	0.175576	-0.107244	0.168628	-0.0951944
ENSG00000163513	ENSG00000104671	-0.255	0.056	4.29154e-10	-6.24304	TGFBR2	DCTN6	-0.189642	0.121355	-0.182144	0.108987
ENSG00000135862	ENSG00000131238	-0.313	0.001	1.53572e-10	-6.40178	LAMC1	PPT1	-0.193497	0.218967	-0.185885	0.212344
ENSG00000136143	ENSG00000107581	-0.238	0.068	9.14039e-10	-6.12374	SUCLA2	EIF3A	0.158874	-0.0601317	0.152666	-0.0404818
ENSG00000167992	ENSG00000123384	0.454	0.174	6.15467e-10	6.18642	VWCE	LRP1	-0.0895163	-0.0661389	-0.0860209	-0.0613069
ENSG00000119927	ENSG00000110436	0.369	0.645	7.61208e-14	-7.47686	GPAM	SLC1A2	-0.170011	0.0706684	-0.163377	-0.0522299
ENSG00000139910	ENSG00000132376	-0.384	-0.086	3.45401e-10	-6.2769	NOVA1	INPP5K	0.071375	-0.0948013	0.0686027	-0.0927402
ENSG00000102935	ENSG00000091428	0.077	0.392	3.11516e-11	-6.64102	ZNF423	RAPGEF4	-0.240897	0.0759252	-0.231557	-0.0332735
ENSG00000170525	ENSG00000120265	-0.582	-0.346	1.94686e-09	-6.00218	PFKFB3	PCMT1	-0.181333	0.184345	-0.174326	0.177465
ENSG00000088538	ENSG00000063046	-0.192	0.119	6.12344e-10	-6.18722	DOCK3	EIF4B	0.167766	-0.0489317	0.161292	0.0144142
ENSG00000160908	ENSG00000131711	-0.511	-0.233	1.20787e-10	-6.43834	ZNF394	MAP1B	-0.109147	0.0925928	-0.104942	0.0875796
ENSG00000171132	ENSG00000167528	-0.134	0.211	6.07453e-12	-6.87789	PRKCE	ZNF641	0.203926	-0.198843	0.196077	-0.190767
ENSG00000142875	ENSG00000134597	0.061	-0.244	9.91648e-10	6.11075	PRKACB	RBMX2	0.194681	0.0837781	0.187207	-0.0638181
ENSG00000198795	ENSG00000091428	0.173	0.468	5.48696e-11	-6.55709	ZNF521	RAPGEF4	-0.150211	0.0532508	-0.144461	-0.0332735
ENSG00000132305	ENSG00000049618	-0.27	0.061	2.74993e-11	-6.65938	IMMT	ARID1B	0.205579	-0.0637299	0.197716	-0.0276384
ENSG00000131238	ENSG00000115414	-0.404	-0.082	8.92514e-12	-6.82285	PPT1	FN1	0.220777	-0.148674	0.212344	-0.135459
ENSG00000179632	ENSG00000049618	0.143	-0.174	2.949e-10	6.30144	MAF1	ARID1B	-0.187151	-0.0589308	-0.180007	-0.0276384
ENSG00000168374	ENSG00000165821	-0.443	-0.168	1.5714e-09	-6.03686	ARF4	SALL2	0.108799	-0.239788	0.104681	-0.238033
ENSG00000170525	ENSG00000153132	-0.648	-0.408	2.50533e-11	-6.67305	PFKFB3	CLGN	-0.181148	-0.0513421	-0.174326	0.0116291
ENSG00000111058	ENSG00000110436	0.226	0.489	1.90342e-09	-6.00584	ACSS3	SLC1A2	-0.164562	0.0689102	-0.158446	-0.0522299
ENSG00000171314	ENSG00000082641	-0.097	0.243	1.01934e-11	-6.80374	PGAM1	NFE2L1	0.177638	-0.0757583	0.17105	0.0581449
ENSG00000176994	ENSG00000152818	-0.065	0.241	8.95093e-10	-6.12707	SMCR8	UTRN	0.114303	-0.119135	0.110077	-0.115091
ENSG00000151491	ENSG00000091428	0.18	0.482	1.27906e-11	-6.77099	EPS8	RAPGEF4	-0.136647	0.0498412	-0.131596	-0.0332735
ENSG00000205531	ENSG00000151702	0.482	0.187	3.39712e-11	6.62824	NAP1L4	FLI1	-0.048566	-0.183002	-0.0467751	-0.182549
ENSG00000181826	ENSG00000091428	0.161	0.481	9.96648e-13	-7.13097	RELL1	RAPGEF4	-0.14621	0.051798	-0.140823	-0.0332735
ENSG00000105671	ENSG00000049618	-0.148	-0.425	1.92472e-09	6.00404	DDX49	ARID1B	0.241317	0.0721962	0.232427	-0.0276384
ENSG00000213064	ENSG00000091428	0.022	0.341	5.15554e-11	-6.56637	SFT2D2	RAPGEF4	-0.296561	0.089538	-0.285648	-0.0332735
ENSG00000175426	ENSG00000139926	-0.032	0.298	2.28016e-11	-6.68686	PCSK1	FRMD6	0.203914	-0.139651	0.196412	-0.12818
ENSG00000183648	ENSG00000121871	0.309	0.003	4.49771e-10	6.2357	NDUFB1	SLITRK3	0.0409706	0.114693	0.0394642	0.11417
ENSG00000139926	ENSG00000084731	-0.152	0.158	7.34378e-10	-6.1585	FRMD6	KIF3C	-0.133064	0.108779	-0.12818	0.10271
ENSG00000120805	ENSG00000049618	-0.445	-0.148	8.57378e-11	-6.49017	ARL1	ARID1B	0.198303	-0.0607659	0.191051	-0.0276384
ENSG00000163870	ENSG00000139910	-0.335	-0.037	8.40743e-10	-6.13704	TPRA1	NOVA1	-0.0629052	0.0706389	-0.0606073	0.0686027
ENSG00000168795	ENSG00000102144	-0.309	0.077	5.48881e-15	-7.81517	ZBTB5	PGK1	-0.22666	0.16528	-0.218468	0.153552
ENSG00000135862	ENSG00000102144	-0.336	0.027	1.16347e-13	-7.42088	LAMC1	PGK1	-0.192852	0.162009	-0.185885	0.153552
ENSG00000176619	ENSG00000049618	0.289	-0.067	6.75756e-13	7.18425	LMNB2	ARID1B	-0.0747959	-0.0340721	-0.0721052	-0.0276384
ENSG00000111669	ENSG00000105255	0.331	0.022	2.23535e-10	6.34423	TPI1	FSD1	0.192048	-0.055745	0.185153	0.0203858
ENSG00000139910	ENSG00000110435	0.311	0	2.32139e-10	6.33842	NOVA1	PDHX	0.0711551	0.234692	0.0686027	0.233969
ENSG00000179604	ENSG00000014138	0.261	-0.047	5.94511e-10	6.19188	CDC42EP4	POLA2	-0.222855	-0.116012	-0.214874	-0.0991578
ENSG00000185860	ENSG00000091428	-0.074	0.255	4.13224e-11	-6.59926	CCDC190	RAPGEF4	-0.100419	-0.0426424	-0.0968434	-0.0332735
ENSG00000110436	ENSG00000049618	-0.261	0.044	8.64331e-10	-6.13264	SLC1A2	ARID1B	-0.0541551	-0.0311303	-0.0522299	-0.0276384
ENSG00000148400	ENSG00000110436	-0.126	0.176	1.96211e-09	-6.00091	NOTCH1	SLC1A2	-0.259734	0.0879386	-0.250515	-0.0522299
ENSG00000103126	ENSG00000049618	0.455	0.153	3.21305e-11	6.63646	AXIN1	ARID1B	-0.205529	-0.0618407	-0.198241	-0.0276384
ENSG00000179918	ENSG00000115414	-0.495	-0.218	2.48909e-10	-6.32766	SEPHS2	FN1	0.132408	-0.139866	0.127734	-0.135459
ENSG00000260941	ENSG00000171724	0.35	0.057	1.22516e-09	6.07692	LINC00622	VAT1L	0.0787568	0.0846936	0.0759849	0.0821248
ENSG00000119139	ENSG00000104112	-0.223	0.083	1.00353e-09	-6.10885	TJP2	SCG3	-0.237088	0.245604	-0.228755	0.237605
ENSG00000102144	ENSG00000100201	-0.341	-0.034	2.45614e-10	-6.32972	PGK1	DDX17	0.159116	-0.0824759	0.153552	-0.0709192
ENSG00000185352	ENSG00000155897	-0.184	0.226	2.41612e-16	-8.19939	HS6ST3	ADCY8	0.214382	-0.109826	0.206913	-0.0938257
ENSG00000205531	ENSG00000011083	-0.5	-0.182	6.12542e-13	-7.19766	NAP1L4	SLC6A7	-0.0484632	0.172071	-0.0467751	0.171616
ENSG00000148411	ENSG00000110436	-0.097	0.212	7.29953e-10	-6.15946	NACC2	SLC1A2	-0.265832	0.0887811	-0.25659	-0.0522299
ENSG00000172493	ENSG00000166963	-0.267	0.044	3.85639e-10	-6.25973	AFF1	MAP1A	-0.205962	-0.0749867	-0.198814	0.0511707
ENSG00000165821	ENSG00000142541	0.301	-0.001	8.21569e-10	6.1407	SALL2	RPL13A	-0.246587	-0.0692669	-0.238033	-0.0201349
ENSG00000144834	ENSG00000113749	0.323	0.014	2.52563e-10	6.32541	TAGLN3	HRH2	0.184513	0.0515987	0.178137	0.0165839
ENSG00000244161	ENSG00000078018	-0.17	0.134	1.547e-09	-6.03939	FLNB-AS1	MAP2	-0.0808485	0.174249	-0.0780727	0.173009
ENSG00000140740	ENSG00000139926	-0.037	0.27	6.19943e-10	-6.18527	UQCRC2	FRMD6	0.199763	-0.138495	0.192906	-0.12818
ENSG00000142192	ENSG00000107581	-0.284	0.057	6.02349e-12	-6.87909	APP	EIF3A	0.174612	-0.0612325	0.168628	-0.0404818
ENSG00000104112	ENSG00000008324	0.134	-0.172	1.20193e-09	6.07999	SCG3	SS18L2	0.246018	0.122912	0.237605	0.104124
ENSG00000169255	ENSG00000139910	0.355	0.058	6.84394e-10	6.16965	B3GALNT1	NOVA1	0.213866	0.0888759	0.206562	0.0686027
ENSG00000196376	ENSG00000100422	0.121	0.412	4.50762e-10	-6.23535	SLC35F1	CERK	0.0403737	-0.0136762	0.0389953	0.00880221
ENSG00000160908	ENSG00000159352	-0.151	0.168	2.28622e-10	-6.34077	ZNF394	PSMD4	-0.108638	0.160675	-0.104942	0.158234
ENSG00000244625	ENSG00000104112	-0.119	0.187	1.16476e-09	-6.08502	MIATNB	SCG3	-0.0765461	0.238384	-0.0739502	0.237605
ENSG00000196376	ENSG00000157542	0.613	0.367	9.26313e-11	6.47851	SLC35F1	KCNJ6	0.0403565	0.0120625	0.0389953	0.00611018
ENSG00000126218	ENSG00000123384	0.474	0.195	3.84269e-10	6.26029	F10	LRP1	-0.230894	-0.0863248	-0.223135	-0.0613069
ENSG00000157064	ENSG00000147234	-0.003	0.315	8.87798e-11	-6.48492	NMNAT2	FRMPD3	0.237535	-0.104949	0.229558	0.0843146
ENSG00000163536	ENSG00000157542	0.683	0.473	2.59231e-10	6.32138	SERPINI1	KCNJ6	0.207016	0.0544456	0.200115	0.00611018
ENSG00000214530	ENSG00000049618	0.199	-0.104	1.62617e-09	6.03133	STARD10	ARID1B	-0.217568	-0.0632981	-0.210319	-0.0276384
ENSG00000132669	ENSG00000091428	0.073	0.377	1.84871e-10	-6.37341	RIN2	RAPGEF4	-0.272742	0.0796207	-0.263656	-0.0332735
ENSG00000171132	ENSG00000103047	0.116	0.422	4.90384e-11	-6.57383	PRKCE	TANGO6	0.202833	-0.0581995	0.196077	0.0242035
ENSG00000152527	ENSG00000104112	-0.068	0.234	1.53859e-09	-6.04027	PLEKHH2	SCG3	-0.100683	0.23893	-0.0973352	0.237605
ENSG00000132970	ENSG00000078018	-0.339	-0.044	1.14478e-09	-6.08779	WASF3	MAP2	-0.0800543	0.174178	-0.0774126	0.173009
ENSG00000172164	ENSG00000091428	0.126	0.462	1.92689e-13	-7.35377	SNTB1	RAPGEF4	-0.164687	0.0538977	-0.159273	-0.0332735
ENSG00000162687	ENSG00000139910	0.382	0.091	8.71083e-10	6.1314	KCNT2	NOVA1	0.173484	0.081844	0.167785	0.0686027
ENSG00000176058	ENSG00000139910	-0.387	-0.089	3.24164e-10	-6.28676	TPRN	NOVA1	-0.130487	0.0762845	-0.1262	0.0686027
ENSG00000142192	ENSG00000121940	-0.329	0.025	4.96142e-13	-7.22635	APP	CLCC1	0.174349	-0.0449409	0.168628	-0.000441063
ENSG00000170525	ENSG00000165973	-0.562	-0.272	2.07064e-12	-7.02964	PFKFB3	NELL1	-0.180238	0.156514	-0.174326	0.149611
ENSG00000249307	ENSG00000152818	0.378	0.068	8.28065e-11	6.49541	LINC01088	UTRN	-0.139499	-0.120436	-0.134936	-0.115091
ENSG00000168397	ENSG00000049618	0.507	0.202	3.09741e-12	6.97323	ATG4B	ARID1B	-0.0829965	-0.0347799	-0.0802819	-0.0276384
ENSG00000189184	ENSG00000171314	-0.075	0.255	3.61459e-11	-6.61907	PCDH18	PGAM1	-0.127648	0.174041	-0.123478	0.17105
ENSG00000119777	ENSG00000049618	0.407	0.112	3.03921e-10	6.29677	TMEM214	ARID1B	-0.0170811	-0.0279749	-0.0165239	-0.0276384
ENSG00000182256	ENSG00000152291	-0.249	0.066	2.70895e-10	-6.31458	GABRG3	TGOLN2	0.138343	-0.0395163	0.133841	-0.0177265
ENSG00000142875	ENSG00000054965	-0.358	-0.05	1.60036e-10	-6.39549	PRKACB	FAM168A	0.193492	-0.0498726	0.187207	-0.002751
ENSG00000159082	ENSG00000121940	-0.381	-0.046	2.56997e-12	-6.99944	SYNJ1	CLCC1	0.164502	-0.0421065	0.159163	-0.000441063
ENSG00000134121	ENSG00000121940	-0.315	0.012	2.69608e-11	-6.66228	CHL1	CLCC1	0.218421	-0.0564532	0.211337	-0.000441063
ENSG00000160908	ENSG00000125356	-0.367	-0.048	3.15433e-11	-6.63918	ZNF394	NDUFA1	-0.108437	0.118188	-0.104942	0.114997
ENSG00000170525	ENSG00000139970	-0.514	-0.211	3.0687e-12	-6.97454	PFKFB3	RTN1	-0.18011	0.221895	-0.174326	0.217309
ENSG00000198517	ENSG00000049618	0.258	-0.052	4.74649e-10	6.22726	MAFK	ARID1B	-0.159233	-0.049018	-0.154123	-0.0276384
ENSG00000181826	ENSG00000176171	-0.208	0.119	7.23712e-11	-6.51566	RELL1	BNIP3	-0.145488	0.171401	-0.140823	0.167493
ENSG00000139197	ENSG00000057757	-0.251	0.069	1.39895e-10	-6.41601	PEX5	PITHD1	-0.119214	0.199055	-0.115423	0.196866
ENSG00000117713	ENSG00000115486	0.292	-0.014	5.55914e-10	6.20245	ARID1A	GGCX	-0.193127	-0.0579651	-0.186987	-0.0307218
ENSG00000109686	ENSG00000073969	-0.476	-0.205	1.02216e-09	-6.10591	SH3D19	NSF	-0.130742	0.0788545	-0.126589	0.0716777
ENSG00000073969	ENSG00000028528	-0.64	-0.422	1.27598e-09	-6.07039	NSF	SNX1	0.0740206	-0.190922	0.0716777	-0.190054
ENSG00000187531	ENSG00000049618	0.495	0.192	6.7655e-12	6.86252	SIRT7	ARID1B	-0.131715	-0.0431187	-0.127556	-0.0276384
ENSG00000165724	ENSG00000102144	0.186	-0.176	5.46668e-13	7.21316	ZMYND19	PGK1	0.0855669	0.154998	0.0828725	0.153552
ENSG00000134121	ENSG00000069122	-0.36	-0.062	5.52162e-10	-6.20351	CHL1	ADGRF5	0.218201	0.0610356	0.211337	-0.0253227
ENSG00000176903	ENSG00000135862	-0.385	-0.101	1.95118e-09	-6.00182	PNMA1	LAMC1	0.165756	-0.190328	0.160587	-0.185885
ENSG00000171867	ENSG00000120451	-0.466	-0.188	5.60582e-10	-6.20113	PRNP	SNX19	0.17176	-0.145604	0.166438	-0.139232
ENSG00000171314	ENSG00000115183	-0.53	-0.263	2.58281e-10	-6.32195	PGAM1	TANC1	0.176515	-0.197828	0.17105	-0.193008
ENSG00000131711	ENSG00000085978	0.568	0.326	1.59653e-09	6.0343	MAP1B	ATG16L1	0.0903615	0.0405855	0.0875796	0.0338956
ENSG00000185352	ENSG00000167964	0.255	-0.058	3.33005e-10	6.28258	HS6ST3	RAB26	0.213468	-0.0567887	0.206913	0.018625
ENSG00000104112	ENSG00000101191	-0.376	-0.08	5.24157e-10	-6.2117	SCG3	DIDO1	0.245105	-0.0990771	0.237605	-0.0774748
ENSG00000163349	ENSG00000078018	-0.39	-0.043	3.67608e-13	-7.26698	HIPK1	MAP2	-0.180958	0.178621	-0.175426	0.173009
ENSG00000143256	ENSG00000109738	-0.051	-0.348	7.71809e-10	6.15062	PFDN2	GLRB	0.112702	0.159569	0.109262	0.157189
ENSG00000171724	ENSG00000121940	-0.312	-0.016	1.49484e-09	-6.04492	VAT1L	CLCC1	0.08471	-0.0208429	0.0821248	-0.000441063
ENSG00000165821	ENSG00000111684	0.402	0.114	8.30221e-10	6.13904	SALL2	LPCAT3	-0.245483	-0.0617947	-0.238033	-0.000265433
ENSG00000137727	ENSG00000112164	-0.082	0.226	7.68691e-10	-6.15126	ARHGAP20	GLP1R	0.166033	-0.0502835	0.161007	-0.0290228
ENSG00000196083	ENSG00000018625	-0.341	-0.045	9.80143e-10	-6.11261	IL1RAP	ATP1A2	0.130239	-0.137158	0.126316	-0.133446
ENSG00000151012	ENSG00000110436	0.36	0.656	7.80723e-16	-8.05718	SLC7A11	SLC1A2	-0.156556	0.0647911	-0.151888	-0.0522299
ENSG00000164951	ENSG00000139926	0.072	0.362	1.44054e-09	-6.05088	PDP1	FRMD6	0.197079	-0.1369	0.191249	-0.12818
ENSG00000169925	ENSG00000131711	-0.38	-0.06	2.08805e-11	-6.69973	BRD3	MAP1B	-0.21706	0.10253	-0.210661	0.0875796
ENSG00000237037	ENSG00000163513	-0.451	-0.167	3.99685e-10	-6.25415	NDUFA6-AS1	TGFBR2	-0.0320361	-0.182302	-0.0310963	-0.182144
ENSG00000139197	ENSG00000106367	-0.163	0.14	1.76574e-09	-6.01801	PEX5	AP1S1	-0.118901	0.220519	-0.115423	0.218728
ENSG00000177119	ENSG00000091428	0.029	0.401	6.18148e-15	-7.80019	ANO6	RAPGEF4	-0.219169	0.0631911	-0.212783	-0.0332735
ENSG00000113327	ENSG00000111266	-0.474	-0.171	1.48211e-11	-6.74964	GABRG2	DUSP16	0.197294	-0.102756	0.191548	-0.0908773
ENSG00000135052	ENSG00000091428	0.098	0.384	1.55646e-09	-6.0384	GOLM1	RAPGEF4	-0.259563	0.0723061	-0.25201	-0.0332735
ENSG00000139910	ENSG00000138442	0.439	0.161	1.19595e-09	6.08079	NOVA1	WDR12	0.0706584	0.16486	0.0686027	0.164009
ENSG00000185352	ENSG00000179271	0.221	-0.082	1.47064e-09	6.04755	HS6ST3	GADD45GIP1	0.213079	-0.0520277	0.206913	0.00105959
ENSG00000138336	ENSG00000049618	0.056	0.351	9.40753e-10	-6.11915	TET1	ARID1B	0.105333	-0.037447	0.102288	-0.0276384
ENSG00000240184	ENSG00000196376	-0.486	-0.174	2.63402e-12	-6.99598	PCDHGC3	SLC35F1	-0.141957	0.051803	-0.137874	0.0389953
ENSG00000166913	ENSG00000157823	-0.285	0.042	3.99629e-11	-6.60422	YWHAB	AP3S2	0.127724	-0.0534542	0.124055	-0.0438281
ENSG00000163513	ENSG00000106633	0.134	-0.219	1.87903e-12	7.04318	TGFBR2	GCK	-0.187523	-0.122841	-0.182144	-0.114281
ENSG00000159082	ENSG00000153495	0.227	-0.091	2.14305e-10	6.35072	SYNJ1	TEX29	0.163845	0.0711326	0.159163	0.0592757
ENSG00000185787	ENSG00000143256	-0.057	-0.354	6.96473e-10	6.16689	MORF4L1	PFDN2	0.0895832	0.111298	0.0870289	0.109262
ENSG00000139910	ENSG00000104093	0.547	0.267	1.95917e-11	6.70903	NOVA1	DMXL2	0.0706054	0.219788	0.0686027	0.21918
ENSG00000147257	ENSG00000088538	-0.243	0.058	1.6348e-09	-6.03047	GPC3	DOCK3	-0.151757	0.165219	-0.147454	0.161292
ENSG00000163513	ENSG00000126861	-0.243	0.074	2.19336e-10	-6.34715	TGFBR2	OMG	-0.187411	0.0863103	-0.182144	0.0738053
ENSG00000138769	ENSG00000125356	0.253	-0.07	9.30122e-11	6.47789	CDKL2	NDUFA1	0.10688	0.117701	0.103887	0.114997
ENSG00000165821	ENSG00000073969	-0.55	-0.302	1.51244e-09	-6.04303	SALL2	NSF	-0.244825	0.0927184	-0.238033	0.0716777
ENSG00000168918	ENSG00000137727	-0.633	-0.411	1.05561e-09	-6.10077	INPP5D	ARHGAP20	-0.015146	0.161045	-0.0147262	0.161007
ENSG00000134121	ENSG00000120733	-0.578	-0.299	4.60036e-12	-6.91739	CHL1	KDM3B	0.217331	-0.172793	0.211337	-0.165049
ENSG00000168918	ENSG00000120265	-0.71	-0.514	3.24068e-10	-6.2868	INPP5D	PCMT1	-0.0151434	0.177499	-0.0147262	0.177465
ENSG00000164588	ENSG00000139926	0.046	0.356	1.28172e-10	-6.42932	HCN1	FRMD6	0.175798	-0.134652	0.170956	-0.12818
ENSG00000171314	ENSG00000145246	-0.438	-0.093	1.18079e-13	-7.41892	PGAM1	ATP10D	0.17588	-0.162273	0.17105	-0.157
ENSG00000152154	ENSG00000100243	-0.513	-0.256	1.85896e-09	-6.00967	TMEM178A	CYB5R3	0.2658	0.07021	0.258501	-0.0288447
ENSG00000169764	ENSG00000139910	0.362	0.044	3.98741e-11	6.60454	UGP2	NOVA1	0.224275	0.0869017	0.21812	0.0686027
ENSG00000146938	ENSG00000143970	-0.26	0.051	4.11105e-10	-6.24975	NLGN4X	ASXL2	0.129618	-0.233651	0.126071	-0.231778
ENSG00000074603	ENSG00000049618	-0.398	-0.115	1.68865e-09	-6.02523	DPP8	ARID1B	0.168264	-0.0482782	0.163666	-0.0276384
ENSG00000182348	ENSG00000152818	-0.337	-0.027	1.78566e-10	-6.37873	ZNF804B	UTRN	0.151407	-0.120332	0.147312	-0.115091
ENSG00000113327	ENSG00000034677	-0.037	0.263	1.57212e-09	-6.03679	GABRG2	RNF19A	0.196865	-0.0604872	0.191548	-0.0389633
ENSG00000159082	ENSG00000143156	0.233	-0.109	8.26594e-12	6.83386	SYNJ1	NME7	0.163537	0.0383242	0.159163	-0.00455342
ENSG00000232040	ENSG00000135862	-0.49	-0.212	2.58966e-10	-6.32154	ZBED9	LAMC1	0.156929	-0.189305	0.152737	-0.185885
ENSG00000139926	ENSG00000136770	0.21	-0.098	8.35129e-10	6.1381	FRMD6	DNAJC1	-0.131687	-0.134671	-0.12818	-0.131247
ENSG00000144635	ENSG00000139910	0.438	0.146	2.02919e-10	6.35912	DYNC1LI1	NOVA1	0.168259	0.0789079	0.163783	0.0686027
ENSG00000148082	ENSG00000112164	-0.064	0.262	5.78951e-11	-6.54907	SHC3	GLP1R	0.164759	-0.0479866	0.160379	-0.0290228
ENSG00000135862	ENSG00000106633	0.106	-0.212	2.31779e-10	6.33866	LAMC1	GCK	-0.190929	-0.122488	-0.185885	-0.114281
ENSG00000171314	ENSG00000115904	-0.406	-0.116	5.89184e-10	-6.1933	PGAM1	SOS1	0.17563	-0.0982237	0.17105	-0.0895847
ENSG00000153495	ENSG00000078053	0.253	-0.064	2.02907e-10	6.35912	TEX29	AMPH	0.0608594	0.149174	0.0592757	0.148547
ENSG00000159082	ENSG00000009307	-0.119	0.231	2.71263e-12	-6.99186	SYNJ1	CSDE1	0.163404	-0.0377083	0.159163	-0.00429868
ENSG00000163349	ENSG00000113327	-0.481	-0.206	5.19411e-10	-6.21312	HIPK1	GABRG2	-0.180085	0.195798	-0.175426	0.191548
ENSG00000171314	ENSG00000167964	0.014	-0.292	5.55914e-10	6.20245	PGAM1	RAB26	0.175589	0.044352	0.17105	0.018625
ENSG00000170525	ENSG00000117597	-0.466	-0.186	4.32087e-10	-6.24197	PFKFB3	DIEXF	-0.178926	0.0957082	-0.174326	0.0865835
ENSG00000011083	ENSG00000004838	-0.21	0.121	4.19962e-11	-6.59686	SLC6A7	ZMYND10	0.176136	-0.194118	0.171616	-0.190055
ENSG00000187049	ENSG00000139910	-0.255	0.083	1.22095e-11	-6.77771	TMEM216	NOVA1	-0.117132	0.0735323	-0.114127	0.0686027
ENSG00000142192	ENSG00000112164	-0.087	0.228	3.13296e-10	-6.29205	APP	GLP1R	0.173066	-0.0490078	0.168628	-0.0290228
ENSG00000213585	ENSG00000211452	-0.394	-0.111	1.83708e-09	-6.01159	VDAC1	DIO1	0.209331	-0.111259	0.203971	-0.10045
ENSG00000163536	ENSG00000121940	-0.438	-0.102	4.49134e-13	-7.23986	SERPINI1	CLCC1	0.205359	-0.0470674	0.200115	-0.000441063
ENSG00000140718	ENSG00000049618	-0.231	0.083	3.49501e-10	-6.27506	FTO	ARID1B	0.20368	-0.0541996	0.198484	-0.0276384
ENSG00000213585	ENSG00000198561	-0.532	-0.274	8.08598e-10	-6.14323	VDAC1	CTNND1	0.209291	-0.0500505	0.203971	-0.0145346
ENSG00000171314	ENSG00000133983	0.373	0.083	1.17644e-09	6.08342	PGAM1	COX16	0.175501	0.0601669	0.17105	0.0451004
ENSG00000169439	ENSG00000091428	0.196	0.476	3.16051e-10	-6.29069	SDC2	RAPGEF4	-0.204101	0.0572308	-0.198928	-0.0332735
ENSG00000148730	ENSG00000119929	0.002	-0.325	2.31312e-11	6.68475	EIF4EBP2	CUTC	-0.14159	-0.0537613	-0.138011	-0.0432655
ENSG00000176171	ENSG00000073849	-0.314	0.029	3.04653e-12	-6.97556	BNIP3	ST6GAL1	0.171837	-0.102785	0.167493	-0.0951944
ENSG00000187325	ENSG00000049618	-0.454	-0.143	9.55196e-12	-6.8131	TAF9B	ARID1B	0.224498	-0.0582107	0.218857	-0.0276384
ENSG00000188186	ENSG00000049618	-0.301	-0.558	3.13057e-10	6.29217	LAMTOR4	ARID1B	0.10382	0.0361068	0.101212	-0.0276384
ENSG00000137727	ENSG00000121940	-0.376	-0.081	5.94577e-10	-6.19186	ARHGAP20	CLCC1	0.165061	-0.0368425	0.161007	-0.000441063
ENSG00000187626	ENSG00000049618	-0.263	0.055	1.63458e-10	-6.39225	ZKSCAN4	ARID1B	0.141513	-0.0418719	0.138038	-0.0276384
ENSG00000140740	ENSG00000135862	-0.413	-0.057	5.04335e-14	-7.53079	UQCRC2	LAMC1	0.197749	-0.190919	0.192906	-0.185885
ENSG00000173208	ENSG00000049618	-0.359	-0.063	7.22413e-10	-6.1611	ABCD2	ARID1B	0.0760328	-0.0323091	0.0741776	-0.0276384
ENSG00000171314	ENSG00000142864	-0.304	0.023	3.14999e-11	-6.63938	PGAM1	SERBP1	0.175292	-0.0800936	0.17105	-0.0700641
ENSG00000139910	ENSG00000009844	0.401	0.103	2.37503e-10	6.33489	NOVA1	VTA1	0.0703028	0.17597	0.0686027	0.175316
ENSG00000165821	ENSG00000100211	0.221	-0.089	6.15113e-10	6.18651	SALL2	CBY1	-0.24393	-0.0549208	-0.238033	0.00177846
ENSG00000078018	ENSG00000069122	-0.423	-0.119	6.24015e-11	-6.53787	MAP2	ADGRF5	0.177287	0.0467442	0.173009	-0.0253227
ENSG00000167191	ENSG00000091428	-0.028	0.285	2.48374e-10	-6.32799	GPRC5B	RAPGEF4	-0.282142	0.0721637	-0.275336	-0.0332735
ENSG00000165821	ENSG00000072315	-0.452	-0.151	4.04608e-11	-6.60238	SALL2	TRPC5	-0.243909	0.0832241	-0.238033	0.0627373
ENSG00000149269	ENSG00000121940	-0.362	-0.057	2.18543e-10	-6.34771	PAK1	CLCC1	0.25927	-0.0579437	0.253138	-0.000441063
ENSG00000111669	ENSG00000110321	0.037	0.334	9.66481e-10	-6.11485	TPI1	EIF4G2	0.189632	-0.0491915	0.185153	0.0261315
ENSG00000244161	ENSG00000159082	-0.168	0.155	1.34955e-10	-6.42148	FLNB-AS1	SYNJ1	-0.0799569	0.160078	-0.0780727	0.159163
ENSG00000136143	ENSG00000028528	-0.535	-0.282	1.40403e-09	-6.05502	SUCLA2	SNX1	0.156336	-0.192976	0.152666	-0.190054
ENSG00000104112	ENSG00000065320	-0.252	0.089	8.27814e-12	-6.83365	SCG3	NTN1	0.243303	-0.195105	0.237605	-0.187787
ENSG00000114698	ENSG00000110436	0.209	0.487	2.86794e-10	-6.30575	PLSCR4	SLC1A2	-0.173619	0.0644897	-0.169558	-0.0522299
ENSG00000111669	ENSG00000106123	0.23	-0.075	1.09021e-09	6.09561	TPI1	EPHB6	0.189577	-0.0437849	0.185153	-0.0141746
ENSG00000148082	ENSG00000127241	-0.398	-0.115	1.68865e-09	-6.02523	SHC3	MASP1	0.164208	0.0379597	0.160379	-0.0128711
ENSG00000137693	ENSG00000110436	0.028	0.388	5.62583e-14	-7.51651	YAP1	SLC1A2	-0.213152	0.0700695	-0.208185	-0.0522299
ENSG00000162944	ENSG00000110436	0.026	0.319	1.9615e-09	-6.00096	RFTN2	SLC1A2	-0.289091	0.0830566	-0.282356	-0.0522299
ENSG00000160741	ENSG00000049618	0.438	0.147	2.31296e-10	6.33898	CRTC2	ARID1B	-0.105796	-0.035827	-0.103336	-0.0276384
ENSG00000134250	ENSG00000091428	0.101	0.439	3.23651e-13	-7.28417	NOTCH2	RAPGEF4	-0.21382	0.0573288	-0.208884	-0.0332735
ENSG00000180720	ENSG00000139910	0.122	-0.201	1.26197e-10	6.43169	CHRM4	NOVA1	0.163845	0.0771631	0.160074	0.0686027
ENSG00000073969	ENSG00000009307	-0.162	0.186	4.2333e-12	-6.92917	NSF	CSDE1	0.0733616	-0.0162471	0.0716777	-0.00429868
ENSG00000171132	ENSG00000166855	-0.118	0.215	3.13527e-11	-6.64007	PRKCE	CLPX	0.200681	-0.0484421	0.196077	-0.0211579
ENSG00000159082	ENSG00000107581	-0.289	0.044	1.70132e-11	-6.7296	SYNJ1	EIF3A	0.16288	-0.0535253	0.159163	-0.0404818
ENSG00000155980	ENSG00000152818	0.313	0.569	2.17112e-10	-6.34872	KIF5A	UTRN	-0.322439	0.135562	-0.315093	-0.115091
ENSG00000152154	ENSG00000101439	-0.188	0.127	3.71598e-10	-6.26551	TMEM178A	CST3	0.264517	0.0591342	0.258501	-0.0112064
ENSG00000140937	ENSG00000091428	0.094	0.477	5.69732e-17	-8.37133	CDH11	RAPGEF4	-0.144499	0.045386	-0.141227	-0.0332735
ENSG00000163536	ENSG00000120733	-0.685	-0.434	1.79463e-13	-7.36327	SERPINI1	KDM3B	0.204746	-0.170708	0.200115	-0.165049
ENSG00000135336	ENSG00000049618	-0.474	-0.206	1.59513e-09	-6.03444	ORC3	ARID1B	0.227166	-0.0564366	0.222038	-0.0276384
ENSG00000142192	ENSG00000139910	0.298	-0.007	5.86571e-10	6.194	APP	NOVA1	0.172478	0.077792	0.168628	0.0686027
ENSG00000142192	ENSG00000009307	-0.14	0.247	9.39691e-15	-7.74716	APP	CSDE1	0.172465	-0.0369543	0.168628	-0.00429868
ENSG00000158623	ENSG00000049618	-0.364	-0.052	8.47457e-11	-6.49193	COPG2	ARID1B	0.104834	-0.0353851	0.102502	-0.0276384
ENSG00000221817	ENSG00000176058	0.403	0.12	1.51577e-09	6.04268	PPP3CB-AS1	TPRN	-0.190419	-0.132462	-0.1862	-0.1262
ENSG00000145087	ENSG00000139926	0.039	0.341	4.63305e-10	-6.23105	STXBP5L	FRMD6	0.194546	-0.134492	0.190325	-0.12818
ENSG00000170915	ENSG00000110436	0.08	0.373	8.10106e-10	-6.14293	PAQR8	SLC1A2	-0.172735	0.0635218	-0.16901	-0.0522299
ENSG00000139926	ENSG00000078018	0.071	0.377	1.42658e-10	-6.41303	FRMD6	MAP2	-0.131001	0.17508	-0.12818	0.173009
ENSG00000148730	ENSG00000110436	0.136	0.481	2.26255e-14	-7.63475	EIF4EBP2	SLC1A2	-0.141037	0.0598862	-0.138011	-0.0522299
ENSG00000129347	ENSG00000049618	0.44	0.155	4.77057e-10	6.22647	KRI1	ARID1B	-0.201492	-0.0504848	-0.197186	-0.0276384
ENSG00000205531	ENSG00000172215	0.401	0.117	1.3987e-09	6.05563	NAP1L4	CXCR6	-0.0477933	-0.0268476	-0.0467751	-0.0249873
[truncated: 695 more rows]
