# Supplementary material for: Transcriptional Dysregulation Study Reveals a Core Network Involving the Progression of Alzheimer's Disease
Source: Front Aging Neurosci. 2019 May 7;11:101. doi: 10.3389/fnagi.2019.00101 (PMC6513962; doi:10.3389/fnagi.2019.00101)
Supplement: Table S5 — The association between dysregulated genes and clinical traits. [file Table_5.XLSX]

## Sheet: S4 AD DEGs
## The differentially expressed genes in AD
genes
ATHL1
IFITM2
IFITM1
SIGIRR
IRF7
POLR2L
TSPAN4
IGF2
CD81
RHOG
RRM1
TRIM21
TRIM5
TRIM22
CCKBR
ARFIP2
TPP1
MRPL17
ZNF214
PPFIBP2
ST5
NRIP3
WEE1
SWAP70
RNF141
LYVE1
MRVI1
PARVA
TEAD1
BTBD10
PSMA1
PLEKHA7
NCR3LG1
ABCC8
GTF2H1
LDHA
TSG101
PTPN5
NELL1
ANO5
LUZP2
ANO3
BDNF
MPPED2
PAX6
DEPDC7
KIAA1549L
ABTB2
CAT
PDHX
FJX1
LDLRAD3
PRR5L
LRRC4C
ALKBH3
CD82
TP53I11
SYT13
LRP4
C11orf49
ACP2
PSMC3
NDUFS3
MTCH2
APLNR
TIMM10
YPEL4
MED19
FAM111A
MPEG1
PATL1
MS4A6A
MS4A7
PRPF19
TMEM109
SLC15A3
CYB561A3
FEN1
BEST1
AHNAK
ROM1
GNG3
NXF1
SNHG1
CHRM1
PLA2G16
ATL3
RTN3
COX8A
OTUB1
GPR137
TRMT112
PRDX5
CCDC88B
PYGM
SF1
CDC42EP2
DPF2
FRMD8
NEAT1
MALAT1
SSSCA1
EHBP1L1
MAP3K11
SIPA1
RELA
CFL1
FIBP
CCDC85B
DRAP1
BANF1
B4GAT1
MRPL11
RBM14
SPTBN2
SYT12
CORO1B
CDK2AP2
TCIRG1
LRP5
MRPL21
ORAOV1
NADSYN1
ARAP1
ATG16L2
ARHGEF17
PLEKHB1
RAB6A
PPME1
PGM2L1
SLCO2B1
RPS3
PRKRIR
LRRC32
PAK1
NDUFC2
KCTD21
FAM181B
PRCP
TMEM126B
TMEM126A
SYTL2
C11orf73
ME3
GRM5
NOX4
PANX1
CWC15
MAML2
CNTN5
ARHGAP42
TMEM133
PGR
YAP1
TMEM123
CASP4
CASP1
GRIA4
AASDHPPT
GUCY1A2
SLC35F2
CUL5
KDELC2
C11orf87
ZC3H12C
RDX
ARHGAP20
PPP2R1B
DLAT
TIMM8B
SDHD
IL18
PTS
TMPRSS5
HTR3B
ZBTB16
ZPR1
PAFAH1B2
RNF214
FXYD6
IL10RA
SCN2B
ATP5L
RPS25
TRAPPC4
HYOU1
THY1
UBASH3B
HSPA8
SCN3B
ESAM
ROBO3
HEPACAM
DDX25
ETS1
FLI1
ADAMTS8
JAM3
THYN1
TEKT4P2
HSPA13
NRIP1
CXADR
C21orf91
LINC00320
JAM2
ATP5J
GABPA
APP
CYYR1
ADAMTS1
LTN1
RWDD2B
CCT8
GRIK1
SOD1
SCAF4
SYNJ1
C21orf62-AS1
C21orf62
DONSON
ATP5O
MRPS6
RCAN1
CHAF1B
KCNJ6
ERG
PSMG1
BACE2
MX2
CSTB
C21orf33
SUMO3
PTTG1IP
ITGB2
COL18A1
COL6A2
LSS
PRKAR1B
GPER1
ZFAND2A
MICALL2
PSMG3
BRAT1
GNA12
RADIL
ACTB
PMS2
EIF2AK1
RAC1
ZDHHC4
RPA3
ICA1
NXPH1
NDUFA4
PHF14
ETV1
DGKB
ANKMY2
BZW2
HDAC9
TWISTNB
ITGB8
DNAH11
TOMM7
STK31
NPY
CYCS
NFE2L3
HNRNPA2B1
CBX3
SNX10
SKAP2
JAZF1
CPVL
GGCT
GARS
AQP1
ADCYAP1R1
NEUROD6
BMPER
ANLN
AOAH
SFRP4
INHBA
MRPL32
BLVRA
SPDYE1
AEBP1
PPIA
SNHG15
RAMP3
ADCY1
TNS3
HUS1
VWC2
IKZF1
COBL
SEC61G
LANCL2
CCT6A
PHKG1
CHCHD2
ERV3-1
TPST1
WBSCR17
CALN1
STX1A
ELN
LAT2
RFC2
HIP1
RHBDD2
MDH2
YWHAG
POMZP3
FGL2
CACNA2D1
PCLO
SEMA3E
ABCB1
RUNDC3B
CDK14
ERVW-1
SAMD9L
VPS50
GNG11
COL1A2
CASD1
DYNC1I1
SHFM1
DLX6-AS1
ASNS
NPTX2
TMEM130
TRRAP
ARPC1B
ATP5J2
CYP3A4
AZGP1
MCM7
GAL3ST4
GATS
PILRA
TSC22D4
AGFG2
EPHB4
TRIP6
ACHE
TRIM56
SERPINE1
AP1S1
PLOD3
CLDN15
FIS1
PSMC2
ORC5
LINC01004
CDHR3
SYPL1
NAMPT
HBP1
GPR22
SLC26A4-AS1
SLC26A4
DLD
LAMB1
NRCAM
DNAJB9
ZNF277
TFEC
CAPZA2
ANKRD7
CPED1
FAM3C
CADPS2
NDUFA5
GRM8
ARF5
CALU
FLNC
ATP6V1F
IRF5
SMO
AHCYL2
CEP41
MEST
COPG2
PODXL
BPGM
CALD1
TMEM140
MTPN
CHRM2
DGKI
CREB3L2
CLEC2L
TBXAS1
PARP12
NDUFB2
MRPS33
TMEM178B
SSBP1
TAS2R3
TAS2R4
CASP2
TCAF1
CNTNAP2
RARRES2
GIMAP8
GIMAP4
GIMAP6
GIMAP2
GIMAP1
GIMAP5
TMEM176B
TMEM176A
NOS3
SLC4A2
RHEB
PRKAG2-AS1
GALNT11
ACTR3B
DPP6
PAXIP1-AS2
HTR5A
SHH
PTPRN2
ACP1
TSSC1
LINC01105
LINC00299
ID2
KIDINS220
KLF11
HPCAL1
ODC1
KCNF1
FAM84A
DDX1
FAM49A
VSNL1
GEN1
KCNS3
RDH14
LAPTM4A
FKBP1B
SF3B6
EFR3B
ASXL2
KCNK3
DPYSL5
MAPRE3
CGREF1
SLC30A3
FNDC4
C2orf16
GPN1
SLC4A1AP
MRPL33
BRE
FAM179A
LBH
GALNT14
EHD3
DPY30
RASGRP3
FEZ2
PRKD3
QPCT
CYP1B1
MORN2
TMEM178A
COX7A2L
KCNG3
ZFP36L2
DYNC2LI1
LRPPRC
PREPL
PRKCE
RHOQ
TTC7A
CALM2
FOXN2
NRXN1
ERLEC1
GPR75
EML6
RPS27A
CFAP36
CCDC85A
VRK2
BCL11A
AHSA2
CCT4
TMEM17
MDH1
LGALSL
SERTAD2
RAB1A
ACTR2
PPP3R1
CNRIP1
ANTXR1
NFU1
ASPRV1
PCBP1-AS1
FAM136A
ADD2
TEX261
PAIP2B
DYSF
CYP26B1
SPR
BOLA3
WDR54
RTKN
TTC31
LOXL3
DOK1
LRRTM4
TRABD2A
CAPG
RNF181
TMEM150A
C2orf68
ATOH8
IMMT
MRPL35
REEP1
CHMP3
LINC00152
KRCC1
ANKRD36BP2
KCNIP3
ANKRD36B
COX5B
ACTR1B
LINC01125
COA5
KIAA1211L
TXNDC9
RPL31
CREG2
LINC01159
ST6GAL2
SULT1C4
SEPT10
BCL2L11
FBLN7
CHCHD5
SLC20A1
PSD4
RABL2A
DPP10
STEAP3
DBI
INHBB
NIFK
CNTNAP5
GYPC
MZT2B
PTPN18
AMER3
PLEKHB2
ANKRD30BL
LYPD1
NCKAP5
TMEM163
ZRANB3
CXCR4
ARHGAP15
MMADHC
RND3
ARL6IP6
NR4A2
ERMN
TANC1
BAZ2B
CD302
PSMD14
IFIH1
GRB14
COBLL1
SLC38A11
SCN2A
GALNT3
SCN9A
LRP2
SSB
GAD1
GORASP2
TLK1
CYBRD1
SLC25A12
ITGA6
RAPGEF4
OLA1
CHN1
ATP5G3
KIAA1715
MTX2
TTC30A
OSBPL6
TTN
CCDC141
SSFA2
DNAJC10
FRZB
NCKAP1
ZC3H15
GULP1
COL3A1
COL5A2
ASNSD1
ORMDL1
C2orf88
HIBCH
STAT1
STAT4
SDPR
SLC39A10
PGAP1
COQ10B
MOB4
RFTN2
SATB2
C2orf69
AOX3P
CLK1
PPIL3
NIF3L1
NDUFB3
CFLAR
CFLAR-AS1
CASP10
FZD7
SUMO1
WDR12
CYP20A1
ABI2
PARD3B
NRP2
ZDBF2
MDH1B
C2orf80
MAP2
UNC80
ACADL
IKZF2
BARD1
FN1
TMEM169
MARCH4
RPL37A
IGFBP5
TNS1
ARPC2
CTDSP1
ZNF142
RNF25
TTLL4
CYP27A1
CDK5R2
TUBA4A
PTPRN
FARSB
SCG2
RHBDD1
SLC19A3
SPHKAP
PID1
SLC16A14
SP100
C2orf72
PSMD1
PTMA
EIF4E2
EFHD1
KCNJ13
NGEF
INPP5D
USP40
ARL4C
SH3BP4
AGAP1
ACKR3
COPS8
COL6A3
RAMP1
HES6
HDAC4
MYEOV2
RNPEPL1
PPP1R7
BOK
RTP5
FAM101B
GLOD4
NXN
YWHAE
MYO1C
PITPNA
MIR22HG
SERPINF1
SMG6
PAFAH1B1
TRPV3
CTNS
TAX1BP3
CXCL16
PSMB6
PFN1
SPAG7
KIF1C
C1QBP
NLRP1
PITPNM3
XAF1
BCL6B
EIF5A
KCTD11
TNFSF12
SOX15
EFNB3
NAA38
TRAPPC1
PER1
VAMP2
CTC1
NDEL1
MYH10
PIK3R5
GAS7
PIRT
ZNF18
ARHGAP44
PMP22
TTC19
UBB
FLCN
COPS3
LLGL1
SHMT1
EPN2-AS1
RNF112
SLC47A1
SLC47A2
CCDC144CP
DHRS7B
KSR1
LGALS9
NOS2
LYRM9
NLK
SPAG5-AS1
FAM222B
PHF12
SEZ6
TIAF1
ABHD15
TP53I13
NSRP1
ADAP2
RNF135
COPRS
CDK5R1
MYO1D
TMEM98
ASIC2
RFFL
SLFN11
AP2B1
LINC00672
CACNB1
STARD3
ERBB2
PSMD3
NR1D1
CASC3
JUP
NT5C3B
KLHL11
STAT5A
STAT3
PTRF
ATP6V0A1
NAGLU
HSD17B1
TUBG1
PLEKHH3
RAMP2-AS1
RAMP2
VPS25
COA3
BECN1
PSME3
VAT1
TMEM106A
LINC00910
GRN
CCDC43
ADAM11
GFAP
PLCD3
ARHGAP27
PLEKHM1
CRHR1-IT1
KANSL1
LRRC37A2
NSF
CDC27
LRRC46
SP2
COPZ2
CALCOCO2
ATP5G1
ABI3
ZNF652
PDK2
SAMD14
ACSF2
ANKRD40
TOB1
NME1
UTP18
CA10
MMD
ANKFN1
TRIM25
AKAP1
MRPS23
VEZF1
DYNLL2
BZRAP1
SUPT4H1
PPM1E
TRIM37
CLTC
VMP1
TBX2
DCAF7
MAP3K3
ICAM2
AMZ2P1
GNA13
RGS9
PSMD12
C17orf58
KPNA2
SLC16A6
PRKAR1A
FAM20A
ABCA8
ABCA9
ABCA6
KCNJ2
SOX9
SLC39A11
CDC42EP4
TTYH2
GPRC5C
RAB37
CDR2L
ATP5H
NT5C
HN1
CASKIN2
LLGL2
MYO15B
SMIM5
ITGB4
UNC13D
TRIM47
FOXJ1
UBALD2
RHBDF2
PRCD
ST6GALNAC2
JMJD6
SEC14L1
TMC6
TMC8
SYNGR2
AFMID
TMEM235
DNAH17
CYTH1
TIMP2
LGALS3BP
C1QTNF1
EIF4A3
RNF213
BAIAP2-AS1
C17orf89
SLC38A10
ACTG1
ARHGDIA
ALYREF
ANAPC11
CSNK1D
HEXDC
ZNF750
TPTEP1
IL17RA
CECR6
CECR1
SLC25A18
ATP6V1E1
DGCR6
PRODH
CLDN5
SEPT5
COMT
DGCR8
RANBP1
RTN4R
PI4KA
AIFM3
UBE2L3
BMS1P20
SEZ6L
TPST2
CCDC117
ZNRF3
EMID1
EWSR1
RASL10A
RFPL1S
NIPSNAP1
CABP7
UQCR10
SEC14L6
TCN2
MORC2
TUG1
SMTN
LIMK2
DRG1
YWHAH
RTCB
HMOX1
MCM5
RBFOX2
APOL3
APOL2
APOL1
FOXRED2
CSF2RB
MPST
KCTD17
MFNG
CARD10
CDC42EP1
LGALS1
TRIOBP
MICALL1
SOX10
KCNJ4
TOMM22
SUN2
DNAL4
NPTXR
SYNGR1
XPNPEP3
TOB2
PHF5A
XRCC6
SNU13
SEPT3
WBP2NL
NAGA
NDUFA6
NFAM1
POLDIP3
CYB5R3
A4GALT
TSPO
MPPED1
SULT4A1
PARVG
KIAA1644
NUP50-AS1
LINC00899
MIRLET7BHG
PPARA
MLC1
PLXNB2
MAPK8IP2
B3GALT6
TNFRSF14
CEP104
ACOT7
VAMP3
PARK7
SLC45A1
SLC25A33
CLSTN1
PGD
TARDBP
AGTRAP
CLCN6
PLOD1
TNFRSF1B
DHRS3
PDPN
TMEM51
SPEN
SZRD1
NECAP2
SDHB
PADI2
ARHGEF10L
IGSF21
MRTO4
CAPZB
TMCO4
UBXN10
CAMK2N1
DDOST
KIF17
SH2D5
ECE1
CDC42
ZBTB40
C1QA
ZNF436
TCEA3
ID3
PITHD1
LDLRAP1
STMN1
EXTL1
SH3BGRL3
RPS6KA1
ARID1A
NUDC
TRNP1
WDTC1
MAP3K6
WASF2
FGR
STX12
THEMIS2
PTAFR
ATPIF1
SESN2
PHACTR4
YTHDF2
SRSF4
ZCCHC17
FABP3
TINAGL1
EIF3I
MTMR9LP
HDAC1
YARS
FNDC5
HPCA
PSMB2
C1orf216
COL8A2
OSCP1
CSF3R
GRIK3
MEAF6
DNALI1
C1orf109
C1orf122
SF3A3
NDUFS5
HPCAL4
MFSD2A
PPT1
COL9A2
SMAP2
ZFP69B
SLC2A1
EBNA1BP2
TIE1
ELOVL1
SLC6A9
DMAP1
RNF220
PTCH2
EIF2B3
UROD
UQCRH
MOB3C
EFCAB14
CYP4X1
TAL1
AGBL4
BEND5
CDKN2C
RAB3B
TXNDC12
BTF3L4
ZFYVE9
COA7
ZYG11B
ECHDC2
PODN
NDC1
MRPL37
SSBP3
PLPP3
PRKAA2
OMA1
FGGY
CYP2J2
NFIA
ATG4C
AK4
LEPR
SGIP1
WDR78
IL12RB2
GNG12
WLS
LRRC7
LRRC40
HHLA3
ERICH3
SLC44A5
ST6GALNAC3
ST6GALNAC5
AK5
FAM73A
IFI44L
IFI44
ADGRL4
SPATA1
SYDE2
CYR61
COL24A1
CLCA4
LMO4
GTF2B
CCBL2
GBP3
GBP1
GBP2
GBP4
LRRC8B
CDC7
TGFBR3
KIAA1107
GLMN
BCAR3
ABCA4
PTBP2
PLPPR5
PLPPR4
AGL
LRRC39
RTCA
CDC14A
EXTL2
S1PR1
OLFM3
AMY2B
NTNG1
FAM102B
HENMT1
PRPF38B
GPSM2
WDR47
SARS
PSMA5
AMIGO1
GSTM2
CSF1
SLC6A17
LAMTOR5
ATP5F1
TMIGD3
MOV10
OLFML3
BCAS2
VANGL1
NHLH2
ATP1A1-AS1
CD58
WDR3
TBX15
PHGDH
NOTCH2
PEX11B
ITGA10
BCL9
HIST2H2BE
SV2A
CTSS
CERS2
ANXA9
FAM63A
MLLT11
GABPB2
PSMD4
SELENBP1
PSMB4
POGZ
CGN
TUFT1
S100A11
S100A13
ILF2
DENND4B
CRTC2
SLC39A1
RAB13
RPS27
TPM3
HAX1
SHE
CHRNB2
KCNN3
PBXIP1
ZBTB7B
ADAM15
EFNA1
GBA
DAP3
SLC25A44
TMEM79
CCT3
NES
HDGF
PEAR1
KIRREL
CADM3
TAGLN2
KCNJ10
ATP1A2
CASQ1
VANGL2
CD84
F11R
TSTD1
ARHGAP30
PFDN2
UFC1
USP21
FCGR2A
OLFML2B
UAP1
DDR2
CCDC190
RGS4
RGS5
MGST3
TMCO1
TADA1
RCSD1
ADCY10
MPC2
DCAF6
TIPRL
SFT2D2
SLC19A2
F5
KIFAP3
FMO2
FMO4
DNM3
PRDX6
GAS5
ZBTB37
RABGAP1L
TNR
BRINP2
RASAL2
SOAT1
TOR1AIP1
KIAA1614
IER5
CACNA1E
LAMC1
NMNAT2
RNF2
PTGS2
BRINP3
UCHL5
GLRX2
B3GALT2
KCNT2
CFH
NEK7
PTPRC
TMEM9
CSRP1
TIMM17A
PTPN7
KLHL12
TMEM183A
CHI3L1
PRELP
ATP2B4
ZBED6
SNRPE
SOX13
LRRN2
CNTN2
NUAK2
CDK18
MFSD4
SLC45A3
RAB29
SLC41A1
MAPKAPK2
CD55
CD34
CAMK1G
KCNH1
LINC00467
SLC30A1
LPGAT1
TATDN3
SMYD2
TGFB2
MARK1
C1orf115
TLR5
SUSD4
CAPN2
CNIH3
LBR
EPHX1
TMEM63A
C1orf95
ITPKB
ARF1
MRPL55
GUK1
IBA57
RNF187
NUP133
PGBD5
C1orf198
ARV1
TSNAX
TARBP1
LINC01354
TOMM20
GNG4
NID1
ACTN2
GREM2
RGS7
FH
OPN3
CHML
ADSS
SCCPDH
COLEC12
MYOM1
MYL12B
TGIF1
DLGAP1
RAB12
TWSG1
APCDD1
NAPG
PIEZO2
SEH1L
RNMT
ROCK1
SNRPD1
NPC1
LAMA3
TAF4B
KCTD1
AQP4
CHST9
RNF125
NOL4
DTNA
MAPRE2
SYT4
ATP5A1
RNF165
CXXC1
SMAD4
DCC
C18orf54
RAB27B
WDR7
ST8SIA3
NARS
NEDD4L
CDH20
TNFRSF11A
PHLPP1
CDH7
TMX3
DOK6
RTTN
NETO1
TSHZ1
NFATC1
TXNL4A
GJB2
LATS2
ZDHHC20
SPATA13
PARP4
NUP58
ATP8A2
SHISA2
GPR12
RPL21
FLT1
POMP
SLC7A1
NBEA
DCLK1
SERTM1
SMAD9
UFM1
NHLRC3
FOXO1
ELF1
DGKH
EPSTI1
LRRC63
HTR2A
SUCLA2
LPAR6
SPRYD7
FAM124A
INTS6-AS1
WDFY2
PCDH8
DIAPH3
TBC1D4
KCTD12
MYCBP2
SLAIN1
NDFIP2
SLITRK1
HS6ST3
RAP2A
CLYBL
ZIC2
TMTC4
NALCN
FGF14
TEX30
FAM155A
LIG4
MYO16
ATP11A
GRTP1
POLR3K
SNRNP25
RHBDF1
MPG
NPRL3
ARHGDIG
MRPL28
TMEM8A
C16orf13
METRN
HAGHL
UNKL
C16orf91
TMEM204
HN1L
FAHD1
NDUFB10
SYNGR3
BRICD5
PGP
TCEB2
HCFC1R1
NAA60
CREBBP
TFAP4
CDIP1
PPL
C16orf89
RBFOX1
CARHSP1
GRIN2A
EMP2
CIITA
LITAF
SHISA9
MKL2
C16orf45
NDE1
NOMO2
RPS15A
ARL6IP1
TMC7
ITPRIPL2
SYT17
IQCK
GPRC5B
ACSM5
ERI2
LYRM1
CRYM
SMG1P3
IGSF6
UQCRC2
EEF2K
CDR2
NDUFAB1
PRKCB
CACNG3
SLC5A11
ARHGAP17
LCMT1
LCMT1-AS2
IL4R
GSG1L
SGF29
SPN
SEZ6L2
TMEM219
DOC2A
ALDOA
YPEL3
MAPK3
CORO1A
DCTPP1
SEPHS2
ITGAL
ZNF768
STX1B
FUS
ITGAM
ITGAX
GPT2
DNAJA2
NETO2
ITFG1
NKD1
SALL1
LPCAT2
NUDT21
MT1F
NLRC5
CPNE2
CIAPIN1
CFAP20
CCDC113
NDRG4
GOT2
CDH8
CDH5
CMTM3
NAE1
FAM96B
CBFB
PLEKHG4
ZDHHC1
ATP6V0D1
RANBP10
LCAT
SLC12A4
PDPR
MTSS1L
VAC14-AS1
ZNF23
ZFHX3
PSMD7
MLKL
FA2H
CHST6
TERF2IP
MON1B
MAF
PLCG2
HSBP1
NECAB2
TAF1C
IRF8
FENDRR
FOXF1
BANP
TRAPPC2L
SPATA2L
ZNF276
FOXC1
SERPINB6
TUBB2A
PSMG4
PXDC1
LYRM4
NRN1
F13A1
LY86-AS1
RREB1
DSP
SNRNP48
EEF1E1
PAK1IP1
CD83
GMPR
CAP2
TPMT
RNF144B
NRSN1
KIAA0319
FAM65B
TRIM38
HIST1H1C
HFE
HIST1H2BC
HIST1H2AC
HIST1H4H
BTN3A2
BTN2A2
BTN3A1
BTN3A3
ZNF204P
ZNF184
HLA-F-AS1
HLA-A
PPP1R11
HLA-E
PRR3
PPP1R10
ATAT1
TUBB
DDR1
HLA-C
HLA-B
MICA
HCP5
DDX39B
ATP6V1G2
BAG6
DDAH2
ZBTB12
C4A
C4B
TNXB
ATF6B
PRRT1
NOTCH4
HLA-DRA
HLA-DRB1
PSMB8
PSMB9
TAP1
HLA-DMB
HLA-DMA
HLA-DOA
HLA-DPA1
PFDN6
RGL2
ITPR3
IP6K3
RPS10
PACSIN1
SNRPC
ANKS1A
SCUBE3
FANCE
RPL10A
FKBP5
PI16
CPNE5
PPIL1
RNF8
MDGA1
GLO1
KIF6
DAAM2
ADCY10P1
TREM2
TFEB
TAF8
TBCC
CNPY3
PEX6
MEA1
KLHDC3
TJAP1
MAD2L1BP
HSP90AB1
TMEM151B
SUPT3H
CLIC5
ENPP5
RCAN2
CYP39A1
SLC25A27
ADGRF5
TNFRSF21
PAQR8
TRAM2
TMEM14A
GSTA4
FBXO9
ELOVL5
LRRC1
MLIP
HMGCLL1
COL21A1
BEND6
KHDRBS2
PTP4A1
COL19A1
SMAP1
OGFRL1
RIMS1
CD109
COL12A1
COX7A2
FAM46A
DOPEY1
RWDD2A
TBX18
SNHG5
SMIM8
CNR1
RNGTT
PM20D2
FHL5
NDUFAF4
KLHL32
POU3F2
FAXC
GRIK2
HACE1
BVES
PREP
PRDM1
ATG5
RTN4IP1
QRSL1
FIG4
WASF1
CDC40
TRAF3IP2
COL10A1
TSPYL4
DSE
TSPYL1
ZUFSP
DCBLD1
SLC35F1
TBC1D32
GJA1
SERINC1
FABP7
TPD52L1
TRMT11
LAMA2
ENPP1
MOXD1
SGK1
MAP7
PEX7
PERP
NHSL1
CCDC28A
REPS1
ABRACL
TXLNB
CITED2
VTA1
ADGRG6
HIVEP2
UTRN
STXBP5
SASH1
UST
PCMT1
LRP11
PLEKHG1
MYCT1
VIP
IPCEF1
CNKSR3
TMEM242
SYTL3
EZR
SOD2
ACAT2
MRPL18
PARK2
PACRG-AS3
PDE10A
MPC1
RNASET2
THBS2
C6orf120
PHF10
DLL1
CSF2RA
CD99
GYG2
PRKX
NLGN4X
PUDP
TBL1X
WWC3
HCCS
FANCB
ZRSR2
CDKL5
PDHA1
MBTPS2
SMS
PHEX
APOO
PDK3
ARX
TMEM47
DYNLT3
SYTL5
TSPAN7
MID1IP1
BCOR
ATP6AP2
GPR34
MAOB
FUNDC1
CXorf36
SLC9A7
RP2
JADE3
UBA1
USP11
SYN1
TIMP1
ELK1
RBM3
WAS
PCSK1N
PQBP1
PIM2
PRAF2
SYP
SHROOM4
NUDT10
NUDT11
MAGED1
TSPYL2
SMC1A
TSR2
TRO
MAGEH1
RRAGB
UBQLN2
ARHGEF9
MSN
HEPH
EDA2R
AR
STARD8
EFNB1
PJA1
EDA
PDZD11
GDPD2
DLG3
FOXO4
MED12
NLGN3
GJB1
NHSL2
NAP1L2
SLC16A2
RLIM
KIAA2022
TTC3P1
MAGEE1
MAGT1
COX7B
PGK1
TAF9B
HMGN5
RPS6KA6
ZNF711
DACH2
PCDH11X
NAP1L3
PCDH19
TMEM35
DRP2
HNRNPH2
ARMCX4
ARMCX1
TCEAL2
BEX5
ARMCX5
GPRASP1
GPRASP2
BEX1
BEX4
TCEAL8
BEX2
TCEAL7
WBP5
NGFRAP1
TCEAL4
TCEAL1
MORF4L2
PLP1
RAB9B
FRMPD3
PRPS1
PSMD10
COL4A6
ACSL4
CHRDL1
PAK3
DCX
TRPC5
AMOT
IL13RA1
ZCCHC12
LONRF3
PGRMC1
SLC25A43
SLC25A5
CXorf56
SEPT6
NDUFA1
TMEM255A
LAMP2
MCTS1
GLUD2
GRIA3
TENM1
APLN
SASH3
ELF4
SLC25A14
RBMX2
HS6ST2
GPC4
HPRT1
FAM127A
FAM127B
SMIM10L2B
ZNF449
SMIM10L2A
DDX26B
SLC9A6
ARHGEF6
ZIC3
FGF13
ATP11C
CDR1
LDOC1
AFF2
CXorf40A
MAMLD1
HMGB3
VMA21
GABRA3
NSDHL
PNMA3
BGN
PLXNB3
IDH3G
RENBP
TAZ
ATP6AP1
GDI1
LAGE3
GAB3
MPP1
F8
VBP1
RAB39B
CLIC2
CHL1
CNTN6
ARL8B
GRM7
CPNE9
ARPC4
EMC3
BRK1
ATP2B2
SYN2
RPL32
LSM3
FGD5
SH3BP5
EAF1
ANKRD28
GALNT15
PLCL2
ZNF385D
UBE2E2
UBE2E1
NKIRAS1
RPL15
[truncated: 1,666 more rows]
