# Supplementary material for: Transcriptional Dysregulation Study Reveals a Core Network Involving the Progression of Alzheimer's Disease
Source: Front Aging Neurosci. 2019 May 7;11:101. doi: 10.3389/fnagi.2019.00101 (PMC6513962; doi:10.3389/fnagi.2019.00101)
Supplement: Table S6 — The used microarray data for mouse brain. [file Table_6.XLSX]

## Sheet: S5 microarray data for mouse
GEO experiment	sample ID
GSE1482	GSM24816
GSE1482	GSM25119
GSE1482	GSM25120
GSE1482	GSM25121
GSE1482	GSM25122
GSE1482	GSM25123
GSE1482	GSM25124
GSE1482	GSM25125
GSE1482	GSM25126
GSE1482	GSM25127
GSE1482	GSM25128
GSE1482	GSM25129
GSE1482	GSM25130
GSE1482	GSM25131
GSE1482	GSM25132
GSE1482	GSM25133
GSE1482	GSM25134
GSE1482	GSM25135
GSE1482	GSM25136
GSE1482	GSM25137
GSE1482	GSM25138
GSE1482	GSM25139
GSE1482	GSM25140
GSE1482	GSM25141
GSE1482	GSM25142
GSE1482	GSM25143
GSE1482	GSM25144
GSE1482	GSM25145
GSE1482	GSM25146
GSE1482	GSM25147
GSE1782	GSM4493
GSE1782	GSM4494
GSE1782	GSM4495
GSE1782	GSM4496
GSE1782	GSM4497
GSE1782	GSM4498
GSE1782	GSM4499
GSE1782	GSM4500
GSE1782	GSM4501
GSE1782	GSM4502
GSE1782	GSM4503
GSE1782	GSM4504
GSE1782	GSM4505
GSE1782	GSM4506
GSE1782	GSM4507
GSE1782	GSM4509
GSE1782	GSM4510
GSE1782	GSM4511
GSE1782	GSM4512
GSE1782	GSM4513
GSE1782	GSM4514
GSE1782	GSM4516
GSE1782	GSM4517
GSE1782	GSM4518
GSE1782	GSM4519
GSE1782	GSM4521
GSE1782	GSM4522
GSE1782	GSM4523
GSE1782	GSM4525
GSE1782	GSM4526
GSE1782	GSM4527
GSE1782	GSM4528
GSE1782	GSM4529
GSE1782	GSM4531
GSE1782	GSM4532
GSE1782	GSM4533
GSE1782	GSM4535
GSE1782	GSM4536
GSE1782	GSM4537
GSE1782	GSM4538
GSE1782	GSM4539
GSE1782	GSM4540
GSE1782	GSM4542
GSE1782	GSM4543
GSE1782	GSM4544
GSE1782	GSM4545
GSE1782	GSM4546
GSE1782	GSM4548
GSE1782	GSM4549
GSE1782	GSM4550
GSE1782	GSM4551
GSE1782	GSM4553
GSE1782	GSM4554
GSE1782	GSM4555
GSE1782	GSM4556
GSE1782	GSM4557
GSE1782	GSM4558
GSE1782	GSM4560
GSE1782	GSM4561
GSE1782	GSM4562
GSE1782	GSM4563
GSE1782	GSM4565
GSE1782	GSM4566
GSE1782	GSM4567
GSE2392	GSM44463
GSE2392	GSM44464
GSE2392	GSM44465
GSE2392	GSM44468
GSE2392	GSM44469
GSE2392	GSM44470
GSE2392	GSM44472
GSE2392	GSM44474
GSE2392	GSM44475
GSE2392	GSM44476
GSE2392	GSM44479
GSE2392	GSM44487
GSE2392	GSM44499
GSE2392	GSM44501
GSE2392	GSM44502
GSE2392	GSM44503
GSE2392	GSM44504
GSE2392	GSM44505
GSE2392	GSM44506
GSE2392	GSM44510
GSE2392	GSM44512
GSE2392	GSM44514
GSE3248	GSM73186
GSE3248	GSM73187
GSE3248	GSM73188
GSE3248	GSM73189
GSE3248	GSM73190
GSE3248	GSM73191
GSE3248	GSM73192
GSE3248	GSM73193
GSE3248	GSM73194
GSE3248	GSM73195
GSE3248	GSM73196
GSE3248	GSM73197
GSE3248	GSM73198
GSE3248	GSM73199
GSE3248	GSM73200
GSE3248	GSM73201
GSE3248	GSM73202
GSE3248	GSM73203
GSE3248	GSM73204
GSE3248	GSM73205
GSE3248	GSM73206
GSE3248	GSM73207
GSE3248	GSM73208
GSE3248	GSM73209
GSE3248	GSM73210
GSE3248	GSM73211
GSE3248	GSM73212
GSE3248	GSM73213
GSE3248	GSM73214
GSE3248	GSM73215
GSE3248	GSM73216
GSE3248	GSM73217
GSE3248	GSM73218
GSE3248	GSM73219
GSE3248	GSM73220
GSE3248	GSM73221
GSE3248	GSM73222
GSE3248	GSM73223
GSE3248	GSM73224
GSE3248	GSM73225
GSE3248	GSM73226
GSE3248	GSM73227
GSE3248	GSM73228
GSE3248	GSM73229
GSE3248	GSM73230
GSE3248	GSM73231
GSE3248	GSM73232
GSE3248	GSM73233
GSE3327	GSM74912
GSE3327	GSM74913
GSE3327	GSM74914
GSE3327	GSM74915
GSE3327	GSM74916
GSE3327	GSM74917
GSE3327	GSM74918
GSE3327	GSM74919
GSE3327	GSM74920
GSE3327	GSM74921
GSE3327	GSM74922
GSE3327	GSM74923
GSE3327	GSM74924
GSE3327	GSM74927
GSE3327	GSM74928
GSE3327	GSM74929
GSE3327	GSM74930
GSE3327	GSM74931
GSE3327	GSM74932
GSE3327	GSM74933
GSE3327	GSM74934
GSE3327	GSM74935
GSE3327	GSM74936
GSE3327	GSM74937
GSE3327	GSM74938
GSE3327	GSM74939
GSE3327	GSM74941
GSE3327	GSM74942
GSE3327	GSM74943
GSE3327	GSM74944
GSE3327	GSM74945
GSE3327	GSM74946
GSE3327	GSM74947
GSE3327	GSM74948
GSE3327	GSM74949
GSE3327	GSM74950
GSE3327	GSM74951
GSE3327	GSM74952
GSE3327	GSM74953
GSE3327	GSM74955
GSE3327	GSM74956
GSE3327	GSM74957
GSE3327	GSM74958
GSE3327	GSM74959
GSE3327	GSM74960
GSE3327	GSM74961
GSE3327	GSM74962
GSE3327	GSM74963
GSE3327	GSM74964
GSE3327	GSM74965
GSE3327	GSM74966
GSE3327	GSM74970
GSE3327	GSM74971
GSE3327	GSM74972
GSE3327	GSM74973
GSE3327	GSM74974
GSE3327	GSM74975
GSE3327	GSM74976
GSE3327	GSM74977
GSE3327	GSM74978
GSE3327	GSM74979
GSE3327	GSM74980
GSE3327	GSM74981
GSE3327	GSM74985
GSE3327	GSM74986
GSE3327	GSM74987
GSE3327	GSM74988
GSE3327	GSM74989
GSE3327	GSM74990
GSE3327	GSM74991
GSE3327	GSM74992
GSE3327	GSM74993
GSE3327	GSM74994
GSE3327	GSM74995
GSE3327	GSM74996
GSE3594	GSM82894
GSE3594	GSM82895
GSE3594	GSM82896
GSE3594	GSM82897
GSE3594	GSM82898
GSE3594	GSM82899
GSE3594	GSM82900
GSE3594	GSM82901
GSE3594	GSM82902
GSE3594	GSM82903
GSE3594	GSM82904
GSE3594	GSM82905
GSE3594	GSM82906
GSE3594	GSM82909
GSE3594	GSM82910
GSE3594	GSM82911
GSE3594	GSM82912
GSE3594	GSM82913
GSE3594	GSM82914
GSE3594	GSM82915
GSE3594	GSM82916
GSE3594	GSM82917
GSE3594	GSM82918
GSE3594	GSM82919
GSE3594	GSM82920
GSE3594	GSM82923
GSE3594	GSM82924
GSE3594	GSM82925
GSE3594	GSM82926
GSE3594	GSM82927
GSE3594	GSM82928
GSE3594	GSM82929
GSE3594	GSM82930
GSE3594	GSM82931
GSE3594	GSM82932
GSE3594	GSM82933
GSE3594	GSM82934
GSE3594	GSM82935
GSE3594	GSM82936
GSE3594	GSM82939
GSE3594	GSM82940
GSE3594	GSM82941
GSE3594	GSM82944
GSE3594	GSM82951
GSE3594	GSM82952
GSE3594	GSM82953
GSE3594	GSM82954
GSE3594	GSM82955
GSE3594	GSM82956
GSE3594	GSM82957
GSE3594	GSM82958
GSE3594	GSM82959
GSE3594	GSM82960
GSE3594	GSM82961
GSE3594	GSM82962
GSE3594	GSM82963
GSE3594	GSM82964
GSE3594	GSM82965
GSE3594	GSM82966
GSE3594	GSM82967
GSE3594	GSM82968
GSE3594	GSM82969
GSE3594	GSM82970
GSE3594	GSM82971
GSE3594	GSM82972
GSE3594	GSM82973
GSE3594	GSM82974
GSE3594	GSM82975
GSE3594	GSM82976
GSE3594	GSM82977
GSE3594	GSM82978
GSE3594	GSM82979
GSE3594	GSM82980
GSE3594	GSM82981
GSE3594	GSM82982
GSE3594	GSM82983
GSE3594	GSM82984
GSE3594	GSM82985
GSE3594	GSM82988
GSE3594	GSM82989
GSE3963	GSM90407
GSE3963	GSM90408
GSE3963	GSM90409
GSE3963	GSM90410
GSE3963	GSM90411
GSE3963	GSM90412
GSE3963	GSM90413
GSE3963	GSM90414
GSE3963	GSM90415
GSE3963	GSM90416
GSE3963	GSM90417
GSE3963	GSM90418
GSE3963	GSM90419
GSE3963	GSM90420
GSE3963	GSM90421
GSE3963	GSM90422
GSE3963	GSM90423
GSE3963	GSM90424
GSE3963	GSM90425
GSE3963	GSM90426
GSE3963	GSM90427
GSE3963	GSM90428
GSE3963	GSM90429
GSE3963	GSM90430
GSE3963	GSM90431
GSE3963	GSM90432
GSE3963	GSM90433
GSE3963	GSM90434
GSE3963	GSM90435
GSE3963	GSM90436
GSE3963	GSM90437
GSE3963	GSM90438
GSE3963	GSM90439
GSE3963	GSM90440
GSE3963	GSM90441
GSE3963	GSM90442
GSE3963	GSM90443
GSE3963	GSM90444
GSE3963	GSM90445
GSE3963	GSM90446
GSE3963	GSM90447
GSE3963	GSM90448
GSE3963	GSM90449
GSE3963	GSM90450
GSE3963	GSM90451
GSE3963	GSM90452
GSE3963	GSM90453
GSE3963	GSM90454
GSE4269	GSM97193
GSE4269	GSM97194
GSE4269	GSM97195
GSE4269	GSM97196
GSE4269	GSM97197
GSE4269	GSM97198
GSE4269	GSM97203
GSE4269	GSM97204
GSE4269	GSM97205
GSE4269	GSM97206
GSE4269	GSM97207
GSE4269	GSM97208
GSE4269	GSM97211
GSE4269	GSM97212
GSE4269	GSM97213
GSE4269	GSM97214
GSE4269	GSM97215
GSE4269	GSM97216
GSE4269	GSM97219
GSE4269	GSM97220
GSE4269	GSM97221
GSE4269	GSM97222
GSE4269	GSM97223
GSE4269	GSM97224
GSE4269	GSM97225
GSE4269	GSM97226
GSE4269	GSM97227
GSE4269	GSM97228
GSE4734	GSM106992
GSE4734	GSM106993
GSE4734	GSM106994
GSE4734	GSM106995
GSE4734	GSM106996
GSE4734	GSM106997
GSE4734	GSM106998
GSE4734	GSM106999
GSE4734	GSM107000
GSE4734	GSM107001
GSE4734	GSM107002
GSE4734	GSM107003
GSE4734	GSM107004
GSE4734	GSM107005
GSE4734	GSM107006
GSE4734	GSM107007
GSE4734	GSM107008
GSE4734	GSM107009
GSE4734	GSM107010
GSE4734	GSM107011
GSE4734	GSM107012
GSE4734	GSM107013
GSE4734	GSM107014
GSE4734	GSM107015
GSE4734	GSM107016
GSE4734	GSM107029
GSE4734	GSM107030
GSE4734	GSM107031
GSE4734	GSM107032
GSE4734	GSM107033
GSE4734	GSM107034
GSE4734	GSM107035
GSE4734	GSM107036
GSE4734	GSM107037
GSE4734	GSM107038
GSE4734	GSM107039
GSE4734	GSM107040
GSE5429	GSM124371
GSE5429	GSM124372
GSE5429	GSM124373
GSE5429	GSM124374
GSE5429	GSM124375
GSE5429	GSM124376
GSE5429	GSM124377
GSE5429	GSM124379
GSE5429	GSM124383
GSE5429	GSM124386
GSE5429	GSM124391
GSE5429	GSM124412
GSE5429	GSM124413
GSE5429	GSM124420
GSE5429	GSM124421
GSE5429	GSM124422
GSE5429	GSM124423
GSE5429	GSM124424
GSE5429	GSM124425
GSE5429	GSM124426
GSE5429	GSM124427
GSE5429	GSM124428
GSE5429	GSM124429
GSE5429	GSM124430
GSE5429	GSM124431
GSE5429	GSM124432
GSE5429	GSM124433
GSE5429	GSM124435
GSE5429	GSM124437
GSE5429	GSM124439
GSE5429	GSM124442
GSE5429	GSM124446
GSE6285	GSM144526
GSE6285	GSM144527
GSE6285	GSM144528
GSE6285	GSM144529
GSE6285	GSM144530
GSE6285	GSM144531
GSE6285	GSM144532
GSE6285	GSM144533
GSE6285	GSM144534
GSE6285	GSM144535
GSE6285	GSM144536
GSE6285	GSM144537
GSE6285	GSM144538
GSE6285	GSM144539
GSE6285	GSM144540
GSE6285	GSM144541
GSE6285	GSM144542
GSE6285	GSM144543
GSE6285	GSM144544
GSE6285	GSM144545
GSE6285	GSM144546
GSE6285	GSM144547
GSE6285	GSM144548
GSE6285	GSM144549
GSE6514	GSM149511
GSE6514	GSM149512
GSE6514	GSM149513
GSE6514	GSM149516
GSE6514	GSM149517
GSE6514	GSM149518
GSE6514	GSM149521
GSE6514	GSM149522
GSE6514	GSM149523
GSE6514	GSM149540
GSE6514	GSM149541
GSE6514	GSM149542
GSE6514	GSM149545
GSE6514	GSM149546
GSE6514	GSM149547
GSE6514	GSM149550
GSE6514	GSM149551
GSE6514	GSM149552
GSE6514	GSM149555
GSE6514	GSM149556
GSE6514	GSM149557
GSE6514	GSM149560
GSE6514	GSM149561
GSE6514	GSM149562
GSE6514	GSM149565
GSE6514	GSM149566
GSE6514	GSM149567
GSE9444	GSM239832
GSE9444	GSM239833
GSE9444	GSM239834
GSE9444	GSM239835
GSE9444	GSM239836
GSE9444	GSM239837
GSE9444	GSM239838
GSE9444	GSM239839
GSE9444	GSM239840
GSE9444	GSM239841
GSE9444	GSM239842
GSE9444	GSM239843
GSE9444	GSM239844
GSE9444	GSM239845
GSE9444	GSM239846
GSE9444	GSM239847
GSE9444	GSM239848
GSE9444	GSM239849
GSE9444	GSM239850
GSE9444	GSM239851
GSE9444	GSM239852
GSE9444	GSM239853
GSE9444	GSM239854
GSE9444	GSM239855
GSE9444	GSM239856
GSE9444	GSM239857
GSE9444	GSM239858
GSE9444	GSM239859
GSE9444	GSM239860
GSE9444	GSM239861
GSE9444	GSM239862
GSE9444	GSM239863
GSE9444	GSM239864
GSE9444	GSM239865
GSE9444	GSM239866
GSE9444	GSM239867
GSE9444	GSM239868
GSE9444	GSM239869
GSE9444	GSM239870
GSE9444	GSM239871
GSE9444	GSM239872
GSE9444	GSM239873
GSE9444	GSM239874
GSE9444	GSM239875
GSE9444	GSM239876
GSE9444	GSM239877
GSE9444	GSM239878
GSE9444	GSM239879
GSE9444	GSM239880
GSE9444	GSM239881
GSE9444	GSM239882
GSE9444	GSM239883
GSE9444	GSM239884
GSE9444	GSM239885
GSE9444	GSM239886
GSE9444	GSM239887
GSE9444	GSM239888
GSE9444	GSM239889
GSE9444	GSM239890
GSE9444	GSM239891
GSE9444	GSM239892
GSE9444	GSM239893
GSE9444	GSM239894
GSE9444	GSM239895
GSE9444	GSM239896
GSE9444	GSM239897
GSE9444	GSM239898
GSE9444	GSM239899
GSE9444	GSM239900
GSE9444	GSM239901
GSE9444	GSM239902
GSE9444	GSM239903
GSE9444	GSM239904
GSE9444	GSM239905
GSE9444	GSM239906
GSE9444	GSM239907
GSE9444	GSM239908
GSE9444	GSM239909
GSE9444	GSM239910
GSE9444	GSM239911
GSE9444	GSM239912
GSE9444	GSM239913
GSE9444	GSM239914
GSE9444	GSM239915
GSE9444	GSM239916
GSE9444	GSM239917
GSE9444	GSM239918
GSE9444	GSM239919
GSE9444	GSM239920
GSE9444	GSM239921
GSE9444	GSM239922
GSE9444	GSM239923
GSE9444	GSM239924
GSE9444	GSM239925
GSE9444	GSM239926
GSE9444	GSM239927
GSE9444	GSM239928
GSE9444	GSM239929
GSE9444	GSM239930
GSE9444	GSM239931
GSE9444	GSM239932
GSE9444	GSM239933
GSE9444	GSM239934
GSE9444	GSM239935
GSE9444	GSM239936
GSE9444	GSM239937
GSE9444	GSM239938
GSE10263	GSM238688
GSE10263	GSM238689
GSE10263	GSM238690
GSE10263	GSM238691
GSE10263	GSM238692
GSE10263	GSM238693
GSE10263	GSM247436
GSE10263	GSM247437
GSE10263	GSM247438
GSE10263	GSM247439
GSE10263	GSM247440
GSE10263	GSM247441
GSE10263	GSM247442
GSE10263	GSM247443
GSE10263	GSM247444
GSE10263	GSM247445
GSE10263	GSM247446
GSE10263	GSM247447
GSE10263	GSM247448
GSE10263	GSM247449
GSE10263	GSM247450
GSE10263	GSM247451
GSE10263	GSM247452
GSE10263	GSM247453
GSE10263	GSM257680
GSE10263	GSM257681
GSE10263	GSM257682
GSE10263	GSM257683
GSE10263	GSM257684
GSE10263	GSM257685
GSE10263	GSM257686
GSE10263	GSM257687
GSE76283	GSM1979053
GSE76283	GSM1979054
GSE76283	GSM1979055
GSE76283	GSM1979056
GSE76283	GSM1979057
GSE76283	GSM1979058
GSE76283	GSM1979059
GSE76283	GSM1979060
GSE71034	GSM1825789
GSE71034	GSM1825790
GSE71034	GSM1825791
GSE71034	GSM1825794
GSE71034	GSM1825795
GSE71034	GSM1825796
GSE71034	GSM1825799
GSE71034	GSM1825800
GSE71034	GSM1825801
GSE71034	GSM1825804
GSE71034	GSM1825805
GSE71034	GSM1825806
GSE71034	GSM1825809
GSE71034	GSM1825810
GSE71034	GSM1825811
GSE71034	GSM1825812
GSE71034	GSM1825815
GSE71034	GSM1825816
GSE71034	GSM1825817
GSE71034	GSM1825820
GSE71034	GSM1825821
GSE71034	GSM1825822
GSE71034	GSM1825823
GSE71034	GSM1825826
GSE71034	GSM1825827
GSE71034	GSM1825828
GSE74010	GSM1908069
GSE74010	GSM1908070
GSE74010	GSM1908071
GSE74010	GSM1908074
GSE74010	GSM1908075
GSE74010	GSM1908076
GSE74010	GSM1908079
GSE74010	GSM1908080
GSE74010	GSM1908081
GSE74010	GSM1908082
GSE74010	GSM1908083
GSE74010	GSM1908084
GSE74010	GSM1908085
GSE74010	GSM1908086
GSE74010	GSM1908087
GSE74010	GSM1908088
GSE74010	GSM1908089
GSE74010	GSM1908090
GSE74010	GSM1908091
GSE74010	GSM1908092
GSE74010	GSM1908093
GSE74010	GSM1908094
GSE74010	GSM1908095
GSE74010	GSM1908096
GSE74010	GSM1908097
GSE74010	GSM1908098
GSE74010	GSM1908099
GSE74010	GSM1908100
GSE74010	GSM1908101
GSE74010	GSM1908102
GSE74010	GSM1908103
GSE74010	GSM1908104
GSE72149	GSM1856080
GSE72149	GSM1856081
GSE72149	GSM1856082
GSE72149	GSM1856083
GSE72149	GSM1856084
GSE72149	GSM1856085
GSE72149	GSM1856086
GSE72149	GSM1856087
GSE72149	GSM1856088
GSE72149	GSM1856089
GSE72149	GSM1856090
GSE72149	GSM1856091
GSE72149	GSM1856092
GSE72149	GSM1856093
GSE72149	GSM1856094
GSE72149	GSM1856095
GSE72149	GSM1856096
GSE72149	GSM1856097
GSE72149	GSM1856098
GSE72149	GSM1856099
GSE72149	GSM1856100
GSE72149	GSM1856101
GSE72149	GSM1856102
GSE72149	GSM1856103
GSE62420	GSM1526783
GSE62420	GSM1526784
GSE62420	GSM1526785
GSE62420	GSM1526786
GSE62420	GSM1526787
GSE62420	GSM1526788
GSE62420	GSM1526789
GSE62420	GSM1526790
GSE62420	GSM1526791
GSE62420	GSM1526792
GSE62420	GSM1526793
GSE62420	GSM1526794
GSE62420	GSM1526795
GSE62420	GSM1526796
GSE62420	GSM1526797
GSE62420	GSM1526798
GSE62420	GSM1526799
GSE62420	GSM1526800
GSE62420	GSM1526801
GSE62420	GSM1526802
GSE62420	GSM1526803
GSE62420	GSM1526804
GSE62420	GSM1526805
GSE62420	GSM1526806
GSE62420	GSM1968688
GSE62420	GSM1968689
GSE62420	GSM1968690
GSE62420	GSM1968691
GSE62420	GSM1968692
GSE62420	GSM1968693
GSE62420	GSM1968694
GSE62420	GSM1968695
GSE62420	GSM1968696
GSE62420	GSM1968697
GSE62420	GSM1968698
GSE62420	GSM1968699
GSE62420	GSM1968700
GSE62420	GSM1968701
GSE62420	GSM1968702
GSE62420	GSM1968703
GSE62420	GSM1968704
GSE62420	GSM1968705
GSE62420	GSM1968706
GSE62420	GSM1968707
GSE62420	GSM1968708
GSE62420	GSM1968709
GSE62420	GSM1968710
GSE62420	GSM1968711
GSE62420	GSM1968712
GSE62420	GSM1968713
GSE62420	GSM1968714
GSE62420	GSM1968715
GSE62420	GSM1968716
GSE62420	GSM1968717
GSE62420	GSM1968718
GSE62420	GSM1968719
GSE69079	GSM1692599
GSE69079	GSM1692600
GSE69079	GSM1692601
GSE69079	GSM1692605
GSE69079	GSM1692606
GSE69079	GSM1692607
GSE69079	GSM1692611
GSE69079	GSM1692612
GSE69079	GSM1692613
GSE69079	GSM1692617
GSE69079	GSM1692618
GSE69079	GSM1692619
GSE69079	GSM1692620
GSE69079	GSM1692621
GSE69079	GSM1692622
GSE65147	GSM1588130
GSE65147	GSM1588131
GSE65147	GSM1588132
GSE65147	GSM1588133
GSE65147	GSM1588134
GSE65147	GSM1588135
GSE65147	GSM1588136
GSE65147	GSM1588137
GSE65147	GSM1588138
GSE65147	GSM1588139
GSE65147	GSM1588140
GSE65147	GSM1588141
GSE65147	GSM1588142
GSE65147	GSM1588143
GSE65147	GSM1588144
GSE65147	GSM1588145
GSE65147	GSM1588146
GSE65147	GSM1588147
GSE65147	GSM1588148
GSE65147	GSM1588149
GSE65147	GSM1588150
GSE65147	GSM1588151
GSE65147	GSM1588152
GSE65147	GSM1588153
GSE65147	GSM1588154
GSE65147	GSM1588155
GSE65147	GSM1588156
GSE65147	GSM1588157
GSE65147	GSM1588158
GSE65147	GSM1588159
GSE65147	GSM1588160
GSE65147	GSM1588161
GSE65147	GSM1588162
GSE65147	GSM1588163
GSE65147	GSM1588164
GSE65147	GSM1588165
GSE65147	GSM1588166
GSE65147	GSM1588167
GSE65147	GSM1588168
GSE65147	GSM1588169
GSE65147	GSM1588170
GSE65147	GSM1588171
GSE65147	GSM1588172
GSE65147	GSM1588173
GSE65147	GSM1588174
GSE65147	GSM1588175
GSE65147	GSM1588176
GSE65147	GSM1588177
GSE65147	GSM1588178
GSE65147	GSM1588179
GSE65147	GSM1588180
GSE65147	GSM1588181
GSE65147	GSM1588182
GSE65147	GSM1588183
GSE65147	GSM1588184
GSE65147	GSM1588185
GSE65147	GSM1588186
GSE65147	GSM1588187
GSE65147	GSM1588188
GSE65147	GSM1588189
GSE65147	GSM1588190
GSE65147	GSM1588191
GSE65147	GSM1588192
GSE65147	GSM1588193
GSE65147	GSM1588194
GSE65147	GSM1588195
GSE65147	GSM1588196
GSE65147	GSM1588197
GSE65147	GSM1588198
GSE65147	GSM1588199
GSE65147	GSM1588200
GSE65147	GSM1588201
GSE61937	GSM1517454
GSE61937	GSM1517455
GSE61937	GSM1517456
GSE61937	GSM1517457
GSE61937	GSM1517458
GSE61937	GSM1517459
GSE61937	GSM1517460
GSE61937	GSM1517461
GSE61937	GSM1517462
GSE61937	GSM1517463
GSE61937	GSM1517464
GSE61937	GSM1517465
GSE61937	GSM1517466
GSE61937	GSM1517467
GSE61937	GSM1517468
GSE61937	GSM1517469
GSE61937	GSM1517470
GSE61937	GSM1517471
GSE61937	GSM1517472
GSE61937	GSM1517473
GSE61937	GSM1517474
GSE61937	GSM1517475
GSE61937	GSM1517476
GSE61937	GSM1517477
GSE61937	GSM1517478
GSE61937	GSM1517479
GSE61937	GSM1517480
GSE61937	GSM1517481
GSE61937	GSM1517482
GSE61937	GSM1517483
GSE61937	GSM1517484
GSE61937	GSM1517485
GSE61937	GSM1517486
GSE61937	GSM1517487
GSE61937	GSM1517488
GSE61937	GSM1517489
GSE47900	GSM1162147
GSE47900	GSM1162148
GSE47900	GSM1162149
GSE47900	GSM1162153
GSE47900	GSM1162154
GSE47900	GSM1162155
GSE47900	GSM1162156
GSE47900	GSM1162157
GSE47900	GSM1162158
GSE47900	GSM1162159
GSE47900	GSM1162163
GSE47900	GSM1162164
GSE47900	GSM1162165
GSE49383	GSM1198627
GSE49383	GSM1198628
GSE49383	GSM1198629
GSE49383	GSM1198630
GSE49383	GSM1198637
GSE49383	GSM1198638
GSE49383	GSM1198639
GSE49383	GSM1198640
GSE30655	GSM760487
GSE30655	GSM760488
GSE30655	GSM760489
GSE30655	GSM760490
GSE30655	GSM760491
GSE30655	GSM760492
GSE30655	GSM760493
GSE30655	GSM760494
GSE30655	GSM760495
GSE30655	GSM760496
GSE30655	GSM760500
GSE30655	GSM760501
GSE30655	GSM760502
GSE30655	GSM760503
GSE30655	GSM950601
GSE30655	GSM950602
GSE30655	GSM950603
GSE30655	GSM950604
GSE30655	GSM950609
GSE30655	GSM950610
GSE30655	GSM950611
GSE30655	GSM950612
GSE49030	GSM1192591
GSE49030	GSM1192592
GSE49030	GSM1192593
GSE49030	GSM1192594
GSE49030	GSM1192595
GSE49030	GSM1192596
GSE49030	GSM1192597
GSE49030	GSM1192598
GSE49030	GSM1192599
GSE49030	GSM1192600
GSE49030	GSM1192601
GSE49030	GSM1192602
GSE49030	GSM1192603
GSE49030	GSM1192604
GSE49030	GSM1192605
GSE49030	GSM1192606
GSE49030	GSM1192607
GSE49030	GSM1192608
GSE49030	GSM1192609
GSE49030	GSM1192610
GSE49030	GSM1192611
GSE49030	GSM1192612
GSE49030	GSM1192613
GSE49030	GSM1192614
GSE8720	GSM215857
GSE8720	GSM215858
GSE8720	GSM215859
GSE8720	GSM215860
GSE8720	GSM215861
GSE8720	GSM215862
GSE8720	GSM215863
GSE8720	GSM215864
GSE8720	GSM215865
GSE8720	GSM215866
GSE8720	GSM215867
GSE8720	GSM215868
GSE8720	GSM215869
GSE8720	GSM215870
GSE8720	GSM215871
GSE8720	GSM215872
GSE8720	GSM215873
GSE8720	GSM215874
GSE8720	GSM215875
GSE8720	GSM215876
GSE8720	GSM444379
GSE8720	GSM444380
GSE8720	GSM444381
GSE8720	GSM444382
GSE8720	GSM444383
GSE8720	GSM444384
GSE8720	GSM1464137
GSE8720	GSM1464138
GSE8720	GSM1464139
GSE8720	GSM1464140
GSE8720	GSM1464141
GSE8720	GSM1464142
GSE19709	GSM491761
GSE19709	GSM491762
GSE19709	GSM491763
GSE19709	GSM491764
GSE19709	GSM491765
GSE19709	GSM491766
GSE19709	GSM491767
GSE19709	GSM491768
GSE19709	GSM491769
GSE19709	GSM491770
GSE19709	GSM491771
GSE19709	GSM491772
GSE19709	GSM491773
GSE19709	GSM491774
GSE19709	GSM491775
GSE19709	GSM491776
GSE19709	GSM491777
GSE19709	GSM491778
GSE19709	GSM491779
GSE19709	GSM491780
GSE19709	GSM491781
GSE19709	GSM491782
GSE19709	GSM491783
GSE19709	GSM491784
GSE19709	GSM491785
GSE19709	GSM491786
GSE19709	GSM491787
GSE19709	GSM491788
GSE19709	GSM491789
GSE19709	GSM491790
GSE19709	GSM491791
GSE19709	GSM491792
GSE19709	GSM491793
GSE19709	GSM491794
GSE19709	GSM491795
GSE19709	GSM491796
GSE19709	GSM491797
GSE19709	GSM491798
GSE19709	GSM491799
GSE19709	GSM491800
GSE19709	GSM491801
GSE19709	GSM491802
GSE19709	GSM491803
GSE19709	GSM491804
GSE19709	GSM491805
GSE19709	GSM491806
GSE19709	GSM491807
GSE19709	GSM491808
GSE19709	GSM491809
GSE19709	GSM491810
GSE19709	GSM491811
GSE19709	GSM491812
GSE19709	GSM491813
GSE19709	GSM491814
GSE19709	GSM491815
GSE19709	GSM491816
GSE19709	GSM491817
GSE19709	GSM491818
GSE19709	GSM491819
GSE19709	GSM491820
GSE19709	GSM491821
GSE19709	GSM491822
GSE19709	GSM491823
GSE19709	GSM491824
GSE19709	GSM491825
GSE19709	GSM491826
GSE19709	GSM491827
GSE19709	GSM491828
GSE19709	GSM491829
GSE19709	GSM491830
GSE19709	GSM491831
GSE19709	GSM491832
GSE19709	GSM491833
GSE19709	GSM491834
GSE19709	GSM491835
GSE19709	GSM491836
GSE19709	GSM491837
GSE19709	GSM491838
GSE19709	GSM491839
GSE19709	GSM491840
GSE19709	GSM491841
GSE19709	GSM491842
GSE19709	GSM491843
GSE19709	GSM491844
GSE19709	GSM491845
GSE19709	GSM491846
GSE19709	GSM491847
GSE19709	GSM491848
GSE19709	GSM491849
GSE19709	GSM491850
GSE19709	GSM491851
GSE19709	GSM491852
GSE19709	GSM491853
GSE19709	GSM491854
GSE19709	GSM491855
GSE19709	GSM491856
GSE19709	GSM491857
GSE19709	GSM491858
GSE19709	GSM491859
GSE19709	GSM491860
GSE19709	GSM491861
GSE19709	GSM491862
GSE19709	GSM491863
GSE19709	GSM491864
GSE19709	GSM491865
GSE19709	GSM491866
GSE19709	GSM491867
GSE19709	GSM491868
GSE19709	GSM491869
GSE19709	GSM491870
GSE19709	GSM491871
GSE19709	GSM491872
GSE19709	GSM491873
GSE19709	GSM491874
GSE19709	GSM491875
GSE19709	GSM491876
GSE19709	GSM491877
GSE19709	GSM491878
GSE19709	GSM491879
GSE19709	GSM491880
GSE19709	GSM491881
GSE19709	GSM491882
GSE19709	GSM491883
GSE19709	GSM491884
GSE19709	GSM491885
GSE19709	GSM491886
GSE19709	GSM491887
GSE19709	GSM491888
GSE19709	GSM491889
GSE19709	GSM491890
GSE19709	GSM491891
GSE19709	GSM491892
GSE19709	GSM491893
GSE19709	GSM491894
GSE19709	GSM491895
GSE19709	GSM491896
GSE19709	GSM491897
GSE19709	GSM491898
GSE19709	GSM491899
GSE19709	GSM491900
GSE19709	GSM491901
GSE19709	GSM491902
GSE19709	GSM491903
GSE19709	GSM491904
GSE19709	GSM491905
GSE19709	GSM491906
GSE19709	GSM491907
GSE19709	GSM491908
GSE19709	GSM491909
GSE19709	GSM491910
GSE19709	GSM491911
GSE19709	GSM491912
GSE19709	GSM491913
GSE19709	GSM491914
GSE19709	GSM491915
GSE19709	GSM491916
GSE19709	GSM491917
GSE19709	GSM491918
GSE19709	GSM491919
GSE19709	GSM491920
GSE19709	GSM491921
GSE19709	GSM491922
GSE19709	GSM491923
GSE19709	GSM491924
GSE19709	GSM491925
GSE19709	GSM491926
GSE19709	GSM491927
GSE19709	GSM491928
GSE36237	GSM884874
GSE36237	GSM884875
GSE36237	GSM884876
GSE36237	GSM884877
GSE36237	GSM884882
GSE36237	GSM884883
GSE36237	GSM884884
GSE36237	GSM884885
GSE36237	GSM884890
GSE36237	GSM884891
GSE36237	GSM884892
GSE36237	GSM884893
GSE36237	GSM884898
GSE36237	GSM884899
GSE36237	GSM884900
GSE36237	GSM884901
GSE36237	GSM884906
GSE36237	GSM884907
GSE36237	GSM884908
GSE36237	GSM884909
GSE36237	GSM884914
GSE36237	GSM884915
GSE36237	GSM884916
GSE36237	GSM884917
GSE36237	GSM884922
GSE36237	GSM884923
GSE36237	GSM884924
GSE36237	GSM884925
GSE36237	GSM884930
GSE36237	GSM884931
GSE36237	GSM884932
GSE36237	GSM884933
GSE40377	GSM992480
GSE40377	GSM992481
GSE40377	GSM992482
GSE40377	GSM992483
GSE40377	GSM992484
GSE40377	GSM992485
GSE40377	GSM992486
GSE40377	GSM992487
GSE40377	GSM992488
GSE40377	GSM992489
GSE40377	GSM992490
GSE40377	GSM992491
GSE40377	GSM992492
GSE40377	GSM992493
GSE40377	GSM992494
GSE40377	GSM992495
GSE40377	GSM992496
GSE40377	GSM992497
GSE40377	GSM992498
GSE40377	GSM992499
GSE40377	GSM992500
GSE40377	GSM992501
GSE40377	GSM992502
GSE40377	GSM992503
GSE40377	GSM992504
GSE40377	GSM992505
GSE40377	GSM992506
GSE40377	GSM992507
GSE40377	GSM992508
GSE40377	GSM992509
GSE40377	GSM992510
GSE40377	GSM992511
GSE40377	GSM992512
GSE40377	GSM992513
GSE40377	GSM992514
GSE40377	GSM992515
GSE40377	GSM992516
GSE40377	GSM992517
GSE40377	GSM992518
GSE40377	GSM992519
GSE40377	GSM992520
GSE40377	GSM992521
GSE38205	GSM936693
GSE38205	GSM936694
GSE38205	GSM936695
GSE38205	GSM936696
GSE38205	GSM936697
GSE38205	GSM936698
GSE38205	GSM936699
GSE38205	GSM936700
GSE38205	GSM936701
GSE38205	GSM936702
GSE38205	GSM936703
GSE38205	GSM936704
GSE38205	GSM936705
GSE38205	GSM936706
GSE38205	GSM936707
GSE38205	GSM936708
GSE38205	GSM936709
GSE38205	GSM936710
GSE38205	GSM936711
GSE38205	GSM936712
GSE38205	GSM936713
GSE38205	GSM936714
GSE38205	GSM936715
GSE38205	GSM936716
GSE38205	GSM936717
GSE45045	GSM1096543
GSE45045	GSM1096544
GSE45045	GSM1096545
GSE45045	GSM1096546
GSE45045	GSM1096547
GSE45045	GSM1096548
GSE45045	GSM1096549
GSE45045	GSM1096550
GSE45045	GSM1096551
GSE45045	GSM1096552
GSE45045	GSM1096553
GSE45045	GSM1096554
GSE45045	GSM1096555
GSE45045	GSM1096556
GSE45045	GSM1096557
GSE45045	GSM1096558
GSE45045	GSM1096559
GSE45045	GSM1096560
GSE45045	GSM1096561
GSE45045	GSM1096562
GSE45045	GSM1096563
GSE45045	GSM1096564
GSE45045	GSM1096565
GSE45045	GSM1096566
GSE20160	GSM505749
GSE20160	GSM505750
GSE20160	GSM505751
GSE20160	GSM505752
GSE20160	GSM505753
GSE20160	GSM505754
GSE20160	GSM505755
GSE20160	GSM505756
GSE20160	GSM505757
GSE20160	GSM505758
GSE20160	GSM505759
GSE20160	GSM505760
GSE20160	GSM505761
GSE20160	GSM505762
GSE20160	GSM505763
GSE20160	GSM505764
GSE20160	GSM505765
GSE20160	GSM505766
GSE20160	GSM505767
GSE20160	GSM505768
GSE20160	GSM505769
GSE20160	GSM505770
GSE20160	GSM505771
GSE20160	GSM505772
GSE20160	GSM505773
GSE20160	GSM505774
GSE20160	GSM505775
GSE20160	GSM505776
GSE20160	GSM505777
GSE20160	GSM505778
GSE20160	GSM505779
GSE20160	GSM505780
GSE20160	GSM505781
GSE20160	GSM505782
GSE20160	GSM505783
GSE20160	GSM505784
GSE20160	GSM505785
GSE20160	GSM505786
GSE20160	GSM505787
GSE20160	GSM505788
GSE20160	GSM505789
GSE20160	GSM505790
GSE20160	GSM505791
GSE20160	GSM505792
GSE20160	GSM505793
GSE20160	GSM505794
GSE20160	GSM505795
GSE20160	GSM505796
GSE20160	GSM505797
GSE20160	GSM505798
GSE20160	GSM505799
GSE20160	GSM505800
GSE20160	GSM505801
GSE20160	GSM505802
GSE20160	GSM505803
GSE20160	GSM505804
GSE20547	GSM516243
GSE20547	GSM516244
GSE20547	GSM516245
GSE20547	GSM516246
GSE20547	GSM516247
GSE20547	GSM516248
GSE20547	GSM516249
GSE20547	GSM516250
GSE20547	GSM516251
GSE20547	GSM516252
GSE20547	GSM516253
GSE20547	GSM516254
GSE20547	GSM516255
GSE20547	GSM516256
GSE20547	GSM516257
GSE20547	GSM516258
GSE20547	GSM516259
GSE20547	GSM516260
GSE20547	GSM516261
GSE20547	GSM516262
GSE20547	GSM516263
GSE20547	GSM516264
GSE20547	GSM516265
GSE20547	GSM516266
GSE20547	GSM516267
GSE20547	GSM516268
GSE20547	GSM516269
GSE20547	GSM516270
GSE20547	GSM516271
GSE20547	GSM516272
GSE20547	GSM516273
GSE20547	GSM516274
GSE20547	GSM516275
GSE20547	GSM516276
GSE20547	GSM516277
GSE20547	GSM516278
GSE20547	GSM516279
GSE20547	GSM516280
GSE20547	GSM516281
GSE20547	GSM516282
GSE20547	GSM516283
GSE20547	GSM516284
GSE20547	GSM516285
GSE20547	GSM516286
GSE20547	GSM516287
GSE20547	GSM516288
GSE20547	GSM516289
GSE20547	GSM516290
GSE20547	GSM516291
GSE20547	GSM516292
GSE20547	GSM516293
GSE20547	GSM516294
GSE20547	GSM516295
GSE20547	GSM516296
GSE19534	GSM487046
GSE19534	GSM487047
GSE19534	GSM487048
GSE19534	GSM487049
GSE19534	GSM487050
GSE19534	GSM487051
GSE19534	GSM487052
GSE19534	GSM487053
GSE19534	GSM487054
GSE19534	GSM487055
GSE19534	GSM487056
GSE19534	GSM487057
GSE19534	GSM487058
GSE19534	GSM487059
GSE19534	GSM487060
GSE19534	GSM487061
GSE19534	GSM487062
GSE19534	GSM487063
GSE19534	GSM487064
GSE19534	GSM487065
GSE19534	GSM487066
GSE19534	GSM487067
GSE19534	GSM487068
GSE19534	GSM487069
GSE19534	GSM487070
GSE19534	GSM487071
GSE20411	GSM511616
GSE20411	GSM511617
GSE20411	GSM511618
GSE20411	GSM511619
GSE20411	GSM511620
GSE20411	GSM511621
GSE20411	GSM511622
GSE20411	GSM511623
GSE20411	GSM511624
GSE20411	GSM511625
GSE20411	GSM511626
GSE20411	GSM511627
GSE20411	GSM511628
GSE20411	GSM511629
GSE20411	GSM511630
GSE20411	GSM511631
GSE20411	GSM511632
GSE20411	GSM511633
GSE20411	GSM511634
GSE20411	GSM511635
GSE16496	GSM414517
GSE16496	GSM414518
GSE16496	GSM414519
GSE16496	GSM414520
GSE16496	GSM414521
GSE16496	GSM414522
GSE16496	GSM414523
GSE16496	GSM414524
GSE16496	GSM414525
GSE16496	GSM414526
GSE16496	GSM414527
GSE16496	GSM414528
GSE16496	GSM414529
GSE16496	GSM414530
GSE16496	GSM414531
GSE16496	GSM414532
GSE16496	GSM414533
GSE16496	GSM414534
GSE16496	GSM414535
GSE16496	GSM414536
GSE16496	GSM414537
GSE16496	GSM414538
GSE16496	GSM414539
GSE16496	GSM414540
GSE16496	GSM414541
GSE16496	GSM414542
GSE16496	GSM414543
GSE16496	GSM414544
GSE16496	GSM414545
GSE16496	GSM414546
GSE16496	GSM414547
GSE16496	GSM414548
GSE16496	GSM414549
GSE16496	GSM414550
GSE16496	GSM414551
GSE16496	GSM414552
GSE16496	GSM414553
GSE16496	GSM414554
GSE16496	GSM414555
GSE16496	GSM414556
GSE16496	GSM414557
GSE16496	GSM414558
GSE16496	GSM414559
GSE16496	GSM414560
GSE16496	GSM414561
GSE16496	GSM414562
GSE16496	GSM414563
GSE16496	GSM414564
GSE16496	GSM414565
GSE16496	GSM414566
GSE16496	GSM414567
GSE16496	GSM414568
GSE16496	GSM414569
GSE16496	GSM414570
GSE16496	GSM414571
GSE16496	GSM414572
GSE16496	GSM414573
GSE16496	GSM414574
GSE16496	GSM414575
GSE16496	GSM414576
GSE16496	GSM414577
GSE16496	GSM414578
GSE16496	GSM414579
GSE16496	GSM414580
GSE16496	GSM414581
GSE16496	GSM414582
GSE16496	GSM414583
GSE16496	GSM414584
GSE16496	GSM414585
GSE16496	GSM414586
GSE16496	GSM414587
GSE16496	GSM414588
GSE16496	GSM414589
GSE16496	GSM414590
GSE16496	GSM414591
GSE16496	GSM414592
GSE16496	GSM414593
GSE16496	GSM414594
GSE16496	GSM414595
GSE16496	GSM414596
GSE16496	GSM414597
GSE16496	GSM414598
GSE16496	GSM414599
GSE16496	GSM414600
GSE16496	GSM414601
GSE16496	GSM414602
GSE16496	GSM414603
GSE16496	GSM414604
GSE16496	GSM414605
GSE16496	GSM414606
GSE16496	GSM414607
GSE16496	GSM414608
GSE16496	GSM414609
GSE16496	GSM414610
GSE16496	GSM414611
GSE16496	GSM414612
GSE16496	GSM414613
GSE16496	GSM414614
GSE16496	GSM414615
GSE16496	GSM414616
GSE16496	GSM414617
GSE16496	GSM414618
GSE9038	GSM229429
GSE9038	GSM229430
GSE9038	GSM229431
GSE9038	GSM229432
GSE9038	GSM229433
GSE9038	GSM229434
GSE9038	GSM229450
GSE9038	GSM229451
GSE9038	GSM229452
GSE9038	GSM229453
GSE9038	GSM229454
GSE9038	GSM229455
