# Supplementary material for: Transcriptional Dysregulation Study Reveals a Core Network Involving the Progression of Alzheimer's Disease
Source: Front Aging Neurosci. 2019 May 7;11:101. doi: 10.3389/fnagi.2019.00101 (PMC6513962; doi:10.3389/fnagi.2019.00101)
Supplement: Table S7 — The used microarray data for human brain. [file Table_7.XLSX]

## Sheet: S6 microarray data for human
GEO experiment	sample ID
GSE1572	GSM27044
GSE1572	GSM27016
GSE1572	GSM27017
GSE1572	GSM27018
GSE1572	GSM27019
GSE1572	GSM27020
GSE1572	GSM27021
GSE1572	GSM27022
GSE1572	GSM27023
GSE1572	GSM27024
GSE1572	GSM27025
GSE1572	GSM27026
GSE1572	GSM27027
GSE1572	GSM27028
GSE1572	GSM27029
GSE1572	GSM27030
GSE1572	GSM27031
GSE1572	GSM27032
GSE1572	GSM27033
GSE1572	GSM27034
GSE1572	GSM27035
GSE1572	GSM27036
GSE1572	GSM27037
GSE1572	GSM27038
GSE1572	GSM27039
GSE1572	GSM27041
GSE1572	GSM27040
GSE1572	GSM27042
GSE1572	GSM27043
GSE1572	GSM27015
GSE1572	GSM21217
GSE1572	GSM21218
GSE1572	GSM21219
GSE1572	GSM21220
GSE1572	GSM21221
GSE1572	GSM21226
GSE1572	GSM21231
GSE1572	GSM21232
GSE1572	GSM21215
GSE1572	GSM21222
GSE1572	GSM21225
GSE1572	GSM21228
GSE1572	GSM21233
GSE1572	GSM21216
GSE1572	GSM21223
GSE1572	GSM21224
GSE1572	GSM21227
GSE1572	GSM21230
GSE1572	GSM21214
GSE1572	GSM21229
GSE1297	GSM21204
GSE1297	GSM21205
GSE1297	GSM21209
GSE1297	GSM21210
GSE1297	GSM21211
GSE1297	GSM21203
GSE1297	GSM21206
GSE1297	GSM21207
GSE1297	GSM21208
GSE1297	GSM21212
GSE1297	GSM21213
GSE1133	GSM18945
GSE1133	GSM18919
GSE1133	GSM18946
GSE1133	GSM18917
GSE1133	GSM18918
GSE1133	GSM18920
GSE1133	GSM18935
GSE1133	GSM18922
GSE1133	GSM18936
GSE1133	GSM18915
GSE1133	GSM18923
GSE1133	GSM18924
GSE1133	GSM18931
GSE1133	GSM18929
GSE1133	GSM18930
GSE1133	GSM18939
GSE1133	GSM18940
GSE1133	GSM18916
GSE1133	GSM18932
GSE1133	GSM18925
GSE1133	GSM18926
GSE1133	GSM18941
GSE1133	GSM18942
GSE1133	GSM18911
GSE1133	GSM18912
GSE1133	GSM18927
GSE1133	GSM18928
GSE1133	GSM18921
GSE1133	GSM18913
GSE1133	GSM18914
GSE1133	GSM18937
GSE1133	GSM18938
GSE3526	GSM80572
GSE3526	GSM80600
GSE3526	GSM80573
GSE3526	GSM80574
GSE3526	GSM80575
GSE3526	GSM80587
GSE3526	GSM80597
GSE3526	GSM80598
GSE3526	GSM80599
GSE3526	GSM80616
GSE3526	GSM80639
GSE3526	GSM80617
GSE3526	GSM80618
GSE3526	GSM80619
GSE3526	GSM80626
GSE3526	GSM80636
GSE3526	GSM80637
GSE3526	GSM80638
GSE3526	GSM80650
GSE3526	GSM80643
GSE3526	GSM80651
GSE3526	GSM80652
GSE3526	GSM80653
GSE3526	GSM80627
GSE3526	GSM80640
GSE3526	GSM80641
GSE3526	GSM80642
GSE3526	GSM80609
GSE3526	GSM80610
GSE3526	GSM80631
GSE3526	GSM80620
GSE3526	GSM80647
GSE3526	GSM80621
GSE3526	GSM80622
GSE3526	GSM80623
GSE3526	GSM80628
GSE3526	GSM80644
GSE3526	GSM80645
GSE3526	GSM80646
GSE3526	GSM80660
GSE3526	GSM80678
GSE3526	GSM80666
GSE3526	GSM80661
GSE3526	GSM80667
GSE3526	GSM80671
GSE3526	GSM80675
GSE3526	GSM80676
GSE3526	GSM80677
GSE3526	GSM80664
GSE3526	GSM80682
GSE3526	GSM80665
GSE3526	GSM80662
GSE3526	GSM80663
GSE3526	GSM80668
GSE3526	GSM80679
GSE3526	GSM80680
GSE3526	GSM80681
GSE3526	GSM80690
GSE3526	GSM80684
GSE3526	GSM80691
GSE3526	GSM80692
GSE3526	GSM80693
GSE3526	GSM80670
GSE3526	GSM80669
GSE3526	GSM80683
GSE3526	GSM80699
GSE3526	GSM80706
GSE3526	GSM80700
GSE3526	GSM80701
GSE3526	GSM80702
GSE3526	GSM80703
GSE3526	GSM80704
GSE3526	GSM80715
GSE3526	GSM80705
GSE3526	GSM80772
GSE3526	GSM80756
GSE3526	GSM80773
GSE3526	GSM80774
GSE3526	GSM80775
GSE3526	GSM80754
GSE3526	GSM80766
GSE3526	GSM80767
GSE3526	GSM80744
GSE3526	GSM80763
GSE3526	GSM80745
GSE3526	GSM80746
GSE3526	GSM80747
GSE3526	GSM80752
GSE3526	GSM80760
GSE3526	GSM80761
GSE3526	GSM80762
GSE3526	GSM80830
GSE3526	GSM80855
GSE3526	GSM80831
GSE3526	GSM80832
GSE3526	GSM80833
GSE3526	GSM80847
GSE3526	GSM80858
GSE3526	GSM80859
GSE3526	GSM80854
GSE3526	GSM80827
GSE3526	GSM80828
GSE3526	GSM80829
GSE3526	GSM80846
GSE3526	GSM80850
GSE3526	GSM80856
GSE3526	GSM80857
GSE3526	GSM80834
GSE3526	GSM80861
GSE3526	GSM80835
GSE3526	GSM80836
GSE3526	GSM80837
GSE3526	GSM80848
GSE3526	GSM80860
GSE3526	GSM80851
GSE3526	GSM80838
GSE3526	GSM80863
GSE3526	GSM80839
GSE3526	GSM80840
GSE3526	GSM80841
GSE3526	GSM80849
GSE3526	GSM80862
GSE3526	GSM80852
GSE3526	GSM80887
GSE3526	GSM80888
GSE3526	GSM80890
GSE3526	GSM80870
GSE3526	GSM80908
GSE3526	GSM80871
GSE3526	GSM80872
GSE3526	GSM80873
GSE3526	GSM80892
GSE3526	GSM80907
GSE3526	GSM80894
GSE3526	GSM80896
GSE3526	GSM80879
GSE3526	GSM80880
GSE3526	GSM80881
GSE3526	GSM80893
GSE3526	GSM80909
GSE3526	GSM80910
GSE4036	GSM92460
GSE4036	GSM92461
GSE4036	GSM92462
GSE4036	GSM92463
GSE4036	GSM92464
GSE4036	GSM92465
GSE4036	GSM92466
GSE4036	GSM92467
GSE4036	GSM92468
GSE4036	GSM92469
GSE4036	GSM92470
GSE4036	GSM92471
GSE4036	GSM92472
GSE4036	GSM92473
GSE4036	GSM92474
GSE4036	GSM92475
GSE4036	GSM92476
GSE4036	GSM92477
GSE4036	GSM92478
GSE4036	GSM92479
GSE4036	GSM92480
GSE4036	GSM92481
GSE4036	GSM92482
GSE4036	GSM92483
GSE4036	GSM92484
GSE4036	GSM92485
GSE4036	GSM92486
GSE4036	GSM92487
GSE4757	GSM107522
GSE4757	GSM107523
GSE4757	GSM107524
GSE4757	GSM107525
GSE4757	GSM107526
GSE4757	GSM107527
GSE4757	GSM107528
GSE4757	GSM107529
GSE4757	GSM107530
GSE4757	GSM107531
GSE4757	GSM107532
GSE4757	GSM107533
GSE4757	GSM107534
GSE4757	GSM107535
GSE4757	GSM107536
GSE4757	GSM107537
GSE4757	GSM107538
GSE4757	GSM107539
GSE4757	GSM107540
GSE4757	GSM107541
GSE5281	GSM119615
GSE5281	GSM119616
GSE5281	GSM119617
GSE5281	GSM119618
GSE5281	GSM119619
GSE5281	GSM119620
GSE5281	GSM119621
GSE5281	GSM119622
GSE5281	GSM119623
GSE5281	GSM119624
GSE5281	GSM119625
GSE5281	GSM119626
GSE5281	GSM119627
GSE5281	GSM119628
GSE5281	GSM119629
GSE5281	GSM119630
GSE5281	GSM119631
GSE5281	GSM119632
GSE5281	GSM119633
GSE5281	GSM119634
GSE5281	GSM119635
GSE5281	GSM119636
GSE5281	GSM119637
GSE5281	GSM119638
GSE5281	GSM119639
GSE5281	GSM119640
GSE5281	GSM119641
GSE5281	GSM119642
GSE5281	GSM119643
GSE5281	GSM119644
GSE5281	GSM119645
GSE5281	GSM119646
GSE5281	GSM119647
GSE5281	GSM119648
GSE5281	GSM119649
GSE5281	GSM119650
GSE5281	GSM119651
GSE5281	GSM119652
GSE5281	GSM119653
GSE5281	GSM119654
GSE5281	GSM119655
GSE5281	GSM119656
GSE5281	GSM119657
GSE5281	GSM119658
GSE5281	GSM119659
GSE5281	GSM119660
GSE5281	GSM119661
GSE5281	GSM119662
GSE5281	GSM119663
GSE5281	GSM119664
GSE5281	GSM119665
GSE5281	GSM119666
GSE5281	GSM119667
GSE5281	GSM119668
GSE5281	GSM119669
GSE5281	GSM119670
GSE5281	GSM119671
GSE5281	GSM119672
GSE5281	GSM119673
GSE5281	GSM119674
GSE5281	GSM119675
GSE5281	GSM119676
GSE5281	GSM119677
GSE5281	GSM119678
GSE5281	GSM119679
GSE5281	GSM119680
GSE5281	GSM119681
GSE5281	GSM119682
GSE5281	GSM119683
GSE5281	GSM119684
GSE5281	GSM119685
GSE5281	GSM119686
GSE5281	GSM119687
GSE5281	GSM119688
GSE5281	GSM238763
GSE5281	GSM238790
GSE5281	GSM238791
GSE5281	GSM238792
GSE5281	GSM238793
GSE5281	GSM238794
GSE5281	GSM238795
GSE5281	GSM238796
GSE5281	GSM238797
GSE5281	GSM238798
GSE5281	GSM238799
GSE5281	GSM238800
GSE5281	GSM238801
GSE5281	GSM238802
GSE5281	GSM238803
GSE5281	GSM238804
GSE5281	GSM238805
GSE5281	GSM238806
GSE5281	GSM238807
GSE5281	GSM238808
GSE5281	GSM238809
GSE5281	GSM238810
GSE5281	GSM238811
GSE5281	GSM238812
GSE5281	GSM238813
GSE5281	GSM238815
GSE5281	GSM238816
GSE5281	GSM238817
GSE5281	GSM238818
GSE5281	GSM238819
GSE5281	GSM238820
GSE5281	GSM238821
GSE5281	GSM238822
GSE5281	GSM238823
GSE5281	GSM238824
GSE5281	GSM238825
GSE5281	GSM238826
GSE5281	GSM238827
GSE5281	GSM238834
GSE5281	GSM238835
GSE5281	GSM238837
GSE5281	GSM238838
GSE5281	GSM238839
GSE5281	GSM238840
GSE5281	GSM238841
GSE5281	GSM238842
GSE5281	GSM238843
GSE5281	GSM238844
GSE5281	GSM238845
GSE5281	GSM238846
GSE5281	GSM238847
GSE5281	GSM238848
GSE5281	GSM238851
GSE5281	GSM238854
GSE5281	GSM238855
GSE5281	GSM238856
GSE5281	GSM238857
GSE5281	GSM238858
GSE5281	GSM238860
GSE5281	GSM238861
GSE5281	GSM238862
GSE5281	GSM238863
GSE5281	GSM238864
GSE5281	GSM238865
GSE5281	GSM238867
GSE5281	GSM238868
GSE5281	GSM238870
GSE5281	GSM238871
GSE5281	GSM238872
GSE5281	GSM238873
GSE5281	GSM238874
GSE5281	GSM238875
GSE5281	GSM238877
GSE5281	GSM238941
GSE5281	GSM238942
GSE5281	GSM238943
GSE5281	GSM238944
GSE5281	GSM238945
GSE5281	GSM238946
GSE5281	GSM238947
GSE5281	GSM238948
GSE5281	GSM238949
GSE5281	GSM238951
GSE5281	GSM238952
GSE5281	GSM238953
GSE5281	GSM238955
GSE5281	GSM238963
GSE5392	GSM123182
GSE5392	GSM123183
GSE5392	GSM123184
GSE5392	GSM123185
GSE5392	GSM123186
GSE5392	GSM123187
GSE5392	GSM123188
GSE5392	GSM123189
GSE5392	GSM123190
GSE5392	GSM123191
GSE5392	GSM123192
GSE5392	GSM123193
GSE5392	GSM123194
GSE5392	GSM123195
GSE5392	GSM123196
GSE5392	GSM123197
GSE5392	GSM123198
GSE5392	GSM123199
GSE5392	GSM123200
GSE5392	GSM123201
GSE5392	GSM123202
GSE5392	GSM123203
GSE5392	GSM123204
GSE5392	GSM123205
GSE5392	GSM123206
GSE5392	GSM123207
GSE5392	GSM123208
GSE5392	GSM123209
GSE5392	GSM123210
GSE5392	GSM123211
GSE5392	GSM123212
GSE5392	GSM123213
GSE5392	GSM123214
GSE5392	GSM123215
GSE5392	GSM123216
GSE5392	GSM123217
GSE5392	GSM123218
GSE5392	GSM123219
GSE5392	GSM123220
GSE5392	GSM123221
GSE5392	GSM123222
GSE5392	GSM123223
GSE5392	GSM123224
GSE5392	GSM123225
GSE5392	GSM123226
GSE5392	GSM123227
GSE5392	GSM123228
GSE5392	GSM123229
GSE5392	GSM123230
GSE5392	GSM123231
GSE5392	GSM123232
GSE5392	GSM123233
GSE5392	GSM123234
GSE5392	GSM123235
GSE5392	GSM123236
GSE5392	GSM123237
GSE5392	GSM123238
GSE5392	GSM123239
GSE5392	GSM123240
GSE5392	GSM123241
GSE5392	GSM123242
GSE5392	GSM123243
GSE5392	GSM123244
GSE5392	GSM123245
GSE5392	GSM123246
GSE5392	GSM123247
GSE5392	GSM123248
GSE5392	GSM123249
GSE5392	GSM123250
GSE5392	GSM123251
GSE5392	GSM123252
GSE5392	GSM123253
GSE5392	GSM123254
GSE5392	GSM123255
GSE5392	GSM123256
GSE5392	GSM123257
GSE5392	GSM123258
GSE5392	GSM123259
GSE5392	GSM123260
GSE5392	GSM123261
GSE5392	GSM123262
GSE5392	GSM123263
GSE9770	GSM242043
GSE9770	GSM242044
GSE9770	GSM242045
GSE9770	GSM242046
GSE9770	GSM242047
GSE9770	GSM242048
GSE9770	GSM242049
GSE9770	GSM242050
GSE9770	GSM242051
GSE9770	GSM242052
GSE9770	GSM242053
GSE9770	GSM242054
GSE9770	GSM242055
GSE9770	GSM242056
GSE9770	GSM242057
GSE9770	GSM242058
GSE9770	GSM242059
GSE9770	GSM242060
GSE9770	GSM242061
GSE9770	GSM242062
GSE9770	GSM242063
GSE9770	GSM242064
GSE9770	GSM242065
GSE9770	GSM242066
GSE9770	GSM242067
GSE9770	GSM242068
GSE9770	GSM242069
GSE9770	GSM242083
GSE9770	GSM242084
GSE9770	GSM242085
GSE9770	GSM242086
GSE9770	GSM242087
GSE9770	GSM242088
GSE9770	GSM242089
GSE2164	GSM38991
GSE2164	GSM38995
GSE2164	GSM38997
GSE2164	GSM38999
GSE2164	GSM39000
GSE2164	GSM39006
GSE2164	GSM39008
GSE2164	GSM39010
GSE2164	GSM39016
GSE2164	GSM39018
GSE2164	GSM39021
GSE2164	GSM39027
GSE2164	GSM39029
GSE2164	GSM39035
GSE2164	GSM39036
GSE2164	GSM39038
GSE2164	GSM39044
GSE2164	GSM39048
GSE2164	GSM39054
GSE2164	GSM39055
GSE2164	GSM39057
GSE2164	GSM39063
GSE2164	GSM39064
GSE2164	GSM39068
GSE2164	GSM39073
GSE2164	GSM39074
GSE2164	GSM39077
GSE3790	GSM86787
GSE3790	GSM86788
GSE3790	GSM86789
GSE3790	GSM86790
GSE3790	GSM86791
GSE3790	GSM86792
GSE3790	GSM86793
GSE3790	GSM86794
GSE3790	GSM86795
GSE3790	GSM86796
GSE3790	GSM86797
GSE3790	GSM86798
GSE3790	GSM86799
GSE3790	GSM86800
GSE3790	GSM86801
GSE3790	GSM86802
GSE3790	GSM86803
GSE3790	GSM86804
GSE3790	GSM86805
GSE3790	GSM86806
GSE3790	GSM86807
GSE3790	GSM86808
GSE3790	GSM86809
GSE3790	GSM86810
GSE3790	GSM86811
GSE3790	GSM86812
GSE3790	GSM86813
GSE3790	GSM86814
GSE3790	GSM86815
GSE3790	GSM86816
GSE3790	GSM86817
GSE3790	GSM86818
GSE3790	GSM86819
GSE3790	GSM86820
GSE3790	GSM86821
GSE3790	GSM86822
GSE3790	GSM86823
GSE3790	GSM86824
GSE3790	GSM86825
GSE3790	GSM86826
GSE3790	GSM86827
GSE3790	GSM86828
GSE3790	GSM86829
GSE3790	GSM86830
GSE3790	GSM86831
GSE3790	GSM86832
GSE3790	GSM86833
GSE3790	GSM86834
GSE3790	GSM86835
GSE3790	GSM86836
GSE3790	GSM86837
GSE3790	GSM86838
GSE3790	GSM86839
GSE3790	GSM86840
GSE3790	GSM86841
GSE3790	GSM86842
GSE3790	GSM86843
GSE3790	GSM86844
GSE3790	GSM86845
GSE3790	GSM86846
GSE3790	GSM86847
GSE3790	GSM86848
GSE3790	GSM86849
GSE3790	GSM86850
GSE3790	GSM86851
GSE3790	GSM86852
GSE3790	GSM86853
GSE3790	GSM86854
GSE3790	GSM86855
GSE3790	GSM86856
GSE7621	GSM184354
GSE7621	GSM184355
GSE7621	GSM184356
GSE7621	GSM184357
GSE7621	GSM184358
GSE7621	GSM184359
GSE7621	GSM184360
GSE7621	GSM184361
GSE7621	GSM184362
GSE7621	GSM184363
GSE7621	GSM184364
GSE7621	GSM184365
GSE7621	GSM184366
GSE7621	GSM184367
GSE7621	GSM184368
GSE7621	GSM184369
GSE7621	GSM184370
GSE7621	GSM184371
GSE7621	GSM184372
GSE7621	GSM184373
GSE7621	GSM184374
GSE7621	GSM184375
GSE7621	GSM184376
GSE7621	GSM184377
GSE7621	GSM184378
GSE8397	GSM208622
GSE8397	GSM208623
GSE8397	GSM208624
GSE8397	GSM208625
GSE8397	GSM208626
GSE8397	GSM208627
GSE8397	GSM208628
GSE8397	GSM208629
GSE8397	GSM208630
GSE8397	GSM208631
GSE8397	GSM208632
GSE8397	GSM208633
GSE8397	GSM208634
GSE8397	GSM208635
GSE8397	GSM208636
GSE8397	GSM208637
GSE8397	GSM208638
GSE8397	GSM208639
GSE8397	GSM208640
GSE8397	GSM208641
GSE8397	GSM208642
GSE8397	GSM208643
GSE8397	GSM208644
GSE8397	GSM208645
GSE8397	GSM208646
GSE8397	GSM208647
GSE8397	GSM208648
GSE8397	GSM208649
GSE8397	GSM208650
GSE8397	GSM208651
GSE8397	GSM208652
GSE8397	GSM208653
GSE8397	GSM208654
GSE8397	GSM208655
GSE8397	GSM208656
GSE8397	GSM208657
GSE8397	GSM208658
GSE8397	GSM208659
GSE8397	GSM208660
GSE8397	GSM208661
GSE8397	GSM208662
GSE8397	GSM208663
GSE8397	GSM208664
GSE8397	GSM208665
GSE8397	GSM208666
GSE8397	GSM208667
